# Supplementary material for: Global Distribution of Extended Spectrum Cephalosporin and Carbapenem Resistance and Associated Resistance Markers in Escherichia coli of Swine Origin – A Systematic Review and Meta-Analysis
Source: Front Microbiol. 2022 May 10;13:853810. doi: 10.3389/fmicb.2022.853810 (PMC9127762; doi:10.3389/fmicb.2022.853810)
Supplement: Supplementary File 2 — Raw data collected from articles. [file Table_2.XLSX]

## Sheet: raw phenotypic data (isolate)
Article information	Method of resistance estimation	Methodmod	Performance	Interpretation	Breakpoints	CLSIdoc	CLSIyear	Intermediate	MIC distribution	Drug	Number of isolates tested	Number of isolates resistant as given on the article	Number resistant after harmonization	Clinical_status	Publication year	Year of sample colection	Geography	Sampling_scheme	Location	Country	Continent	Antibiotic use	Management	Age group	Management_original	Age
https://www.danmap.org/	Broth microdilution	Dilution	CLSI	Unknown	Yes	Unknown	Unknown	Unknown	No	Ceftiofur	287	0	0	Healthy	1998	1997	National	Stratified random	National	Denmark	Europe	Yes	Unknown	Slaughterhouse	Unknown	Yes
https://www.danmap.org/	Broth microdilution	Dilution	CLSI	Unknown	Yes	Unknown	Unknown	Unknown	No	Ceftiofur	114	0	0	Diseased	1998	1997	National	Stratified random	National	Denmark	Europe	Yes	Unknown	weaners	Unknown	Yes
https://www.ruokavirasto.fi/en/farmers/animal-husbandry/animal-medication/monitoring-of-antibiotic-resistance/finres-vet-reports/	DIsk diffusion	Diffusion	CLSI	CLSI	No	M31-20	1994	Unknown	NA	Cefotaxime	162	3	2	Diseased	1999	1998	National	Stratified random	National	Finland	Europe	Yes	Unknown	Unknown	Unknown	No
https://www.ruokavirasto.fi/en/farmers/animal-husbandry/animal-medication/monitoring-of-antibiotic-resistance/finres-vet-reports/	DIsk diffusion	Diffusion	CLSI	CLSI	No	M31-20	1994	Unknown	NA	Cefotaxime	163	5	3	Diseased	1999	1997	National	Stratified random	National	Finland	Europe	Yes	Unknown	Unknown	Unknown	No
https://www.ruokavirasto.fi/en/farmers/animal-husbandry/animal-medication/monitoring-of-antibiotic-resistance/finres-vet-reports/	DIsk diffusion	Diffusion	CLSI	CLSI	No	M31-20	1994	Unknown	NA	Cefotaxime	155	2	1	Diseased	1999	1996	National	Stratified random	National	Finland	Europe	Yes	Unknown	Unknown	Unknown	No
Teshager, Tirushet, et al. "Surveillance of antimicrobial resistance in Escherichia coli strains isolated from pigs at Spanish slaughterhouses." International journal of antimicrobial agents 15.2 (2000): 137-142.	Broth microdilution	Dilution	CLSI	CLSI	Yes	M7-A4, M100-S8	1997, 1998	Unknown	Yes	Ceftazidime	205	0	0	Healthy	2000	1998.92-1999.08	Regional	Systematic random	Catalonia, Valencia, Murcia and Galicia	Spain	Europe	No	Unknown	Slaughterhouse	Unknown	Yes
Teshager, Tirushet, et al. "Surveillance of antimicrobial resistance in Escherichia coli strains isolated from pigs at Spanish slaughterhouses." International journal of antimicrobial agents 15.2 (2000): 137-142.	Broth microdilution	Dilution	CLSI	CLSI	Yes	M7-A4, M100-S8	1997, 1998	Unknown	Yes	Cefotaxime	205	0	0	Healthy	2000	1998.92-1999.08	Regional	Systematic random	Catalonia, Valencia, Murcia and Galicia	Spain	Europe	No	Unknown	Slaughterhouse	Unknown	Yes
Teshager, Tirushet, et al. "Surveillance of antimicrobial resistance in Escherichia coli strains isolated from pigs at Spanish slaughterhouses." International journal of antimicrobial agents 15.2 (2000): 137-142.	Broth microdilution	Dilution	CLSI	CLSI	Yes	M7-A4, M100-S8	1997, 1998	Unknown	Yes	Imipenem	205	0	0	Healthy	2000	1998.92-1999.08	Regional	Systematic random	Catalonia, Valencia, Murcia and Galicia	Spain	Europe	No	Unknown	Slaughterhouse	Unknown	Yes
Mateu, E., and M. Martin. "Antimicrobial resistance in enteric porcine Escherichia coli strains in Spain." Veterinary Record 146.24 (2000): 703-705.	Disk diffusion	Diffusion	CLSI	Manufacturer	No	NA	NA	Unknown	NA	Ceftiofur	27	9	9	Diseased	2000	1997	National	Unknown	National	Spain	Europe	No	Unknown	pigles and nursery	Unknown	Yes
Mateu, E., and M. Martin. "Antimicrobial resistance in enteric porcine Escherichia coli strains in Spain." Veterinary Record 146.24 (2000): 703-705.	Disk diffusion	Diffusion	CLSI	Manufacturer	No	NA	NA	Unknown	NA	Ceftiofur	30	2	2	Diseased	2000	1998	National	Unknown	National	Spain	Europe	No	Unknown	pigles and nursery	Unknown	Yes
Mateu, E., and M. Martin. "Antimicrobial resistance in enteric porcine Escherichia coli strains in Spain." Veterinary Record 146.24 (2000): 703-705.	Disk diffusion	Diffusion	CLSI	Manufacturer	No	NA	NA	Unknown	NA	Ceftiofur	29	7	7	Diseased	2000	1999	National	Unknown	National	Spain	Europe	No	Unknown	pigles and nursery	Unknown	Yes
https://www.sva.se/en/our-topics/antibiotics/svarm-resistance-monitoring/swedres-svarm-reports/	Broth microdilution	Dilution	CLSI	ECOFF	Yes	M31-A	1999	Unknown	Yes	Ceftiofur	260	0	0	Healthy	2000	2000	National	STratified random	National	Sweden	Europe	Yes	Unknown	Slaughterhouse	Unknown	Yes
Sáenz, Yolanda, et al. "Antibiotic resistance in Escherichia coli isolates obtained from animals, foods and humans in Spain." International journal of antimicrobial agents 18.4 (2001): 353-358.	Disk diffusion	Diffusion	CLSI	CLSI	No	﻿M2-A7	2000	Unknown	NA	imipenem	73	0	0	Healthy	2001	1997-1999	Local	Unknown	La Ruiga	Spain	Europe	No	Unknown	Slaughterhouse	Unknown	Yes
Sáenz, Yolanda, et al. "Antibiotic resistance in Escherichia coli isolates obtained from animals, foods and humans in Spain." International journal of antimicrobial agents 18.4 (2001): 353-358.	Disk diffusion	Diffusion	CLSI	CLSI	No	﻿M2-A7	2000	Unknown	NA	ceftazidime	73	0	0	Healthy	2001	1997-1999	Local	Unknown	La Ruiga	Spain	Europe	No	Unknown	Slaughterhouse	Unknown	Yes
Sáenz, Yolanda, et al. "Antibiotic resistance in Escherichia coli isolates obtained from animals, foods and humans in Spain." International journal of antimicrobial agents 18.4 (2001): 353-358.	Disk diffusion	Diffusion	CLSI	CLSI	No	﻿M2-A7	2000	Unknown	NA	Cefotaxime	73	0	0	Healthy	2001	1997-1999	Local	Unknown	La Ruiga	Spain	Europe	No	Unknown	Slaughterhouse	Unknown	Yes
DesROSIERS, A. N. N. I. E., et al. "Phenotypic and genotypic characterization of Escherichia coli verotoxin-producing isolates from humans and pigs." Journal of food protection 64.12 (2001): 1904-1911.	Disk diffusion	Diffusion	CLSI	Manufacturer	No	NA	NA	Unknown	NA	Ceftiofur	33	0	0	Healthy	2001	1998	Local	Unknown	Québec	Canada	North America	No	Unknown	Slaughterhouse	Unknown	Yes
DesROSIERS, A. N. N. I. E., et al. "Phenotypic and genotypic characterization of Escherichia coli verotoxin-producing isolates from humans and pigs." Journal of food protection 64.12 (2001): 1904-1911.	Disk diffusion	Diffusion	CLSI	Manufacturer	No	NA	NA	Unknown	NA	Ceftiofur	34	0	0	Healthy	2001	1995-1996	Local	Unknown	Québec	Canada	North America	No	Unknown	Slaughterhouse	Unknown	Yes
https://www.danmap.org/	Broth microdilution	Dilution	CLSI	Unknown	Yes	Unknown	Unknown	Unknown	No	Ceftiofur	299	0	0	Healthy	2001	2000	National	Stratified random	National	Denmark	Europe	Yes	Unknown	Slaughterhouse	Unknown	Yes
https://www.danmap.org/	Broth microdilution	Dilution	CLSI	Unknown	Yes	Unknown	Unknown	Unknown	No	Ceftiofur	390	0	0	Diseased	2001	2000	National	Stratified random	National	Denmark	Europe	Yes	Unknown	weaners	Unknown	Yes
https://www.sva.se/en/our-topics/antibiotics/svarm-resistance-monitoring/swedres-svarm-reports/	Broth microdilution	Dilution	CLSI	ECOFF	Yes	M31-A	1999	Unknown	Yes	Ceftiofur	308	0	0	Healthy	2001	2001	National	STratified random	National	Sweden	Europe	Yes	Unknown	Slaughterhouse	Unknown	Yes
https://www.sva.se/en/our-topics/antibiotics/svarm-resistance-monitoring/swedres-svarm-reports/	Broth microdilution	Dilution	CLSI	ECOFF	Yes	M31-A	1999	Unknown	Yes	Ceftiofur	82	0	0	Diseased	2001	2001	National	STratified random	National	Sweden	Europe	Yes	Unknown	Unknown	Unknown	No
https://www.vetinst.no/en/surveillance-programmes/norm-norm-vet-report	Broth microdilution	Dilution	Manufacturer	Microbiological cutoffs	Yes	NA	NA	Susceptible	Yes	Ceftiofur	93	0	0	Healthy	2001	2001	National	Stratified random	National	Norway	Europe	Yes	Unknown	Slaughterhouse	Unknown	Yes
Schroeder, Carl M., et al. "Antimicrobial resistance of Escherichia coli O157 isolated from humans, cattle, swine, and food." Applied and environmental microbiology 68.2 (2002): 576-581.	Broth microdilution	Dilution	CLSI	CLSI	Yes	M100-S11	2001	Unknown	No	Ceftriaxone	70	0	0	Diseased	2002	1985-2000	Regional	Unknown	National	USA	North America	No	Unknown	Unknown	Unknown	No
Schroeder, Carl M., et al. "Antimicrobial resistance of Escherichia coli O157 isolated from humans, cattle, swine, and food." Applied and environmental microbiology 68.2 (2002): 576-581.	Broth microdilution	Dilution	CLSI	CLSI	Yes	M100-S11	2001	Unknown	No	Ceftiofur	70	0	0	Diseased	2002	1985-2000	Regional	Unknown	National	USA	North America	No	Unknown	Unknown	Unknown	No
Guan, Shukui, et al. "Development of a procedure for discriminating among Escherichia coli isolates from animal and human sources." Applied and Environmental Microbiology 68.6 (2002): 2690-2698.	Unknown	Unknown	No standards	No standards	Yes	NA	NA	Unknown	NA	Ceftiofur	19	0	0	Unknown	2002	Unknown	Local	Unknown	Ontario	Canada	North America	No	Unknown	Unknown	Unknown	No
Bischoff, Kenneth M., et al. "Characterization of chloramphenicol resistance in beta-hemolytic Escherichia coli associated with diarrhea in neonatal swine." Journal of clinical microbiology 40.2 (2002): 389-394.	Broth microdilution	Dilution	Manufacturer	CLSI	No	M31-A	1999	Unknown	No	Ceftiofur	90	1	1	Diseased	2002	1998-1999	Local	Unknown	Oklahoma	USA	North America	No	Unknown	Neonatal	Unknown	Yes
Bischoff, Kenneth M., et al. "Characterization of chloramphenicol resistance in beta-hemolytic Escherichia coli associated with diarrhea in neonatal swine." Journal of clinical microbiology 40.2 (2002): 389-394.	Broth microdilution	Dilution	Manufacturer	CLSI	No	M31-A	1999	Unknown	No	Ceftriaxone	90	0	0	Diseased	2002	1998-1999	Local	Unknown	Oklahoma	USA	North America	No	Unknown	Neonatal	Unknown	Yes
Amezcua, Rocio, et al. "Presentation of postweaning Escherichia coli diarrhea in southern Ontario, prevalence of hemolytic E. coli serogroups involved, and their antimicrobial resistance patterns." Canadian journal of veterinary research 66.2 (2002): 73.	Disk diffusion	Diffusion	Unknown	CLSI	No	Unknown	Unknown	Unknown	NA	ceftiofur	75	4	4	Diseased	2002	1999.5	Local	Case-control	Ontario	Canada	North America	Yes	Unknown	Post-weaning	Unknown	Yes
https://www.danmap.org/	Broth microdilution	Dilution	CLSI	Unknown	Yes	Unknown	Unknown	Unknown	Yes	Ceftiofur	304	0	0	Healthy	2002	2001	National	Stratified random	National	Denmark	Europe	Yes	Unknown	Slaughterhouse	Unknown	Yes
https://www.danmap.org/	Broth microdilution	Dilution	CLSI	Unknown	Yes	Unknown	Unknown	Unknown	Yes	Ceftiofur	196	0	0	Diseased	2002	2001	National	Stratified random	National	Denmark	Europe	Yes	Unknown	weaners	Unknown	Yes
https://www.wur.nl/en/Research-Results/Research-Institutes/Bioveterinary-Research/In-the-spotlight/Antibiotic-resistance/MARAN-reports.htm	Broth microdilution	Dilution	CLSI	Microbiological cutoffs	Yes	M31-A2, M7-A6	Unknown	Susceptible	Yes	Imipenem	149	0	0	Healthy	2002	2002	National	Stratified random	National	Netherlands	Europe	Yes	Unknown	Slaughterhouse	Unknown	Yes
https://www.wur.nl/en/Research-Results/Research-Institutes/Bioveterinary-Research/In-the-spotlight/Antibiotic-resistance/MARAN-reports.htm	Broth microdilution	Dilution	CLSI	Microbiological cutoffs	Yes	M31-A2, M7-A6	Unknown	Susceptible	Yes	Cefotaxime	149	0	0	Healthy	2002	2002	National	Stratified random	National	Netherlands	Europe	Yes	Unknown	Slaughterhouse	Unknown	Yes
https://www.canada.ca/en/public-health/services/surveillance/canadian-integrated-program-antimicrobial-resistance-surveillance-cipars.html	Broth microdilution	Dilution	CLSI	CLSI	Yes			Susceptible	No	Ceftiofur	38	0	0	Healthy	2002	2002	National	Systematic random	National	Canada	North America	Yes	Unknown	Slaughterhouse	Unknown	Yes
https://www.canada.ca/en/public-health/services/surveillance/canadian-integrated-program-antimicrobial-resistance-surveillance-cipars.html	Broth microdilution	Dilution	CLSI	CLSI	Yes			Susceptible	No	Ceftriaxone	38	0	0	Healthy	2002	2002	National	Systematic random	National	Canada	North America	Yes	Unknown	Slaughterhouse	Unknown	Yes
https://www.sva.se/en/our-topics/antibiotics/svarm-resistance-monitoring/swedres-svarm-reports/	Broth microdilution	Dilution	CLSI	ECOFF	Yes	M31-A	1999	Unknown	Yes	Ceftiofur	340	0	0	Diseased	2002	2002	National	STratified random	National	Sweden	Europe	Yes	Unknown	Unknown	Unknown	No
https://www.vetinst.no/en/surveillance-programmes/norm-norm-vet-report	Broth microdilution	Dilution	Manufacturer	Microbiological cutoffs	Yes	NA	NA	Susceptible	Yes	Ceftiofur	39	0	0	Diseased	2002	2002	National	Stratified random	National	Norway	Europe	Yes	Unknown	Unknown	Unknown	No
https://www.vetinst.no/en/surveillance-programmes/norm-norm-vet-report	Broth microdilution	Dilution	Manufacturer	Microbiological cutoffs	Yes	NA	NA	Susceptible	Yes	Ceftiofur	187	0	0	Healthy	2002	2002	National	Stratified random	National	Norway	Europe	Yes	Unknown	Slaughterhouse	Unknown	Yes
Kijima-Tanaka, Mayumi, et al. "A national surveillance of antimicrobial resistance in Escherichia coli isolated from food-producing animals in Japan." Journal of Antimicrobial Chemotherapy 51.2 (2003): 447-451.	Agar dilution	Dilution	Japanese society of chemotherapy	Self	Yes	NA	NA	Unknown	No	Ceftiofur	358	0	0	Healthy	2003	1999	National	Unknown	National	Japan	Asia	No	Unknown	Unknown	Unknown	No
Lanz, Roland, Peter Kuhnert, and Patrick Boerlin. "Antimicrobial resistance and resistance gene determinants in clinical Escherichia coli from different animal species in Switzerland." Veterinary microbiology 91.1 (2003): 73-84.	Disk Diffusion	Diffusion	CLSI	CLSI	No	M31A-11, M100-S11	1999, 2001	Susceptible	NA	Cefoperazone	126	0	0	Diseased	2003	2000.66666666667-2001.08333333333	National	Unknown	National	Switzerland	Europe	No	Unknown	Unknown	Unknown	No
Ngeleka, M., Pritchard, J., Appleyard, G., Middleton, D. M., & Fairbrother, J. M. (2003). Isolation and association of Escherichia coli AIDA-I/STb, rather than EAST1 pathotype, with diarrhea in piglets and antibiotic sensitivity of isolates. Journal of veterinary diagnostic investigation, 15(3), 242-252.	DIsk diffusion	Diffusion	CLSI	CLSI	No	M31-A	1999	Unknown	NA	ceftiofur	120	0	0	Healthy	2003	2000-2001	Regional	Unknown	Saskatchewan and Alberta	Canada	North America	no	Unknown	newborn-1week	Unknown	Yes
Noamani, Babak N., John M. Fairbrother, and Carlton L. Gyles. "Virulence genes of O149 enterotoxigenic Escherichia coli from outbreaks of postweaning diarrhea in pigs." Veterinary microbiology 97.1-2 (2003): 87-101.	Disk Diffusion	Diffusion	CLSI	Unknown	No	Unknown	Unknown	Unknown	NA	ceftiofur	35	2	2	Diseased	2003	1974-1987	Local	Unknown	Ontario	Canada	North America	No	Unknown	Unknown	Unknown	No
Noamani, Babak N., John M. Fairbrother, and Carlton L. Gyles. "Virulence genes of O149 enterotoxigenic Escherichia coli from outbreaks of postweaning diarrhea in pigs." Veterinary microbiology 97.1-2 (2003): 87-101.	Disk Diffusion	Diffusion	CLSI	Unknown	No	Unknown	Unknown	Unknown	NA	ceftiofur	100	5	5	Diseased	2003	1998-2001	Local	Unknown	Ontario	Canada	North America	No	Unknown	Unknown	Unknown	No
Stephens, Carol P. "Surveillance for antibiotic resistance in veterinary pathogens from the perspective of a regional diagnostic laboratory." Communicable diseases intelligence quarterly report 27.2003 (2003).	Disk Diffusion	Diffusion	CLSI	Unknown	No	2000, 2002	M100-S12, M2-A7	Unknown	NA	ceftiofur	34	0	0	Diseased	2003	1999	Local	Unknown	Queensland	Australia	Oceania	No	Unknown	neonatal and young animals	Unknown	Yes
Stephens, Carol P. "Surveillance for antibiotic resistance in veterinary pathogens from the perspective of a regional diagnostic laboratory." Communicable diseases intelligence quarterly report 27.2003 (2003).	Disk Diffusion	Diffusion	CLSI	Unknown	No	2000, 2002	M100-S12, M2-A7	Unknown	NA	ceftiofur	34	0	0	Diseased	2003	2001	Local	Unknown	Queensland	Australia	Oceania	no	Unknown	neonatal and young animals	Unknown	Yes
https://www.ruokavirasto.fi/en/farmers/animal-husbandry/animal-medication/monitoring-of-antibiotic-resistance/finres-vet-reports/	Broth microdilution	Dilution	CLSI	Nordic programmes	Yes	Unknown	2002	Unknown	Yes	Ceftiofur	123	0	0	Diseased	2003	2002-2003	National	Stratified random	National	Finland	Europe	Yes	Unknown	Unknown	Unknown	No
https://www.danmap.org/	Broth microdilution	Dilution	CLSI	Unknown	Yes	Unknown	Unknown	Unknown	Yes	Ceftiofur	293	0	0	Healthy	2003	2002	National	Stratified random	National	Denmark	Europe	Yes	Unknown	Slaughterhouse	Unknown	Yes
https://www.danmap.org/	Broth microdilution	Dilution	CLSI	Unknown	Yes	Unknown	Unknown	Unknown	Yes	Ceftiofur	111	0	0	Diseased	2003	2002	National	Stratified random	National	Denmark	Europe	Yes	Unknown	weaners	Unknown	Yes
https://www.wur.nl/en/Research-Results/Research-Institutes/Bioveterinary-Research/In-the-spotlight/Antibiotic-resistance/MARAN-reports.htm	Broth microdilution	Dilution	CLSI	Microbiological cutoffs	Yes	M31-A2, M7-A6	Unknown	Susceptible	Yes	Cefotaxime	155	1	0	Healthy	2003	2003	National	Stratified random	National	Netherlands	Europe	Yes	Unknown	Slaughterhouse	Unknown	Yes
https://www.wur.nl/en/Research-Results/Research-Institutes/Bioveterinary-Research/In-the-spotlight/Antibiotic-resistance/MARAN-reports.htm	Broth microdilution	Dilution	CLSI	Microbiological cutoffs	Yes	M31-A2, M7-A6	Unknown	Susceptible	Yes	Imipenem	155	0	0	Healthy	2003	2003	National	Stratified random	National	Netherlands	Europe	Yes	Unknown	Slaughterhouse	Unknown	Yes
https://www.canada.ca/en/public-health/services/surveillance/canadian-integrated-program-antimicrobial-resistance-surveillance-cipars.html	Broth microdilution	Dilution	CLSI	CLSI	Yes			Susceptible	Yes	Ceftiofur	155	0	0	Healthy	2003	2003	National	Systematic random	National	Canada	North America	Yes	Unknown	Slaughterhouse	Unknown	Yes
https://www.canada.ca/en/public-health/services/surveillance/canadian-integrated-program-antimicrobial-resistance-surveillance-cipars.html	Broth microdilution	Dilution	CLSI	CLSI	Yes			Susceptible	Yes	Ceftriaxone	155	0	0	Healthy	2003	2003	National	Systematic random	National	Canada	North America	Yes	Unknown	Slaughterhouse	Unknown	Yes
Ngeleka, M., Pritchard, J., Appleyard, G., Middleton, D. M., & Fairbrother, J. M. (2003). Isolation and association of Escherichia coli AIDA-I/STb, rather than EAST1 pathotype, with diarrhea in piglets and antibiotic sensitivity of isolates. Journal of veterinary diagnostic investigation, 15(3), 242-252.	Disk diffusion	Diffusion	CLSI	CLSI	No	M31-A	1999	Unknown	NA	Ceftiofur	170	6	6	Diseased	2003	2000-2001	Regional	Unknown	Saskatchewan and Alberta	Canada	North America	no	Unknown	2 days-8 weeks	Unknown	Yes
https://www.sva.se/en/our-topics/antibiotics/svarm-resistance-monitoring/swedres-svarm-reports/	Broth microdilution	Dilution	CLSI	ECOFF	Yes	M31-A2	2002	Unknown	Yes	Ceftiofur	303	0	0	Healthy	2003	2003	National	STratified random	National	Sweden	Europe	Yes	Unknown	Slaughterhouse	Unknown	Yes
https://www.sva.se/en/our-topics/antibiotics/svarm-resistance-monitoring/swedres-svarm-reports/	Broth microdilution	Dilution	CLSI	ECOFF	Yes	M31-A2	2002	Unknown	Yes	Ceftiofur	340	0	0	Diseased	2003	2003	National	STratified random	National	Sweden	Europe	Yes	Unknown	Unknown	Unknown	No
Bywater, R., Deluyker, H., Deroover, E., De Jong, A., Marion, H., McConville, M., ... & Walters, J. (2004). A European survey of antimicrobial susceptibility among zoonotic and commensal bacteria isolated from food-producing animals. Journal of Antimicrobial Chemotherapy, 54(4), 744-754.	Agar dilution	Dilution	CLSI	CLSI	Yes	M31-A2, M100-S14	2002, 2004	Unknown	No	Cefepime	200	0	0	Healthy	2004	1999-2000	National	Systematic random	National	Denmark	Europe	No	Unknown	Slaughterhouse	Unknown	Yes
Bywater, R., Deluyker, H., Deroover, E., De Jong, A., Marion, H., McConville, M., ... & Walters, J. (2004). A European survey of antimicrobial susceptibility among zoonotic and commensal bacteria isolated from food-producing animals. Journal of Antimicrobial Chemotherapy, 54(4), 744-754.	Agar dilution	Dilution	CLSI	CLSI	Yes	M31-A2, M100-S14	2002, 2004	Unknown	No	Cefotaxime	200	0	0	Healthy	2004	1999-2000	National	Systematic random	National	Denmark	Europe	No	Unknown	Slaughterhouse	Unknown	Yes
Bywater, R., Deluyker, H., Deroover, E., De Jong, A., Marion, H., McConville, M., ... & Walters, J. (2004). A European survey of antimicrobial susceptibility among zoonotic and commensal bacteria isolated from food-producing animals. Journal of Antimicrobial Chemotherapy, 54(4), 744-754.	Agar dilution	Dilution	CLSI	CLSI	Yes	M31-A2, M100-S14	2002, 2004	Unknown	No	Cefepime	200	0	0	Healthy	2004	1999-2000	National	Systematic random	National	Netherlands	Europe	No	Unknown	Slaughterhouse	Unknown	Yes
Bywater, R., Deluyker, H., Deroover, E., De Jong, A., Marion, H., McConville, M., ... & Walters, J. (2004). A European survey of antimicrobial susceptibility among zoonotic and commensal bacteria isolated from food-producing animals. Journal of Antimicrobial Chemotherapy, 54(4), 744-754.	Agar dilution	Dilution	CLSI	CLSI	Yes	M31-A2, M100-S14	2002, 2004	Unknown	No	Cefotaxime	200	0	0	Healthy	2004	1999-2000	National	Systematic random	National	Netherlands	Europe	No	Unknown	Slaughterhouse	Unknown	Yes
Bywater, R., Deluyker, H., Deroover, E., De Jong, A., Marion, H., McConville, M., ... & Walters, J. (2004). A European survey of antimicrobial susceptibility among zoonotic and commensal bacteria isolated from food-producing animals. Journal of Antimicrobial Chemotherapy, 54(4), 744-754.	Agar dilution	Dilution	CLSI	CLSI	Yes	M31-A2, M100-S14	2002, 2004	Unknown	No	Cefepime	48	0	0	Healthy	2004	1999-2000	National	Systematic random	National	Spain	Europe	No	Unknown	Slaughterhouse	Unknown	Yes
Bywater, R., Deluyker, H., Deroover, E., De Jong, A., Marion, H., McConville, M., ... & Walters, J. (2004). A European survey of antimicrobial susceptibility among zoonotic and commensal bacteria isolated from food-producing animals. Journal of Antimicrobial Chemotherapy, 54(4), 744-754.	Agar dilution	Dilution	CLSI	CLSI	Yes	M31-A2, M100-S14	2002, 2004	Unknown	No	Cefotaxime	48	0	0	Healthy	2004	1999-2000	National	Systematic random	National	Spain	Europe	No	Unknown	Slaughterhouse	Unknown	Yes
Bywater, R., Deluyker, H., Deroover, E., De Jong, A., Marion, H., McConville, M., ... & Walters, J. (2004). A European survey of antimicrobial susceptibility among zoonotic and commensal bacteria isolated from food-producing animals. Journal of Antimicrobial Chemotherapy, 54(4), 744-754.	Agar dilution	Dilution	CLSI	CLSI	Yes	M31-A2, M100-S14	2002, 2004	Unknown	No	Cefepime	204	0	0	Healthy	2004	1999-2000	National	Systematic random	National	Sweden	Europe	No	Unknown	Slaughterhouse	Unknown	Yes
Bywater, R., Deluyker, H., Deroover, E., De Jong, A., Marion, H., McConville, M., ... & Walters, J. (2004). A European survey of antimicrobial susceptibility among zoonotic and commensal bacteria isolated from food-producing animals. Journal of Antimicrobial Chemotherapy, 54(4), 744-754.	Agar dilution	Dilution	CLSI	CLSI	Yes	M31-A2, M100-S14	2002, 2004	Unknown	No	Cefotaxime	204	0	0	Healthy	2004	1999-2000	National	Systematic random	National	Sweden	Europe	No	Unknown	Slaughterhouse	Unknown	Yes
Hariharan, Harry, et al. "Antibiotic resistance among enterotoxigenic Escherichia coli from piglets and calves from piglets and calves with diarrhea." The Canadian Veterinary Journal 45.7 (2004): 605.	Disk Diffusion	Diffusion	Manufacturer	CLSI	No	M31-A2	2002	Unknown	NA	Ceftiofur	325	0	0	Diseased	2004	1990-1997	Local	Unknown	Prince Edward Island	Canada	North America	No	Unknown	piglets	Unknown	Yes
Hariharan, Harry, et al. "Antibiotic resistance among enterotoxigenic Escherichia coli from piglets and calves from piglets and calves with diarrhea." The Canadian Veterinary Journal 45.7 (2004): 605.	Disk Diffusion	Diffusion	Manufacturer	CLSI	No	M31-A2	2002	Unknown	NA	Ceftiofur	264	5	5	Diseased	2004	1998-2002	Local	Unknown	Prince Edward Island	Canada	North America	No	Unknown	piglets	Unknown	Yes
Yang, Hanchun, et al. "Characterization of multiple-antimicrobial-resistant Escherichia coli isolates from diseased chickens and swine in China." Journal of clinical microbiology 42.8 (2004): 3483-3489.	broth microdilution	Dilution	CLSI	CLSI	Yes	M31-A2, M7-A6	2003	Unknown	No	Ceftiofur	89	0	0	Diseased	2004	2000.67	Local	Unknown	Beijing	China	Asia	Yes	Unknown	piglets	Unknown	Yes
Yang, Hanchun, et al. "Characterization of multiple-antimicrobial-resistant Escherichia coli isolates from diseased chickens and swine in China." Journal of clinical microbiology 42.8 (2004): 3483-3489.	broth microdilution	Dilution	CLSI	CLSI	Yes	M31-A2, M7-A6	2003	Unknown	No	Ceftriaxone	89	0	0	Diseased	2004	2000.67	Local	Unknown	Beijing	China	Asia	Yes	Unknown	piglets	Unknown	Yes
https://www.ruokavirasto.fi/en/farmers/animal-husbandry/animal-medication/monitoring-of-antibiotic-resistance/finres-vet-reports/	Broth microdilution	Dilution	CLSI	Nordic programmes	yes	Unknown	2002	Unknown	Yes	Ceftiofur	61	0	0	Diseased	2004	2004	National	Stratified random	National	Finland	Europe	Yes	Unknown	Unknown	Unknown	No
https://www.danmap.org/	Broth microdilution	Dilution	CLSI	Unknown	Yes	Unknown	Unknown	Unknown	Yes	Ceftiofur	77	0	0	Diseased	2004	2003	National	Stratified random	National	Denmark	Europe	Yes	Unknown	weaners	Unknown	Yes
https://www.danmap.org/	Broth microdilution	Dilution	CLSI	Unknown	Yes	Unknown	Unknown	Unknown	Yes	Ceftiofur	317	0	0	Healthy	2004	2003	National	Stratified random	National	Denmark	Europe	Yes	Unknown	Slaughterhouse	Unknown	Yes
https://www.wur.nl/en/Research-Results/Research-Institutes/Bioveterinary-Research/In-the-spotlight/Antibiotic-resistance/MARAN-reports.htm	Broth microdilution	Dilution	CLSI	Microbiological cutoffs	Yes	M31-A2, M7-A6	Unknown	Susceptible	Yes	Cefotaxime	296	1	0	Healthy	2004	2004	National	Stratified random	National	Netherlands	Europe	Yes	Unknown	Slaughterhouse	Unknown	Yes
https://www.wur.nl/en/Research-Results/Research-Institutes/Bioveterinary-Research/In-the-spotlight/Antibiotic-resistance/MARAN-reports.htm	Broth microdilution	Dilution	CLSI	Microbiological cutoffs	Yes	M31-A2, M7-A6	Unknown	Susceptible	Yes	Imipenem	296	0	0	Healthy	2004	2004	National	Stratified random	National	Netherlands	Europe	Yes	Unknown	Slaughterhouse	Unknown	Yes
https://www.canada.ca/en/public-health/services/surveillance/canadian-integrated-program-antimicrobial-resistance-surveillance-cipars.html	Broth microdilution	Dilution	CLSI	CLSI	Yes			Susceptible	Yes	Ceftiofur	142	0	0	Healthy	2004	2004	National	Systematic random	National	Canada	North America	Yes	Unknown	Slaughterhouse	Unknown	Yes
https://www.canada.ca/en/public-health/services/surveillance/canadian-integrated-program-antimicrobial-resistance-surveillance-cipars.html	Broth microdilution	Dilution	CLSI	CLSI	Yes			Susceptible	Yes	Ceftriaxone	142	0	0	Healthy	2004	2004	National	Systematic random	National	Canada	North America	Yes	Unknown	Slaughterhouse	Unknown	Yes
https://www.ruokavirasto.fi/en/farmers/animal-husbandry/animal-medication/monitoring-of-antibiotic-resistance/finres-vet-reports/	Broth microdilution	Dilution	CLSI	Nordic programmes	yes	Unknown	2002	Unknown	Yes	Ceftiofur	391	0	0	Healthy	2004	2004	National	Stratified random	National	Finland	Europe	Yes	Unknown	Slaughterhouse	Unknown	Yes
https://www.sva.se/en/our-topics/antibiotics/svarm-resistance-monitoring/swedres-svarm-reports/	Broth microdilution	Dilution	CLSI	ECOFF	Yes	M31-A2	2002	Unknown	Yes	Ceftiofur	386	1	1	Diseased	2004	2004	National	STratified random	National	Sweden	Europe	Yes	Unknown	Unknown	Unknown	No
https://www.vetinst.no/en/surveillance-programmes/norm-norm-vet-report	Broth microdilution	Dilution	Manufacturer	Microbiological cutoffs	Yes	NA	NA	Susceptible	Yes	Ceftiofur	45	0	0	Diseased	2004	2004	National	Stratified random	National	Norway	Europe	Yes	Unknown	Unknown	Unknown	No
https://www.vetinst.no/en/surveillance-programmes/norm-norm-vet-report	Broth microdilution	Dilution	Manufacturer	Microbiological cutoffs	Yes	NA	NA	Susceptible	Yes	Ceftiofur	125	0	0	Healthy	2004	2004	National	Stratified random	National	Norway	Europe	Yes	Unknown	Slaughterhouse	Unknown	Yes
Boerlin, Patrick, et al. "Antimicrobial resistance and virulence genes of Escherichia coli isolates from swine in Ontario." Applied and environmental microbiology 71.11 (2005): 6753-6761.	microdilution method	Dilution	NARMS	NARMS	Yes	NA	NA	Unknown	No	Ceftiofur	150	25	25	Diseased	2005	2001.08333333333-2003.83333333333	Local	Systematic random	Ontario	Canada	North America	No	Unknown	1 to 16 weeks (median of 4 weeks)	Unknown	Yes
Boerlin, Patrick, et al. "Antimicrobial resistance and virulence genes of Escherichia coli isolates from swine in Ontario." Applied and environmental microbiology 71.11 (2005): 6753-6761.	microdilution method	Dilution	NARMS	NARMS	Yes	NA	NA	Unknown	No	Ceftriaxone	150	14	39	Diseased	2005	2001.08333333333-2003.83333333333	Local	Systematic random	Ontario	Canada	North America	No	Unknown	1 to 16 weeks (median of 4 weeks)	Unknown	Yes
Boerlin, Patrick, et al. "Antimicrobial resistance and virulence genes of Escherichia coli isolates from swine in Ontario." Applied and environmental microbiology 71.11 (2005): 6753-6761.	microdilution method	Dilution	NARMS	NARMS	Yes	NA	NA	Unknown	No	Ceftiofur	168	0	0	Healthy	2005	2001-2002	Local	Systematic random	Ontario	Canada	North America	No	Unknown	Finisher	Unknown	Yes
Boerlin, Patrick, et al. "Antimicrobial resistance and virulence genes of Escherichia coli isolates from swine in Ontario." Applied and environmental microbiology 71.11 (2005): 6753-6761.	microdilution method	Dilution	NARMS	NARMS	Yes	NA	NA	Unknown	No	Ceftriaxone	168	0	0	Healthy	2005	2001-2002	Local	Systematic random	Ontario	Canada	North America	No	Unknown	Finisher	Unknown	Yes
Box, Adrienne TA, et al. "Integrons in Escherichia coli from food-producing animals in The Netherlands." Microbial drug resistance 11.1 (2005): 53-57.	Unknown	Unknown	Unknown	Unknown	No	NA	NA	Unknown	NA	Ceftazidime	620	0	0	Healthy	2005	1996-2000	National	Random	National	Netherlands	Europe	No	Unknown	Slaughterhouse	Unknown	Yes
Kang, Hee Young, et al. "Characterization of antimicrobial resistance and class 1 integrons found in Escherichia coli isolates from humans and animals in Korea." Journal of Antimicrobial Chemotherapy 55.5 (2005): 639-644.	agar dilution	Dilution	CLSI	Unknown	Yes	M7-A4	1997	Unknown	No	Ceftazidime	133	0	0	Healthy	2005	2001-2003	Local	Unknown	Kyungpook	South Korea	Asia	yes	Unknown	Slaughterhouse	Unknown	Yes
Kang, Sang Gyun, et al. "Changes in patterns of antimicrobial susceptibility and class 1 integron carriage among Escherichia coli isolates." Journal of veterinary science 6.3 (2005): 201-205.	susceptibility discs	Diffusion	CLSI	CLSI	No	M31-A2	2002	Unknown	NA	Ceftiofur	104	13	13	Diseased	2005	2002	Unknown	Unknown	Unknown	South Korea	Asia	No	Unknown	Unknown	Unknown	No
Kijima‐Tanaka, M., et al. "A National Surveillance of Shiga Toxin‐Producing Escherichia coli in Food‐Producing Animals in Japan." Journal of Veterinary Medicine, Series B 52.5 (2005): 230-237.	Agar dilution	Dilution	Japanese society of chemotherapy	Self	Yes	NA	NA	Unknown	No	Ceftiofur	25	0	0	Healthy	2005	1999.5-2001.25	National	Systematic random	National	Japan	Asia	No	Unknown	Unknown	Unknown	No
Betty San Martín, D. V. M., et al. "Evaluation of Antimicrobial Resistance Using Indicator Bacteria Isolated From Pigs and Poultry in Chile."	Dilution plates	Dilution	ClSI	Unknown	No	M7-A4	2000	Unknown	No	Cefotaxime	100	0	0	Healthy	2005	2003.5-2004	Local	Systematic random	Central	Chile	South America	No	Unknown	Slaughterhouse	Unknown	Yes
https://www.danmap.org/	Broth microdilution	Dilution	CLSI	Unknown	Yes	Unknown	Unknown	Unknown	Yes	Ceftiofur	49	0	0	Diseased	2005	2004	National	Stratified random	National	Denmark	Europe	Yes	Unknown	weaners	Unknown	Yes
https://www.canada.ca/en/public-health/services/surveillance/canadian-integrated-program-antimicrobial-resistance-surveillance-cipars.html	Broth microdilution	Dilution	CLSI	CLSI	Yes			Susceptible	Yes	Ceftiofur	162	1	1	Healthy	2005	2005	National	Systematic random	National	Canada	North America	Yes	Unknown	Slaughterhouse	Unknown	Yes
https://www.canada.ca/en/public-health/services/surveillance/canadian-integrated-program-antimicrobial-resistance-surveillance-cipars.html	Broth microdilution	Dilution	CLSI	CLSI	Yes			Susceptible	Yes	Ceftriaxone	162	0	1	Healthy	2005	2005	National	Systematic random	National	Canada	North America	Yes	Unknown	Slaughterhouse	Unknown	Yes
Dubal, Z. B., et al. "Characterization of Escherichia coli isolates from piglet diarrhoea." The Indian Journal of Animal Sciences 75.12 (2005).	Disk diffusion	Diffusion	Bauer	Unknown	No	NA	NA	Unknown	NA	Cefotaxime	34	1	1	Diseased	2005	Unknown	Unknown	Unknown	Unknown	India	Asia	Yes	Unknown	Piglets	Unknown	Yes
https://www.sva.se/en/our-topics/antibiotics/svarm-resistance-monitoring/swedres-svarm-reports/	Broth microdilution	Dilution	CLSI	ECOFF	Yes	M31-S1, M100-S16	2004, 2006	Unknown	Yes	Ceftiofur	390	0	0	Healthy	2005	2005	National	STratified random	National	Sweden	Europe	Yes	Unknown	Slaughterhouse	Unknown	Yes
https://www.sva.se/en/our-topics/antibiotics/svarm-resistance-monitoring/swedres-svarm-reports/	Broth microdilution	Dilution	CLSI	ECOFF	Yes	M31-S1, M100-S16	2004, 2006	Unknown	Yes	Cefotaxime	390	0	0	Healthy	2005	2005	National	STratified random	National	Sweden	Europe	Yes	Unknown	Slaughterhouse	Unknown	Yes
https://www.sva.se/en/our-topics/antibiotics/svarm-resistance-monitoring/swedres-svarm-reports/	Broth microdilution	Dilution	CLSI	ECOFF	Yes	M31-S1, M100-S16	2004, 2006	Unknown	Yes	Ceftiofur	325	10	8	Diseased	2005	2005	National	STratified random	National	Sweden	Europe	Yes	Unknown	Unknown	Unknown	No
https://www.danmap.org/	Broth microdilution	Dilution	CLSI	Unknown	Yes	Unknown	Unknown	Unknown	Yes	Ceftiofur	208	0	0	Healthy	2005	2004	National	Stratified random	National	Denmark	Europe	Yes	Unknown	Slaughterhouse	Unknown	Yes
https://www.wur.nl/en/Research-Results/Research-Institutes/Bioveterinary-Research/In-the-spotlight/Antibiotic-resistance/MARAN-reports.htm	Broth microdilution	Dilution	CLSI	ECOFF	Yes	M31-A2, M100-S17	Unknown	Susceptible	Yes	CEfotaxime	299	2	0	Healthy	2005	2005	National	Stratified random	National	Netherlands	Europe	Yes	Unknown	Slaughterhouse	Unknown	Yes
https://www.wur.nl/en/Research-Results/Research-Institutes/Bioveterinary-Research/In-the-spotlight/Antibiotic-resistance/MARAN-reports.htm	Broth microdilution	Dilution	CLSI	ECOFF	Yes	M31-A2, M100-S17	Unknown	Susceptible	Yes	Ceftazidime	299	1	0	Healthy	2005	2005	National	Stratified random	National	Netherlands	Europe	Yes	Unknown	Slaughterhouse	Unknown	Yes
Do, N. T., et al. "Antimicrobial resistance phenotypes of ETEC isolates from piglets with diarrhea in North Vietnam." Annals of the New York Academy of Sciences 1081.1 (2006): 543-545.	Disk diffusion + broth microdilution	Disk diffusion + broth microdilution	CLSI	CLSI	No	Unknown	1999	Unknown	NA	ceftiofur	126	0	0	Diseased	2006	Unknown	Local	Unknown	North	Vietnam	Asia	No	Unknown	preweaning piglets	Unknown	Yes
Do, N. T., et al. "Antimicrobial resistance phenotypes of ETEC isolates from piglets with diarrhea in North Vietnam." Annals of the New York Academy of Sciences 1081.1 (2006): 543-545.	Disk diffusion + broth microdilution	Disk diffusion + broth microdilution	CLSI	CLSI	No	Unknown	1999	Unknown	NA	ceftazidime	126	0	0	Diseased	2006	Unknown	Local	Unknown	North	Vietnam	Asia	No	Unknown	preweaning piglets	Unknown	Yes
Hsu, Shu-Chen, et al. "Characterisation of antimicrobial resistance patterns and class 1 integrons among Escherichia coli and Salmonella enterica serovar Choleraesuis strains isolated from humans and swine in Taiwan." International journal of antimicrobial agents 27.5 (2006): 383-391.	Disk diffusion	Diffusion	CLSI	CLSI	No	M31-A2	2003	Susceptible	NA	Ceftazidime	61	1	1	Diseased	2006	2000.5-2003.08333333333	Local	Unknown	Southern /Tainan, Kaohsiung and Pingtung)	Taiwan	Asia	Yes	Unknown	Unknown	Unknown	No
Ruzauskas, M. O. D. E. S. T. A. S., I. R. E. N. A. Klimiene, and D. A. I. N. I. U. S. Zienius. "Survey of antimicrobial susceptibility among some pathogenic and commensal bacteria isolated from pigs in Lithuania." Medycyna Weterynaryjna 2 (2006): 397-400.	Agar diffusion	Diffusion	CLSI	Manufacturer	No	Unknown	Unknown	Susceptible	NA	Ceftiofur	60	2	2	Diseased	2006	2000-2004	Unknown	Unknown	Unknown	Lithuania	Europe	No	Unknown	Unknown	Unknown	No
Ruzauskas, M. O. D. E. S. T. A. S., I. R. E. N. A. Klimiene, and D. A. I. N. I. U. S. Zienius. "Survey of antimicrobial susceptibility among some pathogenic and commensal bacteria isolated from pigs in Lithuania." Medycyna Weterynaryjna 2 (2006): 397-400.	Agar diffusion	Diffusion	CLSI	Manufacturer	No	Unknown	Unknown	Susceptible	NA	Ceftiofur	60	0	0	Healthy	2006	2000-2004	Unknown	Unknown	Unknown	Lithuania	Europe	No	Unknown	Unknown	Unknown	No
https://www.ruokavirasto.fi/en/farmers/animal-husbandry/animal-medication/monitoring-of-antibiotic-resistance/finres-vet-reports/	Broth microdilution	Dilution	CLSI	ECOFF	Yes	Unknown	Unknown	Unknown	Yes	Cefotaxime	34	0	0	Diseased	2006	2006	National	Stratified random	National	Finland	Europe	Yes	Unknown	Unknown	Unknown	No
https://www.ruokavirasto.fi/en/farmers/animal-husbandry/animal-medication/monitoring-of-antibiotic-resistance/finres-vet-reports/	Broth microdilution	Dilution	CLSI	ECOFF	Yes	Unknown	Unknown	Unknown	Yes	Ceftiofur	40	0	0	Diseased	2006	2005	National	Stratified random	National	Finland	Europe	Yes	Unknown	Unknown	Unknown	No
https://www.ruokavirasto.fi/en/farmers/animal-husbandry/animal-medication/monitoring-of-antibiotic-resistance/finres-vet-reports/	Broth microdilution	Dilution	CLSI	ECOFF	Yes	Unknown	Unknown	Unknown	Yes	Ceftiofur	34	0	0	Diseased	2006	2006	National	Stratified random	National	Finland	Europe	Yes	Unknown	Unknown	Unknown	No
https://www.danmap.org/	Broth microdilution	Dilution	CLSI	Unknown	Yes	Unknown	Unknown	Unknown	Yes	Cefpodoxime	103	5	4	Diseased	2006	2005	National	Stratified random	National	Denmark	Europe	Yes	Unknown	weaners	Unknown	Yes
https://www.danmap.org/	Broth microdilution	Dilution	CLSI	Unknown	Yes	Unknown	Unknown	Unknown	Yes	Ceftiofur	103	1	1	Diseased	2006	2005	National	Stratified random	National	Denmark	Europe	Yes	Unknown	weaners	Unknown	Yes
https://www.danmap.org/	Broth microdilution	Dilution	CLSI	Unknown	Yes	Unknown	Unknown	Unknown	Yes	Cefpodoxime	136	1	1	Healthy	2006	2005	National	Stratified random	National	Denmark	Europe	Yes	Unknown	Slaughterhouse	Unknown	Yes
https://www.canada.ca/en/public-health/services/surveillance/canadian-integrated-program-antimicrobial-resistance-surveillance-cipars.html	Broth microdilution	Dilution	CLSI	CLSI	Yes			Susceptible	Yes	Ceftiofur	115	0	0	Healthy	2006	2006	National	Systematic random	National	Canada	North America	Yes	Unknown	Slaughterhouse	Unknown	Yes
https://www.canada.ca/en/public-health/services/surveillance/canadian-integrated-program-antimicrobial-resistance-surveillance-cipars.html	Broth microdilution	Dilution	CLSI	CLSI	Yes			Susceptible	Yes	Ceftriaxone	115	0	0	Healthy	2006	2006	National	Systematic random	National	Canada	North America	Yes	Unknown	Slaughterhouse	Unknown	Yes
https://www.sva.se/en/our-topics/antibiotics/svarm-resistance-monitoring/swedres-svarm-reports/	Broth microdilution	Dilution	CLSI	ECOFF	Yes	M31-S1, M100-S16	2004, 2006	Unknown	Yes	Ceftiofur	298	2	2	Diseased	2006	2006	National	STratified random	National	Sweden	Europe	Yes	Unknown	Unknown	Unknown	No
https://www.danmap.org/	Broth microdilution	Dilution	CLSI	Unknown	Yes	Unknown	Unknown	Unknown	Yes	Ceftiofur	136	0	0	Healthy	2006	2005	National	Stratified random	National	Denmark	Europe	Yes	Unknown	Slaughterhouse	Unknown	Yes
https://www.canada.ca/en/public-health/services/surveillance/canadian-integrated-program-antimicrobial-resistance-surveillance-cipars.html	Broth microdilution	Dilution	CLSI	CLSI	Yes			Susceptible	Yes	Ceftiofur	2197	22	22	Healthy	2006	2006	National	Systematic random	National	Canada	North America	Yes	Unknown	grower-finisher	Unknown	Yes
https://www.canada.ca/en/public-health/services/surveillance/canadian-integrated-program-antimicrobial-resistance-surveillance-cipars.html	Broth microdilution	Dilution	CLSI	CLSI	Yes			Susceptible	Yes	Ceftriaxone	2197	0	30	Healthy	2006	2006	National	Systematic random	National	Canada	North America	Yes	Unknown	grower-finisher	Unknown	Yes
Minas, Anastasios, et al. "Antibiotic resistance in indicator bacteria isolated from cattle and swine in Greece." Journal of Animal and Veterinary Advances (2007).	Broth microdilution	Dilution	CLSI	Unknown	Yes	M7-A6	2003	Unknown	No	Ceftiofur	122	0	0	Healthy	2007	2005	Local	Random	Central & North	Greece	Europe	No	Unknown	Slaughterhouse	Unknown	Yes
Lim, Suk-Kyung, et al. "Antimicrobial resistance observed in Escherichia coli strains isolated from fecal samples of cattle and pigs in Korea during 2003–2004." International journal of food microbiology 116.2 (2007): 283-286.	Disk diffusion	Diffusion	Bauer	CLSI	Yes	M100-S13	2003	Unknown	NA	Cefotaxime	410	1	1	Healthy	2007	2003.33333333333-2004.83333333333	Unknown	Random	Unknown	South Korea	Asia	Yes	Unknown	Grower-fnisher	Unknown	Yes
Lim, Suk-Kyung, et al. "Antimicrobial resistance observed in Escherichia coli strains isolated from fecal samples of cattle and pigs in Korea during 2003–2004." International journal of food microbiology 116.2 (2007): 283-286.	Disk diffusion	Diffusion	Bauer	CLSI	Yes	M100-S13	2003	Unknown	NA	Cefepime	410	0	0	Healthy	2007	2003.33333333333-2004.83333333333	Unknown	Random	Unknown	South Korea	Asia	Yes	Unknown	Grower-fnisher	Unknown	Yes
https://www.danmap.org/	Broth microdilution	Dilution	CLSI	ECOFF	Yes	Unknown	Unknown	Unknown	Yes	Cefpodoxime	118	5	2	Diseased	2007	2006	National	Stratified random	National	Denmark	Europe	Yes	Unknown	weaners	Unknown	Yes
https://www.danmap.org/	Broth microdilution	Dilution	CLSI	ECOFF	Yes	Unknown	Unknown	Unknown	Yes	Ceftiofur	118	0	0	Diseased	2007	2006	National	Stratified random	National	Denmark	Europe	Yes	Unknown	weaners	Unknown	Yes
https://www.danmap.org/	Broth microdilution	Dilution	CLSI	ECOFF	Yes	Unknown	Unknown	Unknown	Yes	Cefpodoxime	148	1	1	Healthy	2007	2006	National	Stratified random	National	Denmark	Europe	Yes	Unknown	Slaughterhouse	Unknown	Yes
https://www.canada.ca/en/public-health/services/surveillance/canadian-integrated-program-antimicrobial-resistance-surveillance-cipars.html	Broth microdilution	Dilution	CLSI	CLSI	Yes			Susceptible	Yes	Ceftiofur	105	1	1	Healthy	2007	2007	National	Systematic random	National	Canada	North America	Yes	Unknown	Slaughterhouse	Unknown	Yes
https://www.canada.ca/en/public-health/services/surveillance/canadian-integrated-program-antimicrobial-resistance-surveillance-cipars.html	Broth microdilution	Dilution	CLSI	CLSI	Yes			Susceptible	Yes	Ceftriaxone	105	0	1	Healthy	2007	2007	National	Systematic random	National	Canada	North America	Yes	Unknown	Slaughterhouse	Unknown	Yes
https://www.sva.se/en/our-topics/antibiotics/svarm-resistance-monitoring/swedres-svarm-reports/	Broth microdilution	Dilution	CLSI	ECOFF	Yes	M31-S1	2004	Unknown	Yes	Ceftiofur	93	0	0	Diseased	2007	2007	National	STratified random	National	Sweden	Europe	Yes	Unknown	Unknown	Unknown	No
https://www.danmap.org/	Broth microdilution	Dilution	CLSI	ECOFF	Yes	Unknown	Unknown	Unknown	Yes	Ceftiofur	148	0	0	Healthy	2007	2006	National	Stratified random	National	Denmark	Europe	Yes	Unknown	Slaughterhouse	Unknown	Yes
https://www.vetinst.no/en/surveillance-programmes/norm-norm-vet-report	Broth microdilution	Dilution	Manufacturer	Microbiological cutoffs	Yes	NA	NA	Susceptible	Yes	Ceftiofur	198	1	0	Healthy	2007	2007	National	Stratified random	National	Norway	Europe	Yes	Unknown	Slaughterhouse	Unknown	Yes
https://www.vetinst.no/en/surveillance-programmes/norm-norm-vet-report	Broth microdilution	Dilution	Manufacturer	Microbiological cutoffs	Yes	NA	NA	Susceptible	Yes	Cefotaxime	198	1	0	Healthy	2007	2007	National	Stratified random	National	Norway	Europe	Yes	Unknown	Slaughterhouse	Unknown	Yes
https://www.wur.nl/en/Research-Results/Research-Institutes/Bioveterinary-Research/In-the-spotlight/Antibiotic-resistance/MARAN-reports.htm	Broth microdilution	Dilution	CLSI	ECOFF	Yes	M31-A2, M100-S17	Unknown	Susceptible	Yes	Cefotaxime	248	2	0	Healthy	2007	2006-2007	National	Stratified random	National	Netherlands	Europe	Yes	Unknown	Slaughterhouse	Unknown	Yes
https://www.wur.nl/en/Research-Results/Research-Institutes/Bioveterinary-Research/In-the-spotlight/Antibiotic-resistance/MARAN-reports.htm	Broth microdilution	Dilution	CLSI	ECOFF	Yes	M31-A2, M100-S17	Unknown	Susceptible	Yes	Ceftazidime	248	2	0	Healthy	2007	2006-2007	National	Stratified random	National	Netherlands	Europe	Yes	Unknown	Slaughterhouse	Unknown	Yes
https://www.canada.ca/en/public-health/services/surveillance/canadian-integrated-program-antimicrobial-resistance-surveillance-cipars.html	Broth microdilution	Dilution	CLSI	CLSI	Yes			Susceptible	Yes	Ceftiofur	1575	8	8	Healthy	2007	2007	National	Systematic random	National	Canada	North America	Yes	Unknown	grower-finisher	Unknown	Yes
https://www.canada.ca/en/public-health/services/surveillance/canadian-integrated-program-antimicrobial-resistance-surveillance-cipars.html	Broth microdilution	Dilution	CLSI	CLSI	Yes			Susceptible	Yes	Ceftriaxone	1575	0	9	Healthy	2007	2007	National	Systematic random	National	Canada	North America	Yes	Unknown	grower-finisher	Unknown	Yes
Varga, C., Rajic, A., McFall, M. E., Avery, B. P., Reid-Smith, R. J., Deckert, A., ... & McEwen, S. A. (2008). Antimicrobial resistance in generic Escherichia coli isolated from swine fecal samples in 90 Alberta finishing farms. Canadian Journal of Veterinary Research, 72(2), 175.	Broth microdilution	Dilution	CLSI	CLSI	Yes	M31-A2, M100-S15	2004, 2005	Unknown	No	Ceftiofur	1322	0	0	Healthy	2008	2000.41666666667-2000.75	Local	Convenience	Alberta	Canada	North America	No	Unknown	Finishing	Unknown	Yes
Varga, C., Rajic, A., McFall, M. E., Avery, B. P., Reid-Smith, R. J., Deckert, A., ... & McEwen, S. A. (2008). Antimicrobial resistance in generic Escherichia coli isolated from swine fecal samples in 90 Alberta finishing farms. Canadian Journal of Veterinary Research, 72(2), 175.	Broth microdilution	Dilution	CLSI	CLSI	Yes	M31-A2, M100-S15	2004, 2005	Unknown	No	Ceftriaxone	1322	0	0	Healthy	2008	2000.41666666667-2000.75	Local	Convenience	Alberta	Canada	North America	No	Unknown	Finishing	Unknown	Yes
Rosengren, Leigh B., et al. "Antimicrobial resistance of fecal Escherichia coli isolated from grow-finish pigs in 20 herds in Alberta and Saskatchewan." Canadian Journal of Veterinary Research 72.2 (2008): 160.	Broth microdilution	Dilution	CLSI	CLSI	Yes	M31-A2, M100-S15	2004, 2005	Susceptible	Yes	Ceftiofur	1439	1	1	Healthy	2008	2004.41666666667-2004.75	Local	Random	Sas, Alberta	Canada	North America	No	Unknown	Grow-finisher	Unknown	Yes
Rosengren, Leigh B., et al. "Antimicrobial resistance of fecal Escherichia coli isolated from grow-finish pigs in 20 herds in Alberta and Saskatchewan." Canadian Journal of Veterinary Research 72.2 (2008): 160.	Broth microdilution	Dilution	CLSI	CLSI	Yes	M31-A2, M100-S15	2004, 2005	Susceptible	Yes	Ceftriaxone	1439	0	0	Healthy	2008	2004.41666666667-2004.75	Local	Random	Sas, Alberta	Canada	North America	No	Unknown	Grow-finisher	Unknown	Yes
Rayamajhi, Nabin, et al. "Characterization of TEM-, SHV-and AmpC-type β-lactamases from cephalosporin-resistant Enterobacteriaceae isolated from swine." International journal of food microbiology 124.2 (2008): 183-187.	Disk diffusion	Diffusion	CLSI	CLSI	No	M100-S15	2006	Unknown	NA	Cefotaxime	130	2	2	Diseased	2008	1999-2006	Unknown	Unknown	Unknown	South Korea	Asia	No	Unknown	Unknown	Unknown	No
Rayamajhi, Nabin, et al. "Characterization of TEM-, SHV-and AmpC-type β-lactamases from cephalosporin-resistant Enterobacteriaceae isolated from swine." International journal of food microbiology 124.2 (2008): 183-187.	Disk diffusion	Diffusion	CLSI	CLSI	No	M100-S15	2006	Unknown	NA	Ceftazidime	130	2	2	Diseased	2008	1999-2006	Unknown	Unknown	Unknown	South Korea	Asia	No	Unknown	Unknown	Unknown	No
Rayamajhi, Nabin, et al. "Characterization of TEM-, SHV-and AmpC-type β-lactamases from cephalosporin-resistant Enterobacteriaceae isolated from swine." International journal of food microbiology 124.2 (2008): 183-187.	Disk diffusion	Diffusion	CLSI	CLSI	No	M100-S15	2006	Unknown	NA	Ceftiofur	130	2	2	Diseased	2008	1999-2006	Unknown	Unknown	Unknown	South Korea	Asia	No	Unknown	Unknown	Unknown	No
Proceedings, The 15th Congress of FAVA - OIE Joint Symposium on Emerging Diseases 27-30 October	Disk diffusion	Diffusion	CLSI	CLSI	No	M2-A7, M100-S5, M100-S17	1994, 2000, 2007	Susceptible	NA	Ceftazidime	131	5	6	Diseased	2008	2006.75-2008.08333333333	Unknown	Unknown	Unknown	Thailand	Asia	No	Unknown	1-10 weeks	Unknown	Yes
Proceedings, The 15th Congress of FAVA - OIE Joint Symposium on Emerging Diseases 27-30 October	Disk diffusion	Diffusion	CLSI	CLSI	No	M2-A7, M100-S5, M100-S17	1994, 2000, 2007	Susceptible	NA	Cefotaxime	131	14	17	Diseased	2008	2006.75-2008.08333333333	Unknown	Unknown	Unknown	Thailand	Asia	No	Unknown	1-10 weeks	Unknown	Yes
Proceedings, The 15th Congress of FAVA - OIE Joint Symposium on Emerging Diseases 27-30 October	Disk diffusion	Diffusion	CLSI	CLSI	No	M2-A7, M100-S5, M100-S17	1994, 2000, 2007	Susceptible	NA	Ceftiofur	131	27	27	Diseased	2008	2006.75-2008.08333333333	Unknown	Unknown	Unknown	Thailand	Asia	No	Unknown	1-10 weeks	Unknown	Yes
Proceedings, The 15th Congress of FAVA - OIE Joint Symposium on Emerging Diseases 27-30 October	Disk diffusion	Diffusion	CLSI	CLSI	No	M2-A7, M100-S5, M100-S17	1994, 2000, 2007	Susceptible	NA	Ceftriaxone	131	15	19	Diseased	2008	2006.75-2008.08333333333	Unknown	Unknown	Unknown	Thailand	Asia	No	Unknown	1-10 weeks	Unknown	Yes
Fratamico, Pina M., et al. "Characterization of Shiga toxin–producing Escherichia coli strains isolated from swine feces." Foodborne pathogens and disease 5.6 (2008): 827-838.	Broth microdilution	Dilution	Manufacturer	CLSI	No	M100-S16	2006	Susceptible	No	Ceftiofur	219	3	3	Healthy	2008	2000	National	Unknown	National	USA	North America	No	Unknown	Unknown	Unknown	No
Fratamico, Pina M., et al. "Characterization of Shiga toxin–producing Escherichia coli strains isolated from swine feces." Foodborne pathogens and disease 5.6 (2008): 827-838.	Broth microdilution	Dilution	Manufacturer	CLSI	No	M100-S16	2006	Susceptible	No	Ceftriaxone	219	1	3	Healthy	2008	2000	National	Unknown	National	USA	North America	No	Unknown	Unknown	Unknown	No
Enne, Virve I., et al. "A high prevalence of antimicrobial resistant Escherichia coli isolated from pigs and a low prevalence of antimicrobial resistant E. coli from cattle and sheep in Great Britain at slaughter." FEMS Microbiology Letters 278.2 (2008): 193-199.	Disk diffusion	Diffusion	Unknown	Unknown	No	NA	NA	Unknown	NA	Cefoperazone	2480	40	40	Healthy	2008	1999	National	Systematic random	National	UK	Europe	No	Unknown	Slaughterhouse	Unknown	Yes
Enne, Virve I., et al. "A high prevalence of antimicrobial resistant Escherichia coli isolated from pigs and a low prevalence of antimicrobial resistant E. coli from cattle and sheep in Great Britain at slaughter." FEMS Microbiology Letters 278.2 (2008): 193-199.	Disk diffusion	Diffusion	Unknown	Unknown	No	NA	NA	Unknown	NA	Ceftazidime	2480	3	4	Healthy	2008	1999	National	Systematic random	National	UK	Europe	No	Unknown	Slaughterhouse	Unknown	Yes
Chikwendu, C. I., R. N. Nwabueze, and B. N. Anyanwu. "Antibiotic resistance profile of Escherichia coli from clinically healthy pigs and their commercial farm environments." African Journal of Microbiology Research 2.2 (2008): 12-17.	Disk diffusion	Diffusion	Bauer	Bnauer	No	NA	NA	Unknown	NA	Ceftazidime	121	90	112	Healthy	2008	Unknown	Local	Unknown	Capital	Nigeria	Africa	Yes	Commercial	Unknown	Commercial	No
Chikwendu, C. I., R. N. Nwabueze, and B. N. Anyanwu. "Antibiotic resistance profile of Escherichia coli from clinically healthy pigs and their commercial farm environments." African Journal of Microbiology Research 2.2 (2008): 12-17.	Disk diffusion	Diffusion	Bauer	Bnauer	No	NA	NA	Unknown	NA	Cefotaxime	121	89	110	Healthy	2008	Unknown	Local	Unknown	Capital	Nigeria	Africa	Yes	Commercial	Unknown	Commercial	No
https://www.canada.ca/en/public-health/services/surveillance/canadian-integrated-program-antimicrobial-resistance-surveillance-cipars.html	Broth microdilution	Dilution	CLSI	CLSI	Yes			Susceptible	Yes	Ceftiofur	150	1	1	Healthy	2008	2008	National	Systematic random	National	Canada	North America	Yes	Unknown	Slaughterhouse	Unknown	Yes
https://www.canada.ca/en/public-health/services/surveillance/canadian-integrated-program-antimicrobial-resistance-surveillance-cipars.html	Broth microdilution	Dilution	CLSI	CLSI	Yes			Susceptible	Yes	Ceftriaxone	150	1	1	Healthy	2008	2008	National	Systematic random	National	Canada	North America	Yes	Unknown	Slaughterhouse	Unknown	Yes
Hendriksen, Rene S., et al. "Occurrence of antimicrobial resistance among bacterial pathogens and indicator bacteria in pigs in different European countries from year 2002–2004: the ARBAO-II study." Acta Veterinaria Scandinavica 50.1 (2008): 1-10.	Broth microdilution	Dilution	Unknown	Unclear	No	NA	NA	Susceptible	No	Ceftiofur	61	1	1	Diseased	2008	2002	National	Systematic random	National	Belgium	Europe	No	Unknown	Unknown	Unknown	No
Hendriksen, Rene S., et al. "Occurrence of antimicrobial resistance among bacterial pathogens and indicator bacteria in pigs in different European countries from year 2002–2004: the ARBAO-II study." Acta Veterinaria Scandinavica 50.1 (2008): 1-10.	Broth microdilution	Dilution	Unknown	Unclear	No	NA	NA	Susceptible	No	Ceftiofur	77	1	1	Diseased	2008	2002	National	Systematic random	National	Spain	Europe	No	Unknown	Unknown	Unknown	No
Hendriksen, Rene S., et al. "Occurrence of antimicrobial resistance among bacterial pathogens and indicator bacteria in pigs in different European countries from year 2002–2004: the ARBAO-II study." Acta Veterinaria Scandinavica 50.1 (2008): 1-10.	Broth microdilution	Dilution	Unknown	Unclear	No	NA	NA	Susceptible	No	Ceftiofur	100	2	2	Diseased	2008	2003	National	Systematic random	National	Belgium	Europe	No	Unknown	Unknown	Unknown	No
Hendriksen, Rene S., et al. "Occurrence of antimicrobial resistance among bacterial pathogens and indicator bacteria in pigs in different European countries from year 2002–2004: the ARBAO-II study." Acta Veterinaria Scandinavica 50.1 (2008): 1-10.	Broth microdilution	Dilution	Unknown	Unclear	No	NA	NA	Susceptible	No	Ceftiofur	137	1	1	Diseased	2008	2004	National	Systematic random	National	Belgium	Europe	No	Unknown	Unknown	Unknown	No
Hendriksen, Rene S., et al. "Occurrence of antimicrobial resistance among bacterial pathogens and indicator bacteria in pigs in different European countries from year 2002–2004: the ARBAO-II study." Acta Veterinaria Scandinavica 50.1 (2008): 1-10.	Broth microdilution	Dilution	Unknown	Unclear	No	NA	NA	Susceptible	No	Ceftiofur	169	6	6	Diseased	2008	2004	National	Systematic random	National	Spain	Europe	No	Unknown	Unknown	Unknown	No
Hendriksen, Rene S., et al. "Occurrence of antimicrobial resistance among bacterial pathogens and indicator bacteria in pigs in different European countries from year 2002–2004: the ARBAO-II study." Acta Veterinaria Scandinavica 50.1 (2008): 1-10.	Broth microdilution	Dilution	Unknown	Unclear	No	NA	NA	Susceptible	No	Ceftiofur	92	0	0	Diseased	2008	2003	National	Systematic random	National	Switzerland	Europe	No	Unknown	Unknown	Unknown	No
Hendriksen, Rene S., et al. "Occurrence of antimicrobial resistance among bacterial pathogens and indicator bacteria in pigs in different European countries from year 2002–2004: the ARBAO-II study." Acta Veterinaria Scandinavica 50.1 (2008): 1-10.	Broth microdilution	Dilution	Unknown	Unclear	No	NA	NA	Susceptible	No	Ceftiofur	103	0	0	Healthy	2008	2003	National	Systematic random	National	Italy	Europe	No	Unknown	Unknown	Unknown	No
Hendriksen, Rene S., et al. "Occurrence of antimicrobial resistance among bacterial pathogens and indicator bacteria in pigs in different European countries from year 2002–2004: the ARBAO-II study." Acta Veterinaria Scandinavica 50.1 (2008): 1-10.	Broth microdilution	Dilution	Unknown	Unclear	No	NA	NA	Susceptible	No	Ceftiofur	166	0	0	Healthy	2008	2004	National	Systematic random	National	Italy	Europe	No	Unknown	Unknown	Unknown	No
Hendriksen, Rene S., et al. "Occurrence of antimicrobial resistance among bacterial pathogens and indicator bacteria in pigs in different European countries from year 2002–2004: the ARBAO-II study." Acta Veterinaria Scandinavica 50.1 (2008): 1-10.	Broth microdilution	Dilution	Unknown	Unclear	No	NA	NA	Susceptible	No	Ceftiofur	355	2	2	Healthy	2008	2004	National	Systematic random	National	Poland	Europe	No	Unknown	Unknown	Unknown	No
Hendriksen, Rene S., et al. "Occurrence of antimicrobial resistance among bacterial pathogens and indicator bacteria in pigs in different European countries from year 2002–2004: the ARBAO-II study." Acta Veterinaria Scandinavica 50.1 (2008): 1-10.	Broth microdilution	Dilution	Unknown	Unclear	No	NA	NA	Susceptible	No	Ceftiofur	289	0	0	Healthy	2008	2002	National	Systematic random	National	Spain	Europe	No	Unknown	Unknown	Unknown	No
Hendriksen, Rene S., et al. "Occurrence of antimicrobial resistance among bacterial pathogens and indicator bacteria in pigs in different European countries from year 2002–2004: the ARBAO-II study." Acta Veterinaria Scandinavica 50.1 (2008): 1-10.	Broth microdilution	Dilution	Unknown	Unclear	No	NA	NA	Susceptible	No	Ceftiofur	285	0	0	Healthy	2008	2003	National	Systematic random	National	Spain	Europe	No	Unknown	Unknown	Unknown	No
Hendriksen, Rene S., et al. "Occurrence of antimicrobial resistance among bacterial pathogens and indicator bacteria in pigs in different European countries from year 2002–2004: the ARBAO-II study." Acta Veterinaria Scandinavica 50.1 (2008): 1-10.	Broth microdilution	Dilution	Unknown	Unclear	No	NA	NA	Susceptible	No	Ceftiofur	183	1	1	Healthy	2008	2004	National	Systematic random	National	Spain	Europe	No	Unknown	Unknown	Unknown	No
Hendriksen, Rene S., et al. "Occurrence of antimicrobial resistance among bacterial pathogens and indicator bacteria in pigs in different European countries from year 2002–2004: the ARBAO-II study." Acta Veterinaria Scandinavica 50.1 (2008): 1-10.	Broth microdilution	Dilution	Unknown	Unclear	No	NA	NA	Susceptible	No	Ceftiofur	146	2	2	Healthy	2008	2002	National	Systematic random	National	Belgium	Europe	No	Unknown	Unknown	Unknown	No
https://www.sva.se/en/our-topics/antibiotics/svarm-resistance-monitoring/swedres-svarm-reports/	Broth microdilution	Dilution	CLSI	ECOFF	Yes	M31-A3, M10-S17	2007, 2008	Unknown	Yes	Cefotaxime	349	0	0	Healthy	2008	2008	National	STratified random	National	Sweden	Europe	Yes	Unknown	Slaughterhouse	Unknown	Yes
https://www.sva.se/en/our-topics/antibiotics/svarm-resistance-monitoring/swedres-svarm-reports/	Broth microdilution	Dilution	CLSI	ECOFF	Yes	M31-A3, M10-S17	2007, 2008	Unknown	Yes	CEftiofur	83	0	0	Diseased	2008	2008	National	STratified random	National	Sweden	Europe	Yes	Unknown	Unknown	Unknown	No
https://www.vetinst.no/en/surveillance-programmes/norm-norm-vet-report	Broth microdilution	Dilution	Manufacturer	Microbiological cutoffs	Yes	NA	NA	Susceptible	Yes	Ceftiofur	258	0	0	Healthy	2008	2008	National	Stratified random	National	Norway	Europe	Yes	Unknown	Slaughterhouse	Unknown	Yes
https://www.vetinst.no/en/surveillance-programmes/norm-norm-vet-report	Broth microdilution	Dilution	Manufacturer	Microbiological cutoffs	Yes	NA	NA	Susceptible	Yes	Cefotaxime	258	0	0	Healthy	2008	2008	National	Stratified random	National	Norway	Europe	Yes	Unknown	Slaughterhouse	Unknown	Yes
https://www.wur.nl/en/Research-Results/Research-Institutes/Bioveterinary-Research/In-the-spotlight/Antibiotic-resistance/MARAN-reports.htm	Broth microdilution	Dilution	CLSI	ECOFF	Yes	M31-A2, M100-S17	Unknown	Susceptible	Yes	Cefotaxime	296	3	3	Healthy	2008	2008	National	Stratified random	National	Netherlands	Europe	Yes	Unknown	Slaughterhouse	Unknown	Yes
https://www.wur.nl/en/Research-Results/Research-Institutes/Bioveterinary-Research/In-the-spotlight/Antibiotic-resistance/MARAN-reports.htm	Broth microdilution	Dilution	CLSI	ECOFF	Yes	M31-A2, M100-S17	Unknown	Susceptible	Yes	Ceftazidime	296	4	0	Healthy	2008	2008	National	Stratified random	National	Netherlands	Europe	Yes	Unknown	Slaughterhouse	Unknown	Yes
https://www.canada.ca/en/public-health/services/surveillance/canadian-integrated-program-antimicrobial-resistance-surveillance-cipars.html	Broth microdilution	Dilution	CLSI	CLSI	Yes			Susceptible	Yes	Ceftiofur	1425	14	14	Healthy	2008	2008	National	Systematic random	National	Canada	North America	Yes	Unknown	grower-finisher	Unknown	Yes
https://www.canada.ca/en/public-health/services/surveillance/canadian-integrated-program-antimicrobial-resistance-surveillance-cipars.html	Broth microdilution	Dilution	CLSI	CLSI	Yes			Susceptible	Yes	Ceftriaxone	1425	19	19	Healthy	2008	2008	National	Systematic random	National	Canada	North America	Yes	Unknown	grower-finisher	Unknown	Yes
Lee, Su In, et al. "Genotypes, antibiogram, and pulsed-field gel electrophoresis profiles of Escherichia coli strains from piglets in Korea." Journal of veterinary diagnostic investigation 21.4 (2009): 510-516.	Disk diffusion	Diffusion	CLSI	CLSI	Yes	M100-S15	2006	Unknown	NA	Imipenem	74	1	2	Diseased	2009	2002-2007	Unknown	Unknown	Unknown	South Korea	Asia	No	Unknown	Piglets	Unknown	Yes
Lee, Su In, et al. "Genotypes, antibiogram, and pulsed-field gel electrophoresis profiles of Escherichia coli strains from piglets in Korea." Journal of veterinary diagnostic investigation 21.4 (2009): 510-516.	Disk diffusion	Diffusion	CLSI	CLSI	Yes	M100-S15	2006	Unknown	NA	Ceftazidime	74	4	6	Diseased	2009	2002-2007	Unknown	Unknown	Unknown	South Korea	Asia	No	Unknown	Piglets	Unknown	Yes
Lee, Su In, et al. "Genotypes, antibiogram, and pulsed-field gel electrophoresis profiles of Escherichia coli strains from piglets in Korea." Journal of veterinary diagnostic investigation 21.4 (2009): 510-516.	Disk diffusion	Diffusion	CLSI	CLSI	Yes	M100-S15	2006	Unknown	NA	Ceftriaxone	74	0	0	Diseased	2009	2002-2007	Unknown	Unknown	Unknown	South Korea	Asia	No	Unknown	Piglets	Unknown	Yes
Kozak, Gosia K., et al. "Antimicrobial resistance in Escherichia coli isolates from swine and wild small mammals in the proximity of swine farms and in natural environments in Ontario, Canada." Applied and Environmental Microbiology 75.3 (2009): 559-566.	Broth microdilution	Dilution	CIPARS	CIPARS	Yes	NA	NA	Unknown	No	Ceftiofur	125	3	3	Unknown	2009	2005-2008	Local	Unknown	Ontario	Canada	North America	No	Unknown	Mixed	Unknown	Yes
Kozak, Gosia K., et al. "Antimicrobial resistance in Escherichia coli isolates from swine and wild small mammals in the proximity of swine farms and in natural environments in Ontario, Canada." Applied and Environmental Microbiology 75.3 (2009): 559-566.	Broth microdilution	Dilution	CIPARS	CIPARS	Yes	NA	NA	Unknown	No	Ceftriaxone	125	3	8	Unknown	2009	2005-2008	Local	Unknown	Ontario	Canada	North America	No	Unknown	Mixed	Unknown	Yes
Kojima, Akemi, et al. "National monitoring for antimicrobial resistance among indicator bacteria isolated from food-producing animals in Japan." Journal of Veterinary Medical Science 71.10 (2009): 1301-1308.	Agar dilution	Dilution	CLSI	CLSI	Yes	M100-S16	2006	Unknown	No	Ceftiofur	149	0	0	Healthy	2009	2000	National	Unknown	National	Japan	Asia	No	Unknown	Unknown	Unknown	No
Kojima, Akemi, et al. "National monitoring for antimicrobial resistance among indicator bacteria isolated from food-producing animals in Japan." Journal of Veterinary Medical Science 71.10 (2009): 1301-1308.	Agar dilution	Dilution	CLSI	CLSI	Yes	M100-S16	2006	Unknown	No	Ceftiofur	152	0	0	Healthy	2009	2001	National	Unknown	National	Japan	Asia	No	Unknown	Unknown	Unknown	No
Kojima, Akemi, et al. "National monitoring for antimicrobial resistance among indicator bacteria isolated from food-producing animals in Japan." Journal of Veterinary Medical Science 71.10 (2009): 1301-1308.	Agar dilution	Dilution	CLSI	CLSI	Yes	M100-S16	2006	Unknown	No	Ceftiofur	136	0	0	Healthy	2009	2002	National	Unknown	National	Japan	Asia	No	Unknown	Unknown	Unknown	No
Kojima, Akemi, et al. "National monitoring for antimicrobial resistance among indicator bacteria isolated from food-producing animals in Japan." Journal of Veterinary Medical Science 71.10 (2009): 1301-1308.	Agar dilution	Dilution	CLSI	CLSI	Yes	M100-S16	2006	Unknown	No	Ceftiofur	121	1	1	Healthy	2009	2003	National	Unknown	National	Japan	Asia	No	Unknown	Unknown	Unknown	No
Hancock, Viktoria, et al. "Comparative analysis of antibiotic resistance and phylogenetic group patterns in human and porcine urinary tract infectious Escherichia coli." Apmis 117.11 (2009): 786-790.	Broth microdilution	Dilution	Unknown	CLSI	No	M100-S18	2008	Unknown	No	Cefpodoxime	20	1	1	Diseased	2009	Unknown	Unknown	Unknown	Unknown	Denmark	Europe	No	Unknown	Slaughterhouse	Unknown	Yes
Hancock, Viktoria, et al. "Comparative analysis of antibiotic resistance and phylogenetic group patterns in human and porcine urinary tract infectious Escherichia coli." Apmis 117.11 (2009): 786-790.	Broth microdilution	Dilution	Unknown	CLSI	No	M100-S18	2008	Unknown	No	Ceftiofur	20	0	0	Diseased	2009	Unknown	Unknown	Unknown	Unknown	Denmark	Europe	No	Unknown	Slaughterhouse	Unknown	Yes
Tian, Guo-Bao, et al. "Detection of CTX-M-15, CTX-M-22, and SHV-2 extended-spectrum β-lactamases (ESBLs) in Escherichia coli fecal-sample isolates from pig farms in China." Foodborne pathogens and disease 6.3 (2009): 297-304.	Disk diffusion	Diffusion	ClSI	Unknown	No	M7-A7, M2-A9	2006	Unknown	NA	Ceftazidime	90	1	1	Mixed	2009	2002.67	Local	Unknown	Sichuan	China	Asia	No	Unknown	Unknown	Unknown	No
Tian, Guo-Bao, et al. "Detection of CTX-M-15, CTX-M-22, and SHV-2 extended-spectrum β-lactamases (ESBLs) in Escherichia coli fecal-sample isolates from pig farms in China." Foodborne pathogens and disease 6.3 (2009): 297-304.	Disk diffusion	Diffusion	ClSI	Unknown	No	M7-A7, M2-A9	2006	Unknown	NA	Cefotaxime	90	1	1	Mixed	2009	2002.67	Local	Unknown	Sichuan	China	Asia	No	Unknown	Unknown	Unknown	No
Tian, Guo-Bao, et al. "Detection of CTX-M-15, CTX-M-22, and SHV-2 extended-spectrum β-lactamases (ESBLs) in Escherichia coli fecal-sample isolates from pig farms in China." Foodborne pathogens and disease 6.3 (2009): 297-304.	Disk diffusion	Diffusion	ClSI	Unknown	No	M7-A7, M2-A9	2006	Unknown	NA	Ceftriaxone	90	0	0	Mixed	2009	2002.67	Local	Unknown	Sichuan	China	Asia	No	Unknown	Unknown	Unknown	No
Tian, Guo-Bao, et al. "Detection of CTX-M-15, CTX-M-22, and SHV-2 extended-spectrum β-lactamases (ESBLs) in Escherichia coli fecal-sample isolates from pig farms in China." Foodborne pathogens and disease 6.3 (2009): 297-304.	Disk diffusion	Diffusion	ClSI	Unknown	No	M7-A7, M2-A9	2006	Unknown	NA	Imipenem	90	0	0	Mixed	2009	2002.67	Local	Unknown	Sichuan	China	Asia	No	Unknown	Unknown	Unknown	No
Tian, Guo-Bao, et al. "Detection of CTX-M-15, CTX-M-22, and SHV-2 extended-spectrum β-lactamases (ESBLs) in Escherichia coli fecal-sample isolates from pig farms in China." Foodborne pathogens and disease 6.3 (2009): 297-304.	Disk diffusion	Diffusion	ClSI	Unknown	No	M7-A7, M2-A9	2006	Unknown	NA	Cefepime	90	0	0	Mixed	2009	2002.67	Local	Unknown	Sichuan	China	Asia	No	Unknown	Unknown	Unknown	No
Tian, Guo-Bao, et al. "Detection of CTX-M-15, CTX-M-22, and SHV-2 extended-spectrum β-lactamases (ESBLs) in Escherichia coli fecal-sample isolates from pig farms in China." Foodborne pathogens and disease 6.3 (2009): 297-304.	Disk diffusion	Diffusion	ClSI	Unknown	No	M7-A7, M2-A9	2006	Unknown	NA	Ceftiofur	90	3	3	Mixed	2009	2002.67	Local	Unknown	Sichuan	China	Asia	No	Unknown	Unknown	Unknown	No
Tian, Guo-Bao, et al. "Detection of CTX-M-15, CTX-M-22, and SHV-2 extended-spectrum β-lactamases (ESBLs) in Escherichia coli fecal-sample isolates from pig farms in China." Foodborne pathogens and disease 6.3 (2009): 297-304.	Disk diffusion	Diffusion	ClSI	Unknown	No	M7-A7, M2-A9	2006	Unknown	NA	Ceftazidime	122	10	12	Mixed	2009	2007.17	Local	Unknown	Sichuan	China	Asia	No	Unknown	Unknown	Unknown	No
Tian, Guo-Bao, et al. "Detection of CTX-M-15, CTX-M-22, and SHV-2 extended-spectrum β-lactamases (ESBLs) in Escherichia coli fecal-sample isolates from pig farms in China." Foodborne pathogens and disease 6.3 (2009): 297-304.	Disk diffusion	Diffusion	ClSI	Unknown	No	M7-A7, M2-A9	2006	Unknown	NA	Cefotaxime	122	13	16	Mixed	2009	2007.17	Local	Unknown	Sichuan	China	Asia	No	Unknown	Unknown	Unknown	No
Tian, Guo-Bao, et al. "Detection of CTX-M-15, CTX-M-22, and SHV-2 extended-spectrum β-lactamases (ESBLs) in Escherichia coli fecal-sample isolates from pig farms in China." Foodborne pathogens and disease 6.3 (2009): 297-304.	Disk diffusion	Diffusion	ClSI	Unknown	No	M7-A7, M2-A9	2006	Unknown	NA	Ceftriaxone	122	11	14	Mixed	2009	2007.17	Local	Unknown	Sichuan	China	Asia	No	Unknown	Unknown	Unknown	No
Tian, Guo-Bao, et al. "Detection of CTX-M-15, CTX-M-22, and SHV-2 extended-spectrum β-lactamases (ESBLs) in Escherichia coli fecal-sample isolates from pig farms in China." Foodborne pathogens and disease 6.3 (2009): 297-304.	Disk diffusion	Diffusion	ClSI	Unknown	No	M7-A7, M2-A9	2006	Unknown	NA	Imipenem	122	0	0	Mixed	2009	2007.17	Local	Unknown	Sichuan	China	Asia	No	Unknown	Unknown	Unknown	No
Tian, Guo-Bao, et al. "Detection of CTX-M-15, CTX-M-22, and SHV-2 extended-spectrum β-lactamases (ESBLs) in Escherichia coli fecal-sample isolates from pig farms in China." Foodborne pathogens and disease 6.3 (2009): 297-304.	Disk diffusion	Diffusion	ClSI	Unknown	No	M7-A7, M2-A9	2006	Unknown	NA	Cefepime	122	8	13	Mixed	2009	2007.17	Local	Unknown	Sichuan	China	Asia	No	Unknown	Unknown	Unknown	No
Tian, Guo-Bao, et al. "Detection of CTX-M-15, CTX-M-22, and SHV-2 extended-spectrum β-lactamases (ESBLs) in Escherichia coli fecal-sample isolates from pig farms in China." Foodborne pathogens and disease 6.3 (2009): 297-304.	Disk diffusion	Diffusion	ClSI	Unknown	No	M7-A7, M2-A9	2006	Unknown	NA	Ceftiofur	122	21	21	Mixed	2009	2007.17	Local	Unknown	Sichuan	China	Asia	No	Unknown	Unknown	Unknown	No
de Jong, Anno, et al. "A pan-European survey of antimicrobial susceptibility towards human-use antimicrobial drugs among zoonotic and commensal enteric bacteria isolated from healthy food-producing animals." Journal of Antimicrobial Chemotherapy 63.4 (2009): 733-744.	Agar dilution	Dilution	CLSI	CLSI	Yes	M31-A2, M100-S17	2002, 2006	Unknown	No	Cefepime	97	0	0	Healthy	2009	2002-2003	National	Systematic random	National	Germany	Europe	No	Unknown	Slaughterhouse	Unknown	Yes
de Jong, Anno, et al. "A pan-European survey of antimicrobial susceptibility towards human-use antimicrobial drugs among zoonotic and commensal enteric bacteria isolated from healthy food-producing animals." Journal of Antimicrobial Chemotherapy 63.4 (2009): 733-744.	Agar dilution	Dilution	CLSI	CLSI	Yes	M31-A2, M100-S17	2002, 2006	Unknown	No	Cefotaxime	97	0	0	Healthy	2009	2002-2003	National	Systematic random	National	Germany	Europe	No	Unknown	Slaughterhouse	Unknown	Yes
de Jong, Anno, et al. "A pan-European survey of antimicrobial susceptibility towards human-use antimicrobial drugs among zoonotic and commensal enteric bacteria isolated from healthy food-producing animals." Journal of Antimicrobial Chemotherapy 63.4 (2009): 733-744.	Agar dilution	Dilution	CLSI	CLSI	Yes	M31-A2, M100-S17	2002, 2006	Unknown	No	Cefepime	101	0	0	Healthy	2009	2002-2003	National	Systematic random	National	France	Europe	No	Unknown	Slaughterhouse	Unknown	Yes
de Jong, Anno, et al. "A pan-European survey of antimicrobial susceptibility towards human-use antimicrobial drugs among zoonotic and commensal enteric bacteria isolated from healthy food-producing animals." Journal of Antimicrobial Chemotherapy 63.4 (2009): 733-744.	Agar dilution	Dilution	CLSI	CLSI	Yes	M31-A2, M100-S17	2002, 2006	Unknown	No	Cefotaxime	101	0	0	Healthy	2009	2002-2003	National	Systematic random	National	France	Europe	No	Unknown	Slaughterhouse	Unknown	Yes
de Jong, Anno, et al. "A pan-European survey of antimicrobial susceptibility towards human-use antimicrobial drugs among zoonotic and commensal enteric bacteria isolated from healthy food-producing animals." Journal of Antimicrobial Chemotherapy 63.4 (2009): 733-744.	Agar dilution	Dilution	CLSI	CLSI	Yes	M31-A2, M100-S17	2002, 2006	Unknown	No	Cefepime	97	0	0	Healthy	2009	2002-2003	National	Systematic random	National	Denmark	Europe	No	Unknown	Slaughterhouse	Unknown	Yes
de Jong, Anno, et al. "A pan-European survey of antimicrobial susceptibility towards human-use antimicrobial drugs among zoonotic and commensal enteric bacteria isolated from healthy food-producing animals." Journal of Antimicrobial Chemotherapy 63.4 (2009): 733-744.	Agar dilution	Dilution	CLSI	CLSI	Yes	M31-A2, M100-S17	2002, 2006	Unknown	No	Cefotaxime	97	0	0	Healthy	2009	2002-2003	National	Systematic random	National	Denmark	Europe	No	Unknown	Slaughterhouse	Unknown	Yes
de Jong, Anno, et al. "A pan-European survey of antimicrobial susceptibility towards human-use antimicrobial drugs among zoonotic and commensal enteric bacteria isolated from healthy food-producing animals." Journal of Antimicrobial Chemotherapy 63.4 (2009): 733-744.	Agar dilution	Dilution	CLSI	CLSI	Yes	M31-A2, M100-S17	2002, 2006	Unknown	No	Cefepime	99	0	0	Healthy	2009	2002-2003	National	Systematic random	National	Netherlands	Europe	No	Unknown	Slaughterhouse	Unknown	Yes
de Jong, Anno, et al. "A pan-European survey of antimicrobial susceptibility towards human-use antimicrobial drugs among zoonotic and commensal enteric bacteria isolated from healthy food-producing animals." Journal of Antimicrobial Chemotherapy 63.4 (2009): 733-744.	Agar dilution	Dilution	CLSI	CLSI	Yes	M31-A2, M100-S17	2002, 2006	Unknown	No	Cefotaxime	99	0	0	Healthy	2009	2002-2003	National	Systematic random	National	Netherlands	Europe	No	Unknown	Slaughterhouse	Unknown	Yes
de Jong, Anno, et al. "A pan-European survey of antimicrobial susceptibility towards human-use antimicrobial drugs among zoonotic and commensal enteric bacteria isolated from healthy food-producing animals." Journal of Antimicrobial Chemotherapy 63.4 (2009): 733-744.	Agar dilution	Dilution	CLSI	CLSI	Yes	M31-A2, M100-S17	2002, 2006	Unknown	No	Cefepime	100	0	0	Healthy	2009	2002-2003	National	Systematic random	National	Spain	Europe	No	Unknown	Slaughterhouse	Unknown	Yes
de Jong, Anno, et al. "A pan-European survey of antimicrobial susceptibility towards human-use antimicrobial drugs among zoonotic and commensal enteric bacteria isolated from healthy food-producing animals." Journal of Antimicrobial Chemotherapy 63.4 (2009): 733-744.	Agar dilution	Dilution	CLSI	CLSI	Yes	M31-A2, M100-S17	2002, 2006	Unknown	No	Cefotaxime	100	0	0	Healthy	2009	2002-2003	National	Systematic random	National	Spain	Europe	No	Unknown	Slaughterhouse	Unknown	Yes
https://www.efsa.europa.eu/en	Broth microdilution	Dilution	Variable	ECOFF	Yes	NA	NA	Unknown	No	Cefotaxime	46	0	0	Healthy	2009	2007	National	Systematic random	National	Austria	Europe	No	Unknown	Slaughterhouse	Unknown	Yes
https://www.efsa.europa.eu/en	Broth microdilution	Dilution	Variable	ECOFF	Yes	NA	NA	Unknown	No	Cefotaxime	11	0	0	Healthy	2009	2006	National	Systematic random	National	Estonia	Europe	No	Unknown	Slaughterhouse	Unknown	Yes
https://www.efsa.europa.eu/en	Broth microdilution	Dilution	Variable	ECOFF	Yes	NA	NA	Unknown	No	Cefotaxime	19	0	0	Healthy	2009	2007	National	Systematic random	National	Estonia	Europe	No	Unknown	Slaughterhouse	Unknown	Yes
https://www.efsa.europa.eu/en	Broth microdilution	Dilution	Variable	ECOFF	Yes	NA	NA	Unknown	No	Cefotaxime	135	0	0	Healthy	2009	2007	National	Systematic random	National	Finland	Europe	No	Unknown	Slaughterhouse	Unknown	Yes
https://www.efsa.europa.eu/en	Broth microdilution	Dilution	Variable	ECOFF	Yes	NA	NA	Unknown	No	Cefotaxime	126	1	1	Healthy	2009	2007	National	Systematic random	National	France	Europe	No	Unknown	Slaughterhouse	Unknown	Yes
https://www.efsa.europa.eu/en	Broth microdilution	Dilution	Variable	ECOFF	Yes	NA	NA	Unknown	No	Cefotaxime	149	1	1	Healthy	2009	2007	National	Systematic random	National	Italy	Europe	No	Unknown	Slaughterhouse	Unknown	Yes
https://www.efsa.europa.eu/en	Broth microdilution	Dilution	Variable	ECOFF	Yes	NA	NA	Unknown	No	Cefotaxime	299	2	0	Healthy	2009	2005	National	Systematic random	National	Netherlands	Europe	No	Unknown	Slaughterhouse	Unknown	Yes
https://www.efsa.europa.eu/en	Broth microdilution	Dilution	Variable	ECOFF	Yes	NA	NA	Unknown	No	Cefotaxime	79	0	0	Healthy	2009	2006	National	Systematic random	National	Netherlands	Europe	No	Unknown	Slaughterhouse	Unknown	Yes
https://www.efsa.europa.eu/en	Broth microdilution	Dilution	Variable	ECOFF	Yes	NA	NA	Unknown	No	Cefotaxime	169	2	0	Healthy	2009	2007	National	Systematic random	National	Netherlands	Europe	No	Unknown	Slaughterhouse	Unknown	Yes
https://www.efsa.europa.eu/en	Broth microdilution	Dilution	Variable	ECOFF	Yes	NA	NA	Unknown	No	Cefotaxime	183	1	1	Healthy	2009	2004	National	Systematic random	National	Spain	Europe	No	Unknown	Slaughterhouse	Unknown	Yes
https://www.efsa.europa.eu/en	Broth microdilution	Dilution	Variable	ECOFF	Yes	NA	NA	Unknown	No	Cefotaxime	192	2	1	Healthy	2009	2005	National	Systematic random	National	Spain	Europe	No	Unknown	Slaughterhouse	Unknown	Yes
https://www.efsa.europa.eu/en	Broth microdilution	Dilution	Variable	ECOFF	Yes	NA	NA	Unknown	No	Cefotaxime	193	2	2	Healthy	2009	2006	National	Systematic random	National	Spain	Europe	No	Unknown	Slaughterhouse	Unknown	Yes
https://www.efsa.europa.eu/en	Broth microdilution	Dilution	Variable	ECOFF	Yes	NA	NA	Unknown	No	Cefotaxime	229	2	0	Healthy	2009	2007	National	Systematic random	National	Spain	Europe	No	Unknown	Slaughterhouse	Unknown	Yes
https://www.efsa.europa.eu/en	Broth microdilution	Dilution	Variable	ECOFF	Yes	NA	NA	Unknown	No	Cefotaxime	390	0	0	Healthy	2009	2005	National	Systematic random	National	Sweden	Europe	No	Unknown	Slaughterhouse	Unknown	Yes
https://www.efsa.europa.eu/en	Broth microdilution	Dilution	Variable	ECOFF	Yes	NA	NA	Unknown	No	Cefotaxime	198	1	0	Healthy	2009	2007	National	Systematic random	National	Norway	Europe	No	Unknown	Slaughterhouse	Unknown	Yes
https://www.efsa.europa.eu/en	Broth microdilution	Dilution	Variable	ECOFF	Yes	NA	NA	Unknown	No	Ceftazidime	126	1	0	Healthy	2009	2007	National	Systematic random	National	France	Europe	No	Unknown	Slaughterhouse	Unknown	Yes
https://www.efsa.europa.eu/en	Broth microdilution	Dilution	Variable	ECOFF	Yes	NA	NA	Unknown	No	Ceftazidime	149	1	1	Healthy	2009	2007	National	Systematic random	National	Italy	Europe	No	Unknown	Slaughterhouse	Unknown	Yes
https://www.efsa.europa.eu/en	Broth microdilution	Dilution	Variable	ECOFF	Yes	NA	NA	Unknown	No	Ceftazidime	79	0	0	Healthy	2009	2006	National	Systematic random	National	Netherlands	Europe	No	Unknown	Slaughterhouse	Unknown	Yes
https://www.efsa.europa.eu/en	Broth microdilution	Dilution	Variable	ECOFF	Yes	NA	NA	Unknown	No	Ceftazidime	169	2	0	Healthy	2009	2007	National	Systematic random	National	Netherlands	Europe	No	Unknown	Slaughterhouse	Unknown	Yes
https://www.efsa.europa.eu/en	Broth microdilution	Dilution	Variable	ECOFF	Yes	NA	NA	Unknown	No	Ceftiofur	217	0	0	Healthy	2009	2004	National	Systematic random	National	Austria	Europe	No	Unknown	Slaughterhouse	Unknown	Yes
https://www.efsa.europa.eu/en	Broth microdilution	Dilution	Variable	ECOFF	Yes	NA	NA	Unknown	No	Ceftiofur	226	0	0	Healthy	2009	2005	National	Systematic random	National	Austria	Europe	No	Unknown	Slaughterhouse	Unknown	Yes
https://www.efsa.europa.eu/en	Broth microdilution	Dilution	Variable	ECOFF	Yes	NA	NA	Unknown	No	Ceftiofur	301	0	0	Healthy	2009	2006	National	Systematic random	National	Austria	Europe	No	Unknown	Slaughterhouse	Unknown	Yes
https://www.efsa.europa.eu/en	Broth microdilution	Dilution	Variable	ECOFF	Yes	NA	NA	Unknown	No	Ceftiofur	391	0	0	Healthy	2009	2004	National	Systematic random	National	Finland	Europe	No	Unknown	Slaughterhouse	Unknown	Yes
https://www.efsa.europa.eu/en	Broth microdilution	Dilution	Variable	ECOFF	Yes	NA	NA	Unknown	No	Ceftiofur	208	1	0	Healthy	2009	2004	National	Systematic random	National	Denmark	Europe	No	Unknown	Slaughterhouse	Unknown	Yes
https://www.efsa.europa.eu/en	Broth microdilution	Dilution	Variable	ECOFF	Yes	NA	NA	Unknown	No	Ceftiofur	136	0	0	Healthy	2009	2005	National	Systematic random	National	Denmark	Europe	No	Unknown	Slaughterhouse	Unknown	Yes
https://www.efsa.europa.eu/en	Broth microdilution	Dilution	Variable	ECOFF	Yes	NA	NA	Unknown	No	Ceftiofur	148	0	0	Healthy	2009	2006	National	Systematic random	National	Denmark	Europe	No	Unknown	Slaughterhouse	Unknown	Yes
https://www.efsa.europa.eu/en	Broth microdilution	Dilution	Variable	ECOFF	Yes	NA	NA	Unknown	No	Ceftiofur	150	1	0	Healthy	2009	2007	National	Systematic random	National	Denmark	Europe	No	Unknown	Slaughterhouse	Unknown	Yes
https://www.efsa.europa.eu/en	Broth microdilution	Dilution	Variable	ECOFF	Yes	NA	NA	Unknown	No	Ceftiofur	11	0	0	Healthy	2009	2006	National	Systematic random	National	Estonia	Europe	No	Unknown	Slaughterhouse	Unknown	Yes
https://www.efsa.europa.eu/en	Broth microdilution	Dilution	Variable	ECOFF	Yes	NA	NA	Unknown	No	Ceftiofur	19	0	0	Healthy	2009	2007	National	Systematic random	National	Estonia	Europe	No	Unknown	Slaughterhouse	Unknown	Yes
https://www.efsa.europa.eu/en	Broth microdilution	Dilution	Variable	ECOFF	Yes	NA	NA	Unknown	No	Ceftiofur	126	1	1	Healthy	2009	2007	National	Systematic random	National	France	Europe	No	Unknown	Slaughterhouse	Unknown	Yes
https://www.efsa.europa.eu/en	Broth microdilution	Dilution	Variable	ECOFF	Yes	NA	NA	Unknown	No	Ceftiofur	30	0	0	Healthy	2009	2005	National	Systematic random	National	Germany	Europe	No	Unknown	Slaughterhouse	Unknown	Yes
https://www.efsa.europa.eu/en	Broth microdilution	Dilution	Variable	ECOFF	Yes	NA	NA	Unknown	No	Ceftiofur	284	0	0	Healthy	2009	2005	National	Systematic random	National	Sweden	Europe	No	Unknown	Slaughterhouse	Unknown	Yes
https://www.efsa.europa.eu/en	Broth microdilution	Dilution	Variable	ECOFF	Yes	NA	NA	Unknown	No	Ceftiofur	125	0	0	Healthy	2009	2004	National	Systematic random	National	Norway	Europe	No	Unknown	Slaughterhouse	Unknown	Yes
https://www.efsa.europa.eu/en	Broth microdilution	Dilution	Variable	ECOFF	Yes	NA	NA	Unknown	No	Ceftiofur	198	1	0	Healthy	2009	2007	National	Systematic random	National	Norway	Europe	No	Unknown	Slaughterhouse	Unknown	Yes
https://www.efsa.europa.eu/en	Broth microdilution	Dilution	Variable	ECOFF	Yes	NA	NA	Unknown	No	Ceftiofur	90	2	1	Healthy	2009	2006	National	Systematic random	National	Switzerland	Europe	No	Unknown	Slaughterhouse	Unknown	Yes
https://www.efsa.europa.eu/en	Broth microdilution	Dilution	Variable	ECOFF	Yes	NA	NA	Unknown	No	Ceftiofur	98	0	0	Healthy	2009	2007	National	Systematic random	National	Switzerland	Europe	No	Unknown	Slaughterhouse	Unknown	Yes
https://www.ruokavirasto.fi/en/farmers/animal-husbandry/animal-medication/monitoring-of-antibiotic-resistance/finres-vet-reports/	Broth microdilution	Dilution	CLSI	ECOFF	Yes	Unknown	2004, 2008	Unknown	Yes	Cefotaxime	24	1	0	Diseased	2009	2009	National	Stratified random	National	Finland	Europe	Yes	Unknown	Unknown	Unknown	No
https://www.ruokavirasto.fi/en/farmers/animal-husbandry/animal-medication/monitoring-of-antibiotic-resistance/finres-vet-reports/	Broth microdilution	Dilution	CLSI	ECOFF	Yes	Unknown	2004, 2008	Unknown	Yes	Cefotaxime	28	0	0	Diseased	2009	2008	National	Stratified random	National	Finland	Europe	Yes	Unknown	Unknown	Unknown	No
https://www.ruokavirasto.fi/en/farmers/animal-husbandry/animal-medication/monitoring-of-antibiotic-resistance/finres-vet-reports/	Broth microdilution	Dilution	CLSI	ECOFF	Yes	Unknown	2004, 2008	Unknown	Yes	Cefotaxime	18	0	0	Diseased	2009	2007	National	Stratified random	National	Finland	Europe	Yes	Unknown	Unknown	Unknown	No
https://www.ruokavirasto.fi/en/farmers/animal-husbandry/animal-medication/monitoring-of-antibiotic-resistance/finres-vet-reports/	Broth microdilution	Dilution	CLSI	ECOFF	Yes	Unknown	2004, 2008	Unknown	Yes	Ceftiofur	135	0	0	Healthy	2009	2007	National	Stratified random	National	Finland	Europe	Yes	Unknown	Slaughterhouse	Unknown	Yes
https://www.danmap.org/	Broth microdilution	Dilution	CLSI	ECOFF	Yes	Unknown	Unknown	Unknown	Yes	Ceftiofur	71	2	2	Diseased	2009	2008	National	Stratified random	National	Denmark	Europe	Yes	Unknown	weaners	Unknown	Yes
https://www.danmap.org/	Broth microdilution	Dilution	CLSI	ECOFF	Yes	Unknown	Unknown	Unknown	Yes	Cefotaxime	71	2	2	Diseased	2009	2008	National	Stratified random	National	Denmark	Europe	Yes	Unknown	weaners	Unknown	Yes
https://www.danmap.org/	Broth microdilution	Dilution	CLSI	ECOFF	Yes	Unknown	Unknown	Unknown	Yes	Ceftiofur	33	0	0	Diseased	2009	2007	National	Stratified random	National	Denmark	Europe	Yes	Unknown	weaners	Unknown	Yes
https://www.danmap.org/	Broth microdilution	Dilution	CLSI	ECOFF	Yes	Unknown	Unknown	Unknown	Yes	Cefpodoxime	33	0	0	Diseased	2009	2007	National	Stratified random	National	Denmark	Europe	Yes	Unknown	weaners	Unknown	Yes
https://www.danmap.org/	Broth microdilution	Dilution	CLSI	ECOFF	Yes	Unknown	Unknown	Unknown	Yes	Cefpodoxime	150	2	1	Healthy	2009	2007	National	Stratified random	National	Denmark	Europe	Yes	Unknown	Slaughterhouse	Unknown	Yes
https://www.canada.ca/en/public-health/services/surveillance/canadian-integrated-program-antimicrobial-resistance-surveillance-cipars.html	Broth microdilution	Dilution	CLSI	CLSI	Yes			Susceptible	Yes	Ceftiofur	160	2	2	Healthy	2009	2009	National	Systematic random	National	Canada	North America	Yes	Unknown	Slaughterhouse	Unknown	Yes
https://www.canada.ca/en/public-health/services/surveillance/canadian-integrated-program-antimicrobial-resistance-surveillance-cipars.html	Broth microdilution	Dilution	CLSI	CLSI	Yes			Susceptible	Yes	Ceftriaxone	160	2	2	Healthy	2009	2009	National	Systematic random	National	Canada	North America	Yes	Unknown	Slaughterhouse	Unknown	Yes
Lim, Suk-Kyung, et al. "CTX-M-type β-lactamase in Escherichia coli isolated from sick animals in Korea." Microbial Drug Resistance 15.2 (2009): 139-142.	Etest	Diffusion	CLSI	Unknown	No	M100-S18	2008	Unknown	NA	Cefotaxime	249	1	1	Diseased	2009	2003.08333333333-2007	Unknown	Unknown	Unknown	South Korea	Asia	No	Unknown	Unknown	Unknown	No
https://www.ruokavirasto.fi/en/farmers/animal-husbandry/animal-medication/monitoring-of-antibiotic-resistance/finres-vet-reports/	Broth microdilution	Dilution	CLSI	ECOFF	Yes	Unknown	2004, 2008	Unknown	Yes	Cefotaxime	135	0	0	Healthy	2009	2007	National	Stratified random	National	Finland	Europe	Yes	Unknown	Slaughterhouse	Unknown	Yes
https://www.sva.se/en/our-topics/antibiotics/svarm-resistance-monitoring/swedres-svarm-reports/	Broth microdilution	Dilution	CLSI	ECOFF	Yes	M31-A3, M10-S17	2007, 2008	Unknown	Yes	CEftiofur	102	0	0	Diseased	2009	2009	National	STratified random	National	Sweden	Europe	Yes	Unknown	Unknown	Unknown	No
https://www.danmap.org/	Broth microdilution	Dilution	CLSI	ECOFF	Yes	Unknown	Unknown	Unknown	Yes	Ceftiofur	150	1	0	Healthy	2009	2007	National	Stratified random	National	Denmark	Europe	Yes	Unknown	Slaughterhouse	Unknown	Yes
https://www.danmap.org/	Broth microdilution	Dilution	CLSI	ECOFF	Yes	Unknown	Unknown	Unknown	Yes	Cefotaxime	151	0	0	Healthy	2009	2008	National	Stratified random	National	Denmark	Europe	Yes	Unknown	Slaughterhouse	Unknown	Yes
https://www.danmap.org/	Broth microdilution	Dilution	CLSI	ECOFF	Yes	Unknown	Unknown	Unknown	Yes	Ceftiofur	151	0	0	Healthy	2009	2008	National	Stratified random	National	Denmark	Europe	Yes	Unknown	Slaughterhouse	Unknown	Yes
https://www.wur.nl/en/Research-Results/Research-Institutes/Bioveterinary-Research/In-the-spotlight/Antibiotic-resistance/MARAN-reports.htm	Broth microdilution	Dilution	CLSI	ECOFF	Yes	M31-A2, M100-S19	Unknown	Susceptible	Yes	Cefotaxime	296	11	10	Healthy	2009	2009	National	Stratified random	National	Netherlands	Europe	Yes	Unknown	Slaughterhouse	Unknown	Yes
https://www.wur.nl/en/Research-Results/Research-Institutes/Bioveterinary-Research/In-the-spotlight/Antibiotic-resistance/MARAN-reports.htm	Broth microdilution	Dilution	CLSI	ECOFF	Yes	M31-A2, M100-S19	Unknown	Susceptible	Yes	Ceftazidime	296	11	3	Healthy	2009	2009	National	Stratified random	National	Netherlands	Europe	Yes	Unknown	Slaughterhouse	Unknown	Yes
https://www.canada.ca/en/public-health/services/surveillance/canadian-integrated-program-antimicrobial-resistance-surveillance-cipars.html	Broth microdilution	Dilution	CLSI	CLSI	Yes			Susceptible	Yes	Ceftiofur	2057	2	2	Healthy	2009	2009	National	Systematic random	National	Canada	North America	Yes	Unknown	grower-finisher	Unknown	Yes
https://www.canada.ca/en/public-health/services/surveillance/canadian-integrated-program-antimicrobial-resistance-surveillance-cipars.html	Broth microdilution	Dilution	CLSI	CLSI	Yes			Susceptible	Yes	Ceftriaxone	2057	2	2	Healthy	2009	2009	National	Systematic random	National	Canada	North America	Yes	Unknown	grower-finisher	Unknown	Yes
Thorsteinsdottir, T. R., et al. "Prevalence and genetic relatedness of antimicrobial‐resistant escherichia coli isolated from animals, foods and humans in Iceland." Zoonoses and Public Health 57.3 (2010): 189-196.	Broth microdilution	Dilution	CLSI	SVARM	Yes	M31-A2	NA	Unknown	No	Cefotaxime	109	1	1	Healthy	2010	2005.83333333333-2006.25	National	Systematic random	National	Iceland	Europe	No	Unknown	Slaughterhouse	Unknown	Yes
Thorsteinsdottir, T. R., et al. "Prevalence and genetic relatedness of antimicrobial‐resistant escherichia coli isolated from animals, foods and humans in Iceland." Zoonoses and Public Health 57.3 (2010): 189-196.	Broth microdilution	Dilution	CLSI	SVARM	Yes	M31-A2	NA	Unknown	No	Ceftiofur	109	1	1	Healthy	2010	2005.83333333333-2006.25	National	Systematic random	National	Iceland	Europe	No	Unknown	Slaughterhouse	Unknown	Yes
Smith, M. G., et al. "Antimicrobial resistance and virulence gene profiles in multi-drug resistant enterotoxigenic Escherichia coli isolated from pigs with post-weaning diarrhoea." Veterinary microbiology 145.3-4 (2010): 299-307.	Disk diffusion	Diffusion	CLSI	CLSI	No	M31-A3	2008	Unknown	NA	Ceftiofur	104	0	0	Diseased	2010	1999-2005	National	Unknown	National	Australia	Oceania	No	Unknown	Weaned	Unknown	Yes
Oanh, T. K. N., Nguyen, V. K., Do, T. N., Goddeeris, B. M., & De Greve, H. (2010). Escherichia coli strains causing edema disease in northern Vietnam share an identical verotoxin 2e. Tropical animal health and production, 42(8), 1797-1804.	Disk diffusion	Diffusion	CLSI	CLSI	NA	M31-A2	2002	Unknown	NA	Ceftiofur	61	4	4	Diseased	2010	Unknown	Local	Unknown	Northern	Vietnam	Asia	No	Small-scale, village	Piglets	Small-scale, village	Yes
Oanh, T. K. N., Nguyen, V. K., Do, T. N., Goddeeris, B. M., & De Greve, H. (2010). Escherichia coli strains causing edema disease in northern Vietnam share an identical verotoxin 2e. Tropical animal health and production, 42(8), 1797-1804.	Disk diffusion	Diffusion	CLSI	CLSI	NA	M31-A2	2002	Unknown	NA	Cefoperazone	61	28	28	Diseased	2010	Unknown	Local	Unknown	Northern	Vietnam	Asia	No	Small-scale, village	Piglets	Small-scale, village	Yes
Li, Jingyun, et al. "Dissemination of cefotaxime-M-producing Escherichia coli isolates in poultry farms, but not swine farms, in China." Foodborne pathogens and disease 7.11 (2010): 1387-1392.	Disk diffusion	Diffusion	CLSI	CLSI	No	M100-S19	2009	Unknown	NA	Cefepime	156	0	0	Unknown	2010	2007-2007.33333333333	Local	Unknown	Beijing, Gansu, Hubei, Sichuan	China	Asia	No	Unknown	Unknown	Unknown	No
Li, Jingyun, et al. "Dissemination of cefotaxime-M-producing Escherichia coli isolates in poultry farms, but not swine farms, in China." Foodborne pathogens and disease 7.11 (2010): 1387-1392.	Disk diffusion	Diffusion	CLSI	CLSI	No	M100-S19	2009	Unknown	NA	Cefotaxime	156	0	0	Unknown	2010	2007-2007.33333333333	Local	Unknown	Beijing, Gansu, Hubei, Sichuan	China	Asia	No	Unknown	Unknown	Unknown	No
Li, Jingyun, et al. "Dissemination of cefotaxime-M-producing Escherichia coli isolates in poultry farms, but not swine farms, in China." Foodborne pathogens and disease 7.11 (2010): 1387-1392.	Disk diffusion	Diffusion	CLSI	CLSI	No	M100-S19	2009	Unknown	NA	Ceftriaxone	156	0	0	Unknown	2010	2007-2007.33333333333	Local	Unknown	Beijing, Gansu, Hubei, Sichuan	China	Asia	No	Unknown	Unknown	Unknown	No
Li, Jingyun, et al. "Dissemination of cefotaxime-M-producing Escherichia coli isolates in poultry farms, but not swine farms, in China." Foodborne pathogens and disease 7.11 (2010): 1387-1392.	Disk diffusion	Diffusion	CLSI	CLSI	No	M100-S19	2009	Unknown	NA	Ceftazidime	156	0	0	Unknown	2010	2007-2007.33333333333	Local	Unknown	Beijing, Gansu, Hubei, Sichuan	China	Asia	No	Unknown	Unknown	Unknown	No
Lei, Tao, et al. "Antimicrobial resistance in Escherichia coli isolates from food animals, animal food products and companion animals in China." Veterinary microbiology 146.1-2 (2010): 85-89.	Agar dilution	Dilution	CLSI	CLSI	No	M31-A3, M100-S18	2008	Susceptible	No	Ceftriaxone	216	21	59	Mixed	2010	2007.08333333333-2008.66666666667	Local	Systematic random	South	China	Asia	No	Unknown	Unknown	Unknown	No
Jakobsen, L., Kurbasic, A., Skjøt-Rasmussen, L., Ejrnæs, K., Porsbo, L. J., Pedersen, K., ... & Hammerum, A. M. (2010). Escherichia coli isolates from broiler chicken meat, broiler chickens, pork, and pigs share phylogroups and antimicrobial resistance with community-dwelling humans and patients with urinary tract infection. Foodborne pathogens and disease, 7(5), 537-547.	Broth microdilution	Dilution	Manufacturer	CLSI	No	M7-A6	2003	Unknown	No	Ceftiofur	145	0	0	Healthy	2010	2004	National	Systematic random	National	Denmark	Europe	No	Unknown	Slaughterhouse	Unknown	Yes
Herman, V., et al. "E. coli strains characterization isolated from pig septicemic colibacilosis." Lucrari Stiintifice Medicina Veterinara 43.1 (2010): 93-96.	Disk diffusion	Diffusion	Manufacturer	Manufacturer	No	NA	NA	Susceptible	NA	Ceftiofur	17	3	3	Diseased	2010	2008-2009	Local	Unknown	West	Romania	Europe	No	Unknown	Fattening piglets	Unknown	Yes
Habrun, Boris, et al. "Antimicrobial sensitivity of Escherichia coli, Salmonella spp., Pasteurella multocida, Streptococcus suis and Actinobacillus pleuropneumoniae isolated from diagnostic samples from large pig breeding farms in Croatia." Veterinarski arhiv 80.5 (2010): 571-583.	Disk diffusion	Diffusion	CLSI	CLSI	No	M31-A3	2008	Susceptible	NA	Cefotaxime	256	36	45	Diseased	2010	2005-2007	Unknown	Unknown	Unknown	Croatia	Europe	No	Large, breeeding	Suckling, weaned piglets	Large, breeeding	Yes
Deckert, A., et al. "Canadian integrated program for antimicrobial resistance surveillance (CIPARS) farm program: results from finisher pig surveillance." Zoonoses and public health 57 (2010): 71-84.	Broth microdilution	Dilution	Manufacturer	CLSI	No	M100-S19	2005	Unknown	No	Ceftiofur	1721	17	17	Healthy	2010	2006	National	Systematic random	National	Canada	North America	Yes	Large, intensive	Grower-finisher	Large, intensive	Yes
Deckert, A., et al. "Canadian integrated program for antimicrobial resistance surveillance (CIPARS) farm program: results from finisher pig surveillance." Zoonoses and public health 57 (2010): 71-84.	Broth microdilution	Dilution	Manufacturer	CLSI	No	M100-S19	2005	Unknown	No	Ceftriaxone	1721	9	25	Healthy	2010	2006	National	Systematic random	National	Canada	North America	Yes	Large, intensive	Grower-finisher	Large, intensive	Yes
Deckert, A., et al. "Canadian integrated program for antimicrobial resistance surveillance (CIPARS) farm program: results from finisher pig surveillance." Zoonoses and public health 57 (2010): 71-84.	Broth microdilution	Dilution	Manufacturer	CLSI	No	M100-S19	2005	Unknown	No	Ceftiofur	1575	7	7	Healthy	2010	2007	National	Systematic random	National	Canada	North America	Yes	Large, intensive	Grower-finisher	Large, intensive	Yes
Deckert, A., et al. "Canadian integrated program for antimicrobial resistance surveillance (CIPARS) farm program: results from finisher pig surveillance." Zoonoses and public health 57 (2010): 71-84.	Broth microdilution	Dilution	Manufacturer	CLSI	No	M100-S19	2005	Unknown	No	Ceftriaxone	1575	3	8	Healthy	2010	2007	National	Systematic random	National	Canada	North America	Yes	Large, intensive	Grower-finisher	Large, intensive	Yes
Deckert, A., et al. "Canadian integrated program for antimicrobial resistance surveillance (CIPARS) farm program: results from finisher pig surveillance." Zoonoses and public health 57 (2010): 71-84.	Broth microdilution	Dilution	Manufacturer	CLSI	No	M100-S19	2005	Unknown	No	Ceftiofur	1425	15	15	Healthy	2010	2008	National	Systematic random	National	Canada	North America	Yes	Large, intensive	Grower-finisher	Large, intensive	Yes
Deckert, A., et al. "Canadian integrated program for antimicrobial resistance surveillance (CIPARS) farm program: results from finisher pig surveillance." Zoonoses and public health 57 (2010): 71-84.	Broth microdilution	Dilution	Manufacturer	CLSI	No	M100-S19	2005	Unknown	No	Ceftriaxone	1425	3	8	Healthy	2010	2008	National	Systematic random	National	Canada	North America	Yes	Large, intensive	Grower-finisher	Large, intensive	Yes
https://www.efsa.europa.eu/en	Broth microdilution	Dilution	Variable	ECOFF	Yes	NA	NA	Unknown	No	Cefotaxime	170	1	1	Healthy	2010	2008	National	Systematic random	National	Austria	Europe	No	Unknown	Slaughterhouse	Unknown	Yes
https://www.efsa.europa.eu/en	Broth microdilution	Dilution	Variable	ECOFF	Yes	NA	NA	Unknown	No	Cefotaxime	151	0	0	Healthy	2010	2008	National	Systematic random	National	Denmark	Europe	No	Unknown	Slaughterhouse	Unknown	Yes
https://www.efsa.europa.eu/en	Broth microdilution	Dilution	Variable	ECOFF	Yes	NA	NA	Unknown	No	Cefotaxime	10	0	0	Healthy	2010	2008	National	Systematic random	National	Estonia	Europe	No	Unknown	Slaughterhouse	Unknown	Yes
https://www.efsa.europa.eu/en	Broth microdilution	Dilution	Variable	ECOFF	Yes	NA	NA	Unknown	No	Cefotaxime	137	1	0	Healthy	2010	2008	National	Systematic random	National	France	Europe	No	Unknown	Slaughterhouse	Unknown	Yes
https://www.efsa.europa.eu/en	Broth microdilution	Dilution	Variable	ECOFF	Yes	NA	NA	Unknown	No	Cefotaxime	296	3	3	Healthy	2010	2008	National	Systematic random	National	Netherlands	Europe	No	Unknown	Slaughterhouse	Unknown	Yes
https://www.efsa.europa.eu/en	Broth microdilution	Dilution	Variable	ECOFF	Yes	NA	NA	Unknown	No	Cefotaxime	168	1	1	Healthy	2010	2008	National	Systematic random	National	Spain	Europe	No	Unknown	Slaughterhouse	Unknown	Yes
https://www.efsa.europa.eu/en	Broth microdilution	Dilution	Variable	ECOFF	Yes	NA	NA	Unknown	No	Cefotaxime	349	0	0	Healthy	2010	2008	National	Systematic random	National	Sweden	Europe	No	Unknown	Slaughterhouse	Unknown	Yes
https://www.efsa.europa.eu/en	Broth microdilution	Dilution	Variable	ECOFF	Yes	NA	NA	Unknown	No	Cefotaxime	258	0	0	Healthy	2010	2008	National	Systematic random	National	Norway	Europe	No	Unknown	Slaughterhouse	Unknown	Yes
https://www.efsa.europa.eu/en	Broth microdilution	Dilution	Variable	ECOFF	Yes	NA	NA	Unknown	No	Ceftiofur	151	0	0	Healthy	2010	2008	National	Systematic random	National	Denmark	Europe	No	Unknown	Slaughterhouse	Unknown	Yes
https://www.efsa.europa.eu/en	Broth microdilution	Dilution	Variable	ECOFF	Yes	NA	NA	Unknown	No	Ceftiofur	10	0	0	Healthy	2010	2008	National	Systematic random	National	Estonia	Europe	No	Unknown	Slaughterhouse	Unknown	Yes
https://www.danmap.org/	Broth microdilution	Dilution	CLSI	ECOFF	Yes	Unknown	Unknown	Unknown	Yes	Ceftiofur	48	0	0	Diseased	2010	2009	National	Stratified random	National	Denmark	Europe	Yes	Unknown	weaners	Unknown	Yes
https://www.danmap.org/	Broth microdilution	Dilution	CLSI	ECOFF	Yes	Unknown	Unknown	Unknown	Yes	Cefotaxime	48	0	0	Diseased	2010	2009	National	Stratified random	National	Denmark	Europe	Yes	Unknown	weaners	Unknown	Yes
https://www.danmap.org/	Broth microdilution	Dilution	CLSI	ECOFF	Yes	Unknown	Unknown	Unknown	Yes	Ceftiofur	150	0	0	Healthy	2010	2009	National	Stratified random	National	Denmark	Europe	Yes	Unknown	Slaughterhouse	Unknown	Yes
https://www.canada.ca/en/public-health/services/surveillance/canadian-integrated-program-antimicrobial-resistance-surveillance-cipars.html	Broth microdilution	Dilution	CLSI	CLSI	Yes			Susceptible	Yes	Ceftiofur	199	4	4	Healthy	2010	2010	National	Systematic random	National	Canada	North America	Yes	Unknown	Slaughterhouse	Unknown	Yes
https://www.canada.ca/en/public-health/services/surveillance/canadian-integrated-program-antimicrobial-resistance-surveillance-cipars.html	Broth microdilution	Dilution	CLSI	CLSI	Yes			Susceptible	Yes	Ceftriaxone	199	4	4	Healthy	2010	2010	National	Systematic random	National	Canada	North America	Yes	Unknown	Slaughterhouse	Unknown	Yes
https://www.efsa.europa.eu/en	Broth microdilution	Dilution	Variable	ECOFF	Yes	NA	NA	Unknown	No	Ceftazidime	137	1	1	Healthy	2010	2008	National	Systematic random	National	France	Europe	No	Unknown	Slaughterhouse	Unknown	Yes
https://www.efsa.europa.eu/en	Broth microdilution	Dilution	Variable	ECOFF	Yes	NA	NA	Unknown	No	Ceftazidime	296	4	0	Healthy	2010	2008	National	Systematic random	National	Netherlands	Europe	No	Unknown	Slaughterhouse	Unknown	Yes
https://www.efsa.europa.eu/en	Broth microdilution	Dilution	Variable	ECOFF	Yes	NA	NA	Unknown	No	Ceftazidime	168	1	0	Healthy	2010	2008	National	Systematic random	National	Spain	Europe	No	Unknown	Slaughterhouse	Unknown	Yes
https://www.sva.se/en/our-topics/antibiotics/svarm-resistance-monitoring/swedres-svarm-reports/	Broth microdilution	Dilution	CLSI	ECOFF	Yes	M31-A3, M10-S20	2008, 2010	Unknown	Yes	CEftiofur	94	0	0	Diseased	2010	2010	National	STratified random	National	Sweden	Europe	Yes	Unknown	Unknown	Unknown	No
https://www.danmap.org/	Broth microdilution	Dilution	CLSI	ECOFF	Yes	Unknown	Unknown	Unknown	Yes	Cefotaxime	150	0	0	Healthy	2010	2009	National	Stratified random	National	Denmark	Europe	Yes	Unknown	Slaughterhouse	Unknown	Yes
https://www.canada.ca/en/public-health/services/surveillance/canadian-integrated-program-antimicrobial-resistance-surveillance-cipars.html	Broth microdilution	Dilution	CLSI	CLSI	Yes			Susceptible	Yes	Ceftiofur	1673	8	8	Healthy	2010	2010	National	Systematic random	National	Canada	North America	Yes	Unknown	grower-finisher	Unknown	Yes
https://www.canada.ca/en/public-health/services/surveillance/canadian-integrated-program-antimicrobial-resistance-surveillance-cipars.html	Broth microdilution	Dilution	CLSI	CLSI	Yes			Susceptible	Yes	Ceftriaxone	1673	8	12	Healthy	2010	2010	National	Systematic random	National	Canada	North America	Yes	Unknown	grower-finisher	Unknown	Yes
Wang, Xiu-Mei, et al. "Serotypes, virulence genes, and antimicrobial susceptibility of Escherichia coli isolates from pigs." Foodborne pathogens and disease 8.6 (2011): 687-692.	Agar dilution	Dilution	Unknown	CLSI	No	M31-S1	2004	Unknown	No	Ceftiofur	2	1	1	Diseased	2011	2003	Local	Unknown	Guangdong	China	Asia	No	Unknown	Unknown	Unknown	No
Wang, Xiu-Mei, et al. "Serotypes, virulence genes, and antimicrobial susceptibility of Escherichia coli isolates from pigs." Foodborne pathogens and disease 8.6 (2011): 687-692.	Agar dilution	Dilution	Unknown	CLSI	No	M31-S1	2004	Unknown	No	Ceftriaxone	2	0	0	Diseased	2011	2003	Local	Unknown	Guangdong	China	Asia	No	Unknown	Unknown	Unknown	No
Wang, Xiu-Mei, et al. "Serotypes, virulence genes, and antimicrobial susceptibility of Escherichia coli isolates from pigs." Foodborne pathogens and disease 8.6 (2011): 687-692.	Agar dilution	Dilution	Unknown	CLSI	No	M31-S1	2004	Unknown	No	Ceftiofur	13	7	7	Diseased	2011	2004	Local	Unknown	Guangdong	China	Asia	No	Unknown	Unknown	Unknown	No
Wang, Xiu-Mei, et al. "Serotypes, virulence genes, and antimicrobial susceptibility of Escherichia coli isolates from pigs." Foodborne pathogens and disease 8.6 (2011): 687-692.	Agar dilution	Dilution	Unknown	CLSI	No	M31-S1	2004	Unknown	No	Ceftriaxone	13	1	3	Diseased	2011	2004	Local	Unknown	Guangdong	China	Asia	No	Unknown	Unknown	Unknown	No
Wang, Xiu-Mei, et al. "Serotypes, virulence genes, and antimicrobial susceptibility of Escherichia coli isolates from pigs." Foodborne pathogens and disease 8.6 (2011): 687-692.	Agar dilution	Dilution	Unknown	CLSI	No	M31-S1	2004	Unknown	No	Ceftiofur	52	27	27	Diseased	2011	2005	Local	Unknown	Guangdong	China	Asia	No	Unknown	Unknown	Unknown	No
Wang, Xiu-Mei, et al. "Serotypes, virulence genes, and antimicrobial susceptibility of Escherichia coli isolates from pigs." Foodborne pathogens and disease 8.6 (2011): 687-692.	Agar dilution	Dilution	Unknown	CLSI	No	M31-S1	2004	Unknown	No	Ceftriaxone	52	2	6	Diseased	2011	2005	Local	Unknown	Guangdong	China	Asia	No	Unknown	Unknown	Unknown	No
Wang, Xiu-Mei, et al. "Serotypes, virulence genes, and antimicrobial susceptibility of Escherichia coli isolates from pigs." Foodborne pathogens and disease 8.6 (2011): 687-692.	Agar dilution	Dilution	Unknown	CLSI	No	M31-S1	2004	Unknown	No	Ceftiofur	27	14	14	Diseased	2011	2007	Local	Unknown	Guangdong	China	Asia	No	Unknown	Unknown	Unknown	No
Wang, Xiu-Mei, et al. "Serotypes, virulence genes, and antimicrobial susceptibility of Escherichia coli isolates from pigs." Foodborne pathogens and disease 8.6 (2011): 687-692.	Agar dilution	Dilution	Unknown	CLSI	No	M31-S1	2004	Unknown	No	Ceftriaxone	27	3	8	Diseased	2011	2007	Local	Unknown	Guangdong	China	Asia	No	Unknown	Unknown	Unknown	No
Wang, Xiu-Mei, et al. "Serotypes, virulence genes, and antimicrobial susceptibility of Escherichia coli isolates from pigs." Foodborne pathogens and disease 8.6 (2011): 687-692.	Agar dilution	Dilution	Unknown	CLSI	No	M31-S1	2004	Unknown	No	Ceftiofur	8	4	4	Diseased	2011	2008	Local	Unknown	Guangdong	China	Asia	No	Unknown	Unknown	Unknown	No
Wang, Xiu-Mei, et al. "Serotypes, virulence genes, and antimicrobial susceptibility of Escherichia coli isolates from pigs." Foodborne pathogens and disease 8.6 (2011): 687-692.	Agar dilution	Dilution	Unknown	CLSI	No	M31-S1	2004	Unknown	No	Ceftriaxone	8	1	3	Diseased	2011	2008	Local	Unknown	Guangdong	China	Asia	No	Unknown	Unknown	Unknown	No
Tang, Xibiao, et al. "Antimicrobial resistances of extraintestinal pathogenic Escherichia coli isolates from swine in China." Microbial pathogenesis 50.5 (2011): 207-212.	Broth microdilution	Dilution	CLSI	CLSI	Yes	M31-A2	2002	Susceptible	Yes	Cefoperazone	315	38	38	Diseased	2011	2004-2007	Unknown	Random	Unknown	China	Asia	Yes	Unknown	Unknown	Unknown	No
Tang, Xibiao, et al. "Antimicrobial resistances of extraintestinal pathogenic Escherichia coli isolates from swine in China." Microbial pathogenesis 50.5 (2011): 207-212.	Broth microdilution	Dilution	CLSI	CLSI	Yes	M31-A2	2002	Susceptible	Yes	Ceftazidime	315	37	56	Diseased	2011	2004-2007	Unknown	Random	Unknown	China	Asia	Yes	Unknown	Unknown	Unknown	No
Tang, Xibiao, et al. "Antimicrobial resistances of extraintestinal pathogenic Escherichia coli isolates from swine in China." Microbial pathogenesis 50.5 (2011): 207-212.	Broth microdilution	Dilution	CLSI	CLSI	Yes	M31-A2	2002	Susceptible	Yes	Ceftriaxone	315	12	27	Diseased	2011	2004-2007	Unknown	Random	Unknown	China	Asia	Yes	Unknown	Unknown	Unknown	No
Surpat, A. S., Pascu, C., Costinar, L., Văduva, I., Faur, B., Tătar, D., & Herman, V. (2011). Escherichia coli Strains Characterization Isolated from Post-Weaning Diarrhea in Pigs. Bulletin of the University of Agricultural Sciences & Veterinary Medicine Cluj-Napoca. Veterinary Medicine, 68(2).	Disk diffusion	Diffusion	Manufacturer	Manufacturer	Yes	NA	NA	Unknown	NA	Ceftiofur	15	0	0	Diseased	2011	2011.08333333333-2011.41666666667	Local	Unknown	Timis	Romania	Europe	No	Unknown	Weaned	Unknown	Yes
Malik, Yashpal S., et al. "Antimicrobial resistance in enteric pathogens isolated from Minnesota pigs from 1995 to 2004." Canadian Journal of Veterinary Research 75.2 (2011): 117-121.	Broth microdilution	Dilution	Manufacturer	CLSI	No	M31-A2	2002	Resistant	No	Ceftiofur	355	14	14	Diseased	2011	1995	Local	Unknown	Minnesota	USA	North America	No	Unknown	Unknown	Unknown	No
Malik, Yashpal S., et al. "Antimicrobial resistance in enteric pathogens isolated from Minnesota pigs from 1995 to 2004." Canadian Journal of Veterinary Research 75.2 (2011): 117-121.	Broth microdilution	Dilution	Manufacturer	CLSI	No	M31-A2	2002	Resistant	No	Ceftiofur	345	11	11	Diseased	2011	1996	Local	Unknown	Minnesota	USA	North America	No	Unknown	Unknown	Unknown	No
Malik, Yashpal S., et al. "Antimicrobial resistance in enteric pathogens isolated from Minnesota pigs from 1995 to 2004." Canadian Journal of Veterinary Research 75.2 (2011): 117-121.	Broth microdilution	Dilution	Manufacturer	CLSI	No	M31-A2	2002	Resistant	No	Ceftiofur	324	26	26	Diseased	2011	1997	Local	Unknown	Minnesota	USA	North America	No	Unknown	Unknown	Unknown	No
Malik, Yashpal S., et al. "Antimicrobial resistance in enteric pathogens isolated from Minnesota pigs from 1995 to 2004." Canadian Journal of Veterinary Research 75.2 (2011): 117-121.	Broth microdilution	Dilution	Manufacturer	CLSI	No	M31-A2	2002	Resistant	No	Ceftiofur	348	14	14	Diseased	2011	1998	Local	Unknown	Minnesota	USA	North America	No	Unknown	Unknown	Unknown	No
Malik, Yashpal S., et al. "Antimicrobial resistance in enteric pathogens isolated from Minnesota pigs from 1995 to 2004." Canadian Journal of Veterinary Research 75.2 (2011): 117-121.	Broth microdilution	Dilution	Manufacturer	CLSI	No	M31-A2	2002	Resistant	No	Ceftiofur	386	31	31	Diseased	2011	1999	Local	Unknown	Minnesota	USA	North America	No	Unknown	Unknown	Unknown	No
Malik, Yashpal S., et al. "Antimicrobial resistance in enteric pathogens isolated from Minnesota pigs from 1995 to 2004." Canadian Journal of Veterinary Research 75.2 (2011): 117-121.	Broth microdilution	Dilution	Manufacturer	CLSI	No	M31-A2	2002	Resistant	No	Ceftiofur	419	25	25	Diseased	2011	2000	Local	Unknown	Minnesota	USA	North America	No	Unknown	Unknown	Unknown	No
Malik, Yashpal S., et al. "Antimicrobial resistance in enteric pathogens isolated from Minnesota pigs from 1995 to 2004." Canadian Journal of Veterinary Research 75.2 (2011): 117-121.	Broth microdilution	Dilution	Manufacturer	CLSI	No	M31-A2	2002	Resistant	No	Ceftiofur	509	66	66	Diseased	2011	2001	Local	Unknown	Minnesota	USA	North America	No	Unknown	Unknown	Unknown	No
Malik, Yashpal S., et al. "Antimicrobial resistance in enteric pathogens isolated from Minnesota pigs from 1995 to 2004." Canadian Journal of Veterinary Research 75.2 (2011): 117-121.	Broth microdilution	Dilution	Manufacturer	CLSI	No	M31-A2	2002	Resistant	No	Ceftiofur	687	131	131	Diseased	2011	2002	Local	Unknown	Minnesota	USA	North America	No	Unknown	Unknown	Unknown	No
Malik, Yashpal S., et al. "Antimicrobial resistance in enteric pathogens isolated from Minnesota pigs from 1995 to 2004." Canadian Journal of Veterinary Research 75.2 (2011): 117-121.	Broth microdilution	Dilution	Manufacturer	CLSI	No	M31-A2	2002	Resistant	No	Ceftiofur	744	156	156	Diseased	2011	2003	Local	Unknown	Minnesota	USA	North America	No	Unknown	Unknown	Unknown	No
Malik, Yashpal S., et al. "Antimicrobial resistance in enteric pathogens isolated from Minnesota pigs from 1995 to 2004." Canadian Journal of Veterinary Research 75.2 (2011): 117-121.	Broth microdilution	Dilution	Manufacturer	CLSI	No	M31-A2	2002	Resistant	No	Ceftiofur	955	210	210	Diseased	2011	2004	Local	Unknown	Minnesota	USA	North America	No	Unknown	Unknown	Unknown	No
Jiang, Hong-Xia, et al. "High prevalence and widespread distribution of multi-resistant Escherichia coli isolates in pigs and poultry in China." The veterinary journal 187.1 (2011): 99-103.	Disk diffusion	Diffusion	CLSI	CLSI	No	M31-A2	2002	Unknown	NA	Ceftriaxone	203	3	4	Mixed	2011	2003.25-2005.58333333333	Local	Unknown	Guangdong	China	Asia	No	Unknown	Unknown	Unknown	No
Hiroi, Midori, et al. "A survey of beta-lactamase-producing Escherichia coli in farm animals and raw retail meat in Shizuoka Prefecture, Japan." Japanese journal of infectious diseases 64.2 (2011): 153-155.	Broth microdilution	Dilution	CLSI	Unknown	Yes	Unknown	Unknow	Unknown	No	Cefotaxime	45	0	0	Unknown	2011	2004-2006	Local	Unknown	Shizouka	Japan	Asia	No	Unknown	Unknown	Unknown	No
Hiroi, Midori, et al. "A survey of beta-lactamase-producing Escherichia coli in farm animals and raw retail meat in Shizuoka Prefecture, Japan." Japanese journal of infectious diseases 64.2 (2011): 153-155.	Broth microdilution	Dilution	CLSI	Unknown	Yes	Unknown	Unknow	Unknown	No	Imipenem	45	0	0	Unknown	2011	2004-2006	Local	Unknown	Shizouka	Japan	Asia	No	Unknown	Unknown	Unknown	No
Habrun, B., et al. "Antimicrobial susceptibility of enterotoxigenic strains of Escherichia coli isolated from weaned pigs in Croatia." Acta veterinaria 61.5-6 (2011): 585-590.	Etest	Diffusion	Manufacturer	CLSI	No	M31-A3, M100-S18	2008	Susceptible	NA	Cefotaxime	114	0	0	Diseased	2011	Unknown	Unknown	Unknown	Unknown	Croatia	Europe	No	Intensive	Weaned	Intensive	Yes
Aasmäe, B., Kalmus, P., Kalmus, K., & Häkkinen, L. (2011). Monitoring of antimicrobial resistance of animal pathogens in Estonia. In Animal hygiene and sustainable livestock production. Proceedings of the XVth International Congress of the International Society for Animal Hygiene, Vienna, Austria, 3-7 July 2011, Volume 3 (pp. 1431-1433). Tribun EU.	Broth microdilution	Dilution	Manufacturer	ECOFF	No	NA	NA	Unknown	No	Cefotaxime	71	3	2	Healthy	2011	2008-2010	National	Unknown	National	Estonia	Europe	No	Unknown	Unknown	Unknown	No
Aasmäe, B., Kalmus, P., Kalmus, K., & Häkkinen, L. (2011). Monitoring of antimicrobial resistance of animal pathogens in Estonia. In Animal hygiene and sustainable livestock production. Proceedings of the XVth International Congress of the International Society for Animal Hygiene, Vienna, Austria, 3-7 July 2011, Volume 3 (pp. 1431-1433). Tribun EU.	Broth microdilution	Dilution	Manufacturer	ECOFF	No	NA	NA	Unknown	No	Ceftazidime	71	4	1	Healthy	2011	2008-2010	National	Unknown	National	Estonia	Europe	No	Unknown	Unknown	Unknown	No
https://www.efsa.europa.eu/en	Broth microdilution	Dilution	Variable	ECOFF	Yes	NA	NA	Unknown	No	Cefotaxime	162	1	1	Healthy	2011	2009	National	Systematic random	National	Austria	Europe	No	Unknown	Slaughterhouse	Unknown	Yes
https://www.efsa.europa.eu/en	Broth microdilution	Dilution	Variable	ECOFF	Yes	NA	NA	Unknown	No	Cefotaxime	150	0	0	Healthy	2011	2009	National	Systematic random	National	Denmark	Europe	No	Unknown	Slaughterhouse	Unknown	Yes
https://www.efsa.europa.eu/en	Broth microdilution	Dilution	Variable	ECOFF	Yes	NA	NA	Unknown	No	Cefotaxime	17	0	0	Healthy	2011	2009	National	Systematic random	National	Estonia	Europe	No	Unknown	Slaughterhouse	Unknown	Yes
https://www.efsa.europa.eu/en	Broth microdilution	Dilution	Variable	ECOFF	Yes	NA	NA	Unknown	No	Cefotaxime	155	2	2	Healthy	2011	2009	National	Systematic random	National	France	Europe	No	Unknown	Slaughterhouse	Unknown	Yes
https://www.efsa.europa.eu/en	Broth microdilution	Dilution	Variable	ECOFF	Yes	NA	NA	Unknown	No	Cefotaxime	296	11	10	Healthy	2011	2009	National	Systematic random	National	Netherlands	Europe	No	Unknown	Slaughterhouse	Unknown	Yes
https://www.efsa.europa.eu/en	Broth microdilution	Dilution	Variable	ECOFF	Yes	NA	NA	Unknown	No	Cefotaxime	184	8	5	Healthy	2011	2009	National	Systematic random	National	Poland	Europe	No	Unknown	Slaughterhouse	Unknown	Yes
https://www.efsa.europa.eu/en	Broth microdilution	Dilution	Variable	ECOFF	Yes	NA	NA	Unknown	No	Cefotaxime	278	3	2	Healthy	2011	2009	National	Systematic random	National	Spain	Europe	No	Unknown	Slaughterhouse	Unknown	Yes
https://www.efsa.europa.eu/en	Broth microdilution	Dilution	Variable	ECOFF	Yes	NA	NA	Unknown	No	Cefotaxime	181	0	0	Healthy	2011	2009	National	Systematic random	National	Switzerland	Europe	No	Unknown	Slaughterhouse	Unknown	Yes
https://www.efsa.europa.eu/en	Broth microdilution	Dilution	Variable	ECOFF	Yes	NA	NA	Unknown	No	Ceftazidime	155	2	0	Healthy	2011	2009	National	Systematic random	National	France	Europe	No	Unknown	Slaughterhouse	Unknown	Yes
https://www.efsa.europa.eu/en	Broth microdilution	Dilution	Variable	ECOFF	Yes	NA	NA	Unknown	No	Ceftazidime	278	4	2	Healthy	2011	2009	National	Systematic random	National	Spain	Europe	No	Unknown	Slaughterhouse	Unknown	Yes
https://www.efsa.europa.eu/en	Broth microdilution	Dilution	Variable	ECOFF	Yes	NA	NA	Unknown	No	Ceftazidime	181	0	0	Healthy	2011	2009	National	Systematic random	National	Switzerland	Europe	No	Unknown	Slaughterhouse	Unknown	Yes
https://www.danmap.org/	Broth microdilution	Dilution	CLSI	ECOFF	Yes	Unknown	Unknown	Unknown	Yes	Ceftiofur	33	1	1	Diseased	2011	2010	National	Stratified random	National	Denmark	Europe	Yes	Unknown	weaners	Unknown	Yes
https://www.danmap.org/	Broth microdilution	Dilution	CLSI	ECOFF	Yes	Unknown	Unknown	Unknown	Yes	Cefotaxime	33	1	1	Diseased	2011	2010	National	Stratified random	National	Denmark	Europe	Yes	Unknown	weaners	Unknown	Yes
https://www.danmap.org/	Broth microdilution	Dilution	CLSI	ECOFF	Yes	Unknown	Unknown	Unknown	Yes	Ceftiofur	160	2	1	Healthy	2011	2010	National	Stratified random	National	Denmark	Europe	Yes	Unknown	Slaughterhouse	Unknown	Yes
https://www.efsa.europa.eu/en	Broth microdilution	Dilution	Variable	ECOFF	Yes	NA	NA	Unknown	No	Ceftiofur	150	0	0	Healthy	2011	2009	National	Systematic random	National	Denmark	Europe	No	Unknown	Slaughterhouse	Unknown	Yes
https://www.efsa.europa.eu/en	Broth microdilution	Dilution	Variable	ECOFF	Yes	NA	NA	Unknown	No	Ceftiofur	17	0	0	Healthy	2011	2009	National	Systematic random	National	Estonia	Europe	No	Unknown	Slaughterhouse	Unknown	Yes
https://www.sva.se/en/our-topics/antibiotics/svarm-resistance-monitoring/swedres-svarm-reports/	Broth microdilution	Dilution	CLSI	ECOFF	Yes	M31-A3, M10-S20	2008, 2010	Unknown	Yes	Cefotaxime	167	1	0	Healthy	2011	2011	National	STratified random	National	Sweden	Europe	Yes	Unknown	Slaughterhouse	Unknown	Yes
https://www.sva.se/en/our-topics/antibiotics/svarm-resistance-monitoring/swedres-svarm-reports/	Broth microdilution	Dilution	CLSI	ECOFF	Yes	M31-A3, M10-S20	2008, 2010	Unknown	Yes	Ceftiofur	91	0	0	DIseased	2011	2011	National	STratified random	National	Sweden	Europe	Yes	Unknown	Unknown	Unknown	No
https://www.danmap.org/	Broth microdilution	Dilution	CLSI	ECOFF	Yes	Unknown	Unknown	Unknown	Yes	Cefotaxime	160	2	1	Healthy	2011	2010	National	Stratified random	National	Denmark	Europe	Yes	Unknown	Slaughterhouse	Unknown	Yes
https://www.vetinst.no/en/surveillance-programmes/norm-norm-vet-report	Broth microdilution	Dilution	Manufacturer	Microbiological cutoffs	Yes	NA	NA	Susceptible	Yes	Cefotaxime	192	1	0	Healthy	2011	2011	National	Stratified random	National	Norway	Europe	Yes	Unknown	Slaughterhouse	Unknown	Yes
https://www.vetinst.no/en/surveillance-programmes/norm-norm-vet-report	Broth microdilution	Dilution	Manufacturer	Microbiological cutoffs	Yes	NA	NA	Susceptible	Yes	Ceftazidime	192	1	0	Healthy	2011	2011	National	Stratified random	National	Norway	Europe	Yes	Unknown	Slaughterhouse	Unknown	Yes
https://www.wur.nl/en/Research-Results/Research-Institutes/Bioveterinary-Research/In-the-spotlight/Antibiotic-resistance/MARAN-reports.htm	Broth microdilution	Dilution	CLSI	ECOFF	Yes	M31-A2, M100-S19	Unknown	Susceptible	Yes	Cefotaxime	569	7	4	Healthy	2011	2010-2011	National	Stratified random	National	Netherlands	Europe	Yes	Unknown	Slaughterhouse	Unknown	Yes
https://www.wur.nl/en/Research-Results/Research-Institutes/Bioveterinary-Research/In-the-spotlight/Antibiotic-resistance/MARAN-reports.htm	Broth microdilution	Dilution	CLSI	ECOFF	Yes	M31-A2, M100-S19	Unknown	Susceptible	Yes	Ceftazidime	569	9	2	Healthy	2011	2010-2011	National	Stratified random	National	Netherlands	Europe	Yes	Unknown	Slaughterhouse	Unknown	Yes
Zheng, Hongqing, et al. "Prevalence and characterisation of CTX-M β-lactamases amongst Escherichia coli isolates from healthy food animals in China." International journal of antimicrobial agents 39.4 (2012): 305-310.	Agar dilution	Dilution	CLSI	CLSI	Yes	M100-S20, M31-A3	2008, 2010	Unknown	No	Cefotaxime	326	41	41	Healthy	2012	2007.33333333333-2009.66666666667	National	Systematic random	National	China	Asia	No	Unknown	Mixed	Unknown	Yes
Zheng, Hongqing, et al. "Prevalence and characterisation of CTX-M β-lactamases amongst Escherichia coli isolates from healthy food animals in China." International journal of antimicrobial agents 39.4 (2012): 305-310.	Disk diffusion	Diffusion	CLSI	CLSI	Yes	M100-S20, M31-A3	2008, 2010	Unknown	NA	Imipenem	326	0	0	Healthy	2012	2007.33333333333-2009.66666666667	National	Systematic random	National	China	Asia	No	Unknown	Mixed	Unknown	Yes
Zheng, Hongqing, et al. "Prevalence and characterisation of CTX-M β-lactamases amongst Escherichia coli isolates from healthy food animals in China." International journal of antimicrobial agents 39.4 (2012): 305-310.	Disk diffusion	Diffusion	CLSI	CLSI	Yes	M100-S20, M31-A3	2008, 2010	Unknown	NA	Meropenem	326	0	0	Healthy	2012	2007.33333333333-2009.66666666667	National	Systematic random	National	China	Asia	No	Unknown	Mixed	Unknown	Yes
Li, Xu-Ting, et al. "Prevalence and antimicrobial susceptibility of bacterial pathogens isolates from diseased swine in southwest, China." African Journal of Microbiology Research 6.7 (2012): 1579-1583.	Disk diffusion	Diffusion	CLSI	CLSI	No	M100-S19	2009	Unknown	NA	Ceftiofur	154	15	15	Diseased	2012	2009.41666666667-2010.58333333333	Local	Unknown	South-west	China	Asia	No	Unknown	Unknown	Unknown	No
YOELVYS DE LA FE RODRIGUEZ, Pedro, et al. "Characterization and clonal grouping of pathogenic Escherichia coli isolated from intestinal contents of diarrheic piglets in Villa Clara province, Cuba, according to their antibiotic resistance and ERIC-PCR profiles." Veterinary microbiology (Amsterdam) 154.3-4 (2012): 425-428.	Disk diffusion	Diffusion	CLSI	Unknown	No	M2-A7, M100-S10		Resistant	NA	Cefotaxime	26	0	0	Diseased	2012	Unknown	Local	Unknown	Villa Clara	Cuba	North America	No	Unknown	Pre and post weaning	Unknown	Yes
de Jong, A., Thomas, V., Simjee, S., Godinho, K., Schiessl, B., Klein, U., ... & Shryock, T. R. (2012). Pan-European monitoring of susceptibility to human-use antimicrobial agents in enteric bacteria isolated from healthy food-producing animals. Journal of antimicrobial chemotherapy, 67(3), 638-651.	Agar dilution	Dilution	CLSI	CLSI	Yes	M31-A3, M100-S20		Susceptible	No	Cefepime	75	0	0	Healthy	2012	2003-2005	National	Systematic random	National	Denmark	Europe	No	Unknown	Slaughterhouse	Unknown	Yes
de Jong, A., Thomas, V., Simjee, S., Godinho, K., Schiessl, B., Klein, U., ... & Shryock, T. R. (2012). Pan-European monitoring of susceptibility to human-use antimicrobial agents in enteric bacteria isolated from healthy food-producing animals. Journal of antimicrobial chemotherapy, 67(3), 638-651.	Agar dilution	Dilution	CLSI	CLSI	Yes	M31-A3, M100-S20		Susceptible	No	Cefotaxime	75	1	1	Healthy	2012	2003-2005	National	Systematic random	National	Denmark	Europe	No	Unknown	Slaughterhouse	Unknown	Yes
de Jong, A., Thomas, V., Simjee, S., Godinho, K., Schiessl, B., Klein, U., ... & Shryock, T. R. (2012). Pan-European monitoring of susceptibility to human-use antimicrobial agents in enteric bacteria isolated from healthy food-producing animals. Journal of antimicrobial chemotherapy, 67(3), 638-651.	Agar dilution	Dilution	CLSI	CLSI	Yes	M31-A3, M100-S20		Susceptible	No	Cefepime	101	0	0	Healthy	2012	2003-2005	National	Systematic random	National	France	Europe	No	Unknown	Slaughterhouse	Unknown	Yes
de Jong, A., Thomas, V., Simjee, S., Godinho, K., Schiessl, B., Klein, U., ... & Shryock, T. R. (2012). Pan-European monitoring of susceptibility to human-use antimicrobial agents in enteric bacteria isolated from healthy food-producing animals. Journal of antimicrobial chemotherapy, 67(3), 638-651.	Agar dilution	Dilution	CLSI	CLSI	Yes	M31-A3, M100-S20		Susceptible	No	Cefotaxime	101	0	0	Healthy	2012	2003-2005	National	Systematic random	National	France	Europe	No	Unknown	Slaughterhouse	Unknown	Yes
de Jong, A., Thomas, V., Simjee, S., Godinho, K., Schiessl, B., Klein, U., ... & Shryock, T. R. (2012). Pan-European monitoring of susceptibility to human-use antimicrobial agents in enteric bacteria isolated from healthy food-producing animals. Journal of antimicrobial chemotherapy, 67(3), 638-651.	Agar dilution	Dilution	CLSI	CLSI	Yes	M31-A3, M100-S20		Susceptible	No	Cefepime	104	0	0	Healthy	2012	2003-2005	National	Systematic random	National	Germany	Europe	No	Unknown	Slaughterhouse	Unknown	Yes
de Jong, A., Thomas, V., Simjee, S., Godinho, K., Schiessl, B., Klein, U., ... & Shryock, T. R. (2012). Pan-European monitoring of susceptibility to human-use antimicrobial agents in enteric bacteria isolated from healthy food-producing animals. Journal of antimicrobial chemotherapy, 67(3), 638-651.	Agar dilution	Dilution	CLSI	CLSI	Yes	M31-A3, M100-S20		Susceptible	No	Cefotaxime	104	0	0	Healthy	2012	2003-2005	National	Systematic random	National	Germany	Europe	No	Unknown	Slaughterhouse	Unknown	Yes
de Jong, A., Thomas, V., Simjee, S., Godinho, K., Schiessl, B., Klein, U., ... & Shryock, T. R. (2012). Pan-European monitoring of susceptibility to human-use antimicrobial agents in enteric bacteria isolated from healthy food-producing animals. Journal of antimicrobial chemotherapy, 67(3), 638-651.	Agar dilution	Dilution	CLSI	CLSI	Yes	M31-A3, M100-S20		Susceptible	No	Cefepime	140	0	0	Healthy	2012	2003-2005	National	Systematic random	National	Netherlands	Europe	No	Unknown	Slaughterhouse	Unknown	Yes
de Jong, A., Thomas, V., Simjee, S., Godinho, K., Schiessl, B., Klein, U., ... & Shryock, T. R. (2012). Pan-European monitoring of susceptibility to human-use antimicrobial agents in enteric bacteria isolated from healthy food-producing animals. Journal of antimicrobial chemotherapy, 67(3), 638-651.	Agar dilution	Dilution	CLSI	CLSI	Yes	M31-A3, M100-S20		Susceptible	No	Cefotaxime	140	0	0	Healthy	2012	2003-2005	National	Systematic random	National	Netherlands	Europe	No	Unknown	Slaughterhouse	Unknown	Yes
de Jong, A., Thomas, V., Simjee, S., Godinho, K., Schiessl, B., Klein, U., ... & Shryock, T. R. (2012). Pan-European monitoring of susceptibility to human-use antimicrobial agents in enteric bacteria isolated from healthy food-producing animals. Journal of antimicrobial chemotherapy, 67(3), 638-651.	Agar dilution	Dilution	CLSI	CLSI	Yes	M31-A3, M100-S20		Susceptible	No	Cefepime	100	0	0	Healthy	2012	2003-2005	National	Systematic random	National	Spain	Europe	No	Unknown	Slaughterhouse	Unknown	Yes
de Jong, A., Thomas, V., Simjee, S., Godinho, K., Schiessl, B., Klein, U., ... & Shryock, T. R. (2012). Pan-European monitoring of susceptibility to human-use antimicrobial agents in enteric bacteria isolated from healthy food-producing animals. Journal of antimicrobial chemotherapy, 67(3), 638-651.	Agar dilution	Dilution	CLSI	CLSI	Yes	M31-A3, M100-S20		Susceptible	No	Cefotaxime	100	0	0	Healthy	2012	2003-2005	National	Systematic random	National	Spain	Europe	No	Unknown	Slaughterhouse	Unknown	Yes
Aasmäe, Birgit, and Piret Kalmus. "Antimicrobial resistance of animal pathogens 2006-2009 in Estonia." RESEARCH FOR 1 (2012): 181.	Broth microdilution	Dilution	Manufacturer	ECOFF	Yes	NA	NA	Unknown	No	Ceftiofur	34	2	1	Healthy	2012	2006	National	Systematic random	National	Estonia	Europe	No	Unknown	Unknown	Unknown	No
Aasmäe, Birgit, and Piret Kalmus. "Antimicrobial resistance of animal pathogens 2006-2009 in Estonia." RESEARCH FOR 1 (2012): 181.	Broth microdilution	Dilution	Manufacturer	ECOFF	Yes	NA	NA	Unknown	No	Cefotaxime	34	0	0	Healthy	2012	2006	National	Systematic random	National	Estonia	Europe	No	Unknown	Unknown	Unknown	No
Aasmäe, Birgit, and Piret Kalmus. "Antimicrobial resistance of animal pathogens 2006-2009 in Estonia." RESEARCH FOR 1 (2012): 181.	Broth microdilution	Dilution	Manufacturer	ECOFF	Yes	NA	NA	Unknown	No	Ceftiofur	45	1	1	Healthy	2012	2007	National	Systematic random	National	Estonia	Europe	No	Unknown	Unknown	Unknown	No
Aasmäe, Birgit, and Piret Kalmus. "Antimicrobial resistance of animal pathogens 2006-2009 in Estonia." RESEARCH FOR 1 (2012): 181.	Broth microdilution	Dilution	Manufacturer	ECOFF	Yes	NA	NA	Unknown	No	Cefotaxime	45	0	0	Healthy	2012	2007	National	Systematic random	National	Estonia	Europe	No	Unknown	Unknown	Unknown	No
Aasmäe, Birgit, and Piret Kalmus. "Antimicrobial resistance of animal pathogens 2006-2009 in Estonia." RESEARCH FOR 1 (2012): 181.	Broth microdilution	Dilution	Manufacturer	ECOFF	Yes	NA	NA	Unknown	No	Ceftiofur	20	0	0	Healthy	2012	2008	National	Systematic random	National	Estonia	Europe	No	Unknown	Unknown	Unknown	No
Aasmäe, Birgit, and Piret Kalmus. "Antimicrobial resistance of animal pathogens 2006-2009 in Estonia." RESEARCH FOR 1 (2012): 181.	Broth microdilution	Dilution	Manufacturer	ECOFF	Yes	NA	NA	Unknown	No	Cefotaxime	20	0	0	Healthy	2012	2008	National	Systematic random	National	Estonia	Europe	No	Unknown	Unknown	Unknown	No
Aasmäe, Birgit, and Piret Kalmus. "Antimicrobial resistance of animal pathogens 2006-2009 in Estonia." RESEARCH FOR 1 (2012): 181.	Broth microdilution	Dilution	Manufacturer	ECOFF	Yes	NA	NA	Unknown	No	Ceftiofur	40	1	1	Healthy	2012	2009	National	Systematic random	National	Estonia	Europe	No	Unknown	Unknown	Unknown	No
Aasmäe, Birgit, and Piret Kalmus. "Antimicrobial resistance of animal pathogens 2006-2009 in Estonia." RESEARCH FOR 1 (2012): 181.	Broth microdilution	Dilution	Manufacturer	ECOFF	Yes	NA	NA	Unknown	No	Cefotaxime	40	1	0	Healthy	2012	2009	National	Systematic random	National	Estonia	Europe	No	Unknown	Unknown	Unknown	No
Aasmäe, Birgit, and Piret Kalmus. "Antimicrobial resistance of animal pathogens 2006-2009 in Estonia." RESEARCH FOR 1 (2012): 181.	Broth microdilution	Dilution	Manufacturer	ECOFF	Yes	NA	NA	Unknown	No	Ceftiofur	25	0	0	Diseased	2012	2006	National	Systematic random	National	Estonia	Europe	No	Unknown	Unknown	Unknown	No
Aasmäe, Birgit, and Piret Kalmus. "Antimicrobial resistance of animal pathogens 2006-2009 in Estonia." RESEARCH FOR 1 (2012): 181.	Broth microdilution	Dilution	Manufacturer	ECOFF	Yes	NA	NA	Unknown	No	Cefotaxime	25	0	0	Diseased	2012	2006	National	Systematic random	National	Estonia	Europe	No	Unknown	Unknown	Unknown	No
Aasmäe, Birgit, and Piret Kalmus. "Antimicrobial resistance of animal pathogens 2006-2009 in Estonia." RESEARCH FOR 1 (2012): 181.	Broth microdilution	Dilution	Manufacturer	ECOFF	Yes	NA	NA	Unknown	No	Ceftiofur	18	0	0	Diseased	2012	2007	National	Systematic random	National	Estonia	Europe	No	Unknown	Unknown	Unknown	No
Aasmäe, Birgit, and Piret Kalmus. "Antimicrobial resistance of animal pathogens 2006-2009 in Estonia." RESEARCH FOR 1 (2012): 181.	Broth microdilution	Dilution	Manufacturer	ECOFF	Yes	NA	NA	Unknown	No	Cefotaxime	18	0	0	Diseased	2012	2007	National	Systematic random	National	Estonia	Europe	No	Unknown	Unknown	Unknown	No
Aasmäe, Birgit, and Piret Kalmus. "Antimicrobial resistance of animal pathogens 2006-2009 in Estonia." RESEARCH FOR 1 (2012): 181.	Broth microdilution	Dilution	Manufacturer	ECOFF	Yes	NA	NA	Unknown	No	Ceftiofur	21	0	0	Diseased	2012	2008	National	Systematic random	National	Estonia	Europe	No	Unknown	Unknown	Unknown	No
Aasmäe, Birgit, and Piret Kalmus. "Antimicrobial resistance of animal pathogens 2006-2009 in Estonia." RESEARCH FOR 1 (2012): 181.	Broth microdilution	Dilution	Manufacturer	ECOFF	Yes	NA	NA	Unknown	No	Cefotaxime	21	0	0	Diseased	2012	2008	National	Systematic random	National	Estonia	Europe	No	Unknown	Unknown	Unknown	No
Aasmäe, Birgit, and Piret Kalmus. "Antimicrobial resistance of animal pathogens 2006-2009 in Estonia." RESEARCH FOR 1 (2012): 181.	Broth microdilution	Dilution	Manufacturer	ECOFF	Yes	NA	NA	Unknown	No	Ceftiofur	30	0	0	Diseased	2012	2009	National	Systematic random	National	Estonia	Europe	No	Unknown	Unknown	Unknown	No
Aasmäe, Birgit, and Piret Kalmus. "Antimicrobial resistance of animal pathogens 2006-2009 in Estonia." RESEARCH FOR 1 (2012): 181.	Broth microdilution	Dilution	Manufacturer	ECOFF	Yes	NA	NA	Unknown	No	Cefotaxime	30	1	0	Diseased	2012	2009	National	Systematic random	National	Estonia	Europe	No	Unknown	Unknown	Unknown	No
Tian, Guo-Bao, et al. "Detection of clinically important β-lactamases in commensal Escherichia coli of human and swine origin in western China." Journal of medical microbiology 61.2 (2012): 233-238.	Disk diffusion	Diffusion	CLSI	CLSI	No	M100-S20	2010	Susceptible	NA	Ceftazidime	167	16	16	Healthy	2012	2006.75-2009.08333333333	Local	Unknown	West	China	Asia	No	Unknown	Unknown	Unknown	No
Tian, Guo-Bao, et al. "Detection of clinically important β-lactamases in commensal Escherichia coli of human and swine origin in western China." Journal of medical microbiology 61.2 (2012): 233-238.	Disk diffusion	Diffusion	CLSI	CLSI	No	M100-S20	2010	Susceptible	NA	Ceftriaxone	167	5	5	Healthy	2012	2006.75-2009.08333333333	Local	Unknown	West	China	Asia	No	Unknown	Unknown	Unknown	No
Tian, Guo-Bao, et al. "Detection of clinically important β-lactamases in commensal Escherichia coli of human and swine origin in western China." Journal of medical microbiology 61.2 (2012): 233-238.	Disk diffusion	Diffusion	CLSI	CLSI	No	M100-S20	2010	Susceptible	NA	Cefotaxime	167	7	7	Healthy	2012	2006.75-2009.08333333333	Local	Unknown	West	China	Asia	No	Unknown	Unknown	Unknown	No
Tian, Guo-Bao, et al. "Detection of clinically important β-lactamases in commensal Escherichia coli of human and swine origin in western China." Journal of medical microbiology 61.2 (2012): 233-238.	Disk diffusion	Diffusion	CLSI	CLSI	No	M100-S20	2010	Susceptible	NA	Imipenem	167	0	0	Healthy	2012	2006.75-2009.08333333333	Local	Unknown	West	China	Asia	No	Unknown	Unknown	Unknown	No
Tian, Guo-Bao, et al. "Detection of clinically important β-lactamases in commensal Escherichia coli of human and swine origin in western China." Journal of medical microbiology 61.2 (2012): 233-238.	Disk diffusion	Diffusion	CLSI	CLSI	No	M100-S20	2010	Susceptible	NA	Ceftiofur	167	7	7	Healthy	2012	2006.75-2009.08333333333	Local	Unknown	West	China	Asia	No	Unknown	Unknown	Unknown	No
Tian, Guo-Bao, et al. "Detection of clinically important β-lactamases in commensal Escherichia coli of human and swine origin in western China." Journal of medical microbiology 61.2 (2012): 233-238.	Disk diffusion	Diffusion	CLSI	CLSI	No	M100-S20	2010	Susceptible	NA	Cefepime	167	0	0	Healthy	2012	2006.75-2009.08333333333	Local	Unknown	West	China	Asia	No	Unknown	Unknown	Unknown	No
Tian, Guo-Bao, et al. "Detection of clinically important β-lactamases in commensal Escherichia coli of human and swine origin in western China." Journal of medical microbiology 61.2 (2012): 233-238.	Disk diffusion	Diffusion	CLSI	CLSI	No	M100-S20	2010	Susceptible	NA	Cefpodoxime	167	12	12	Healthy	2012	2006.75-2009.08333333333	Local	Unknown	West	China	Asia	No	Unknown	Unknown	Unknown	No
https://www.efsa.europa.eu/en	Broth microdilution	Dilution	Variable	ECOFF	Yes	NA	NA	Unknown	No	Cefotaxime	169	2	2	Healthy	2012	2010	National	Systematic random	National	Austria	Europe	No	Unknown	Slaughterhouse	Unknown	Yes
https://www.efsa.europa.eu/en	Broth microdilution	Dilution	Variable	ECOFF	Yes	NA	NA	Unknown	No	Cefotaxime	160	2	1	Healthy	2012	2010	National	Systematic random	National	Denmark	Europe	No	Unknown	Slaughterhouse	Unknown	Yes
https://www.efsa.europa.eu/en	Broth microdilution	Dilution	Variable	ECOFF	Yes	NA	NA	Unknown	No	Cefotaxime	40	2	0	Healthy	2012	2010	National	Systematic random	National	Estonia	Europe	No	Unknown	Slaughterhouse	Unknown	Yes
https://www.efsa.europa.eu/en	Broth microdilution	Dilution	Variable	ECOFF	Yes	NA	NA	Unknown	No	Cefotaxime	250	0	0	Healthy	2012	2010	National	Systematic random	National	Finland	Europe	No	Unknown	Slaughterhouse	Unknown	Yes
https://www.efsa.europa.eu/en	Broth microdilution	Dilution	Variable	ECOFF	Yes	NA	NA	Unknown	No	Cefotaxime	158	4	3	Healthy	2012	2010	National	Systematic random	National	France	Europe	No	Unknown	Slaughterhouse	Unknown	Yes
https://www.efsa.europa.eu/en	Broth microdilution	Dilution	Variable	ECOFF	Yes	NA	NA	Unknown	No	Cefotaxime	282	2	1	Healthy	2012	2010	National	Systematic random	National	Netherlands	Europe	No	Unknown	Slaughterhouse	Unknown	Yes
https://www.efsa.europa.eu/en	Broth microdilution	Dilution	Variable	ECOFF	Yes	NA	NA	Unknown	No	Cefotaxime	179	0	0	Healthy	2012	2010	National	Systematic random	National	Switzerland	Europe	No	Unknown	Slaughterhouse	Unknown	Yes
https://www.efsa.europa.eu/en	Broth microdilution	Dilution	Variable	ECOFF	Yes	NA	NA	Unknown	No	Ceftazidime	40	4	2	Healthy	2012	2010	National	Systematic random	National	Estonia	Europe	No	Unknown	Slaughterhouse	Unknown	Yes
https://www.efsa.europa.eu/en	Broth microdilution	Dilution	Variable	ECOFF	Yes	NA	NA	Unknown	No	Ceftazidime	158	1	1	Healthy	2012	2010	National	Systematic random	National	France	Europe	No	Unknown	Slaughterhouse	Unknown	Yes
https://www.efsa.europa.eu/en	Broth microdilution	Dilution	Variable	ECOFF	Yes	NA	NA	Unknown	No	Ceftazidime	282	2	1	Healthy	2012	2010	National	Systematic random	National	Netherlands	Europe	No	Unknown	Slaughterhouse	Unknown	Yes
https://www.efsa.europa.eu/en	Broth microdilution	Dilution	Variable	ECOFF	Yes	NA	NA	Unknown	No	Ceftazidime	179	0	0	Healthy	2012	2010	National	Systematic random	National	Switzerland	Europe	No	Unknown	Slaughterhouse	Unknown	Yes
https://www.ruokavirasto.fi/en/farmers/animal-husbandry/animal-medication/monitoring-of-antibiotic-resistance/finres-vet-reports/	Broth microdilution	Dilution	CLSI	ECOFF	Yes	Unknown	2008	Unknown	Yes	Cefotaxime	23	0	0	Diseased	2012	2012	National	Stratified random	National	Finland	Europe	Yes	Unknown	Unknown	Unknown	No
https://www.ruokavirasto.fi/en/farmers/animal-husbandry/animal-medication/monitoring-of-antibiotic-resistance/finres-vet-reports/	Broth microdilution	Dilution	CLSI	ECOFF	Yes	Unknown	2008	Unknown	Yes	Cefotaxime	35	0	0	Diseased	2012	2011	National	Stratified random	National	Finland	Europe	Yes	Unknown	Unknown	Unknown	No
https://www.ruokavirasto.fi/en/farmers/animal-husbandry/animal-medication/monitoring-of-antibiotic-resistance/finres-vet-reports/	Broth microdilution	Dilution	CLSI	ECOFF	Yes	Unknown	2008	Unknown	Yes	Cefotaxime	31	0	0	Diseased	2012	2010	National	Stratified random	National	Finland	Europe	Yes	Unknown	Unknown	Unknown	No
https://www.danmap.org/	Broth microdilution	Dilution	CLSI	ECOFF	Yes	Unknown	Unknown	Unknown	Yes	Cefotaxime	31	0	0	Diseased	2012	2011	National	Stratified random	National	Denmark	Europe	Yes	Unknown	weaners	Unknown	Yes
https://www.danmap.org/	Broth microdilution	Dilution	CLSI	ECOFF	Yes	Unknown	Unknown	Unknown	Yes	Ceftiofur	31	0	0	Diseased	2012	2011	National	Stratified random	National	Denmark	Europe	Yes	Unknown	weaners	Unknown	Yes
https://www.danmap.org/	Broth microdilution	Dilution	CLSI	ECOFF	Yes	Unknown	Unknown	Unknown	Yes	Ceftiofur	157	2	2	Healthy	2012	2011	National	Stratified random	National	Denmark	Europe	Yes	Unknown	Slaughterhouse	Unknown	Yes
https://www.canada.ca/en/public-health/services/surveillance/canadian-integrated-program-antimicrobial-resistance-surveillance-cipars.html	Broth microdilution	Dilution	CLSI	CLSI	Yes			Susceptible	Yes	Ceftiofur	184	3	3	Healthy	2012	2012	National	Systematic random	National	Canada	North America	Yes	Unknown	Slaughterhouse	Unknown	Yes
https://www.canada.ca/en/public-health/services/surveillance/canadian-integrated-program-antimicrobial-resistance-surveillance-cipars.html	Broth microdilution	Dilution	CLSI	CLSI	Yes			Susceptible	Yes	Ceftriaxone	184	3	3	Healthy	2012	2012	National	Systematic random	National	Canada	North America	Yes	Unknown	Slaughterhouse	Unknown	Yes
https://www.canada.ca/en/public-health/services/surveillance/canadian-integrated-program-antimicrobial-resistance-surveillance-cipars.html	Broth microdilution	Dilution	CLSI	CLSI	Yes			Susceptible	Yes	Ceftiofur	1553	40	40	Healthy	2012	2012	National	Systematic random	National	Canada	North America	Yes	Unknown	Growing-finish	Unknown	Yes
https://www.canada.ca/en/public-health/services/surveillance/canadian-integrated-program-antimicrobial-resistance-surveillance-cipars.html	Broth microdilution	Dilution	CLSI	CLSI	Yes			Susceptible	Yes	Ceftriaxone	1553	40	40	Healthy	2012	2012	National	Systematic random	National	Canada	North America	Yes	Unknown	Growing-finish	Unknown	Yes
https://www.ruokavirasto.fi/en/farmers/animal-husbandry/animal-medication/monitoring-of-antibiotic-resistance/finres-vet-reports/	Broth microdilution	Dilution	CLSI	ECOFF	Yes	Unknown	2008	Unknown	Yes	Cefotaxime	250	0	0	Healthy	2012	2010	National	Stratified random	National	Finland	Europe	Yes	Unknown	Slaughterhouse	Unknown	Yes
https://www.sva.se/en/our-topics/antibiotics/svarm-resistance-monitoring/swedres-svarm-reports/	Broth microdilution	Dilution	CLSI	ECOFF	Yes	M31-A3, M10-S20	2008, 2010	Unknown	Yes	Ceftiofur	74	0	0	DIseased	2012	2012	National	STratified random	National	Sweden	Europe	Yes	Unknown	Unknown	Unknown	No
https://www.danmap.org/	Broth microdilution	Dilution	CLSI	ECOFF	Yes	Unknown	Unknown	Unknown	Yes	Cefotaxime	157	2	2	Healthy	2012	2011	National	Stratified random	National	Denmark	Europe	Yes	Unknown	Slaughterhouse	Unknown	Yes
https://www.wur.nl/en/Research-Results/Research-Institutes/Bioveterinary-Research/In-the-spotlight/Antibiotic-resistance/MARAN-reports.htm	Broth microdilution	Dilution	CLSI	ECOFF	Yes	M31-A2, M100-S19	Unknown	Susceptible	Yes	CEfotaxime	284	0	0	Healthy	2012	2012	National	Stratified random	National	Netherlands	Europe	Yes	Unknown	Slaughterhouse	Unknown	Yes
https://www.wur.nl/en/Research-Results/Research-Institutes/Bioveterinary-Research/In-the-spotlight/Antibiotic-resistance/MARAN-reports.htm	Broth microdilution	Dilution	CLSI	ECOFF	Yes	M31-A2, M100-S19	Unknown	Susceptible	Yes	Ceftazidime	284	0	0	Healthy	2012	2012	National	Stratified random	National	Netherlands	Europe	Yes	Unknown	Slaughterhouse	Unknown	Yes
Zutic, Jadranka, et al. "Antimicrobial resistance observed in Escherichia coli isolates from pigs." Archiva Zootechnica 16.2 (2013): 75.	Disk diffusion	Diffusion	CLSI	CLSI	No	Unknown	2008	Unknown	NA	Ceftiofur	74	4	4	Diseased	2013	Unknown	Unknown	Unknown	Unknown	Serbia	Europe	Yes	Unknown	Piglets	Unknown	Yes
Wasyl, Dariusz, et al. "Antimicrobial resistance in commensal Escherichia coli isolated from animals at slaughter." Frontiers in Microbiology 4 (2013): 221.	Broth microdilution	Dilution	Manufacturer	ECOFF	Yes	NA	NA	Unknown	No	Cefotaxime	178	1	1	Healthy	2013	2009	National	Systematic random	National	Poland	Europe	No	Unknown	Slaughterhouse	Unknown	Yes
Wasyl, Dariusz, et al. "Antimicrobial resistance in commensal Escherichia coli isolated from animals at slaughter." Frontiers in Microbiology 4 (2013): 221.	Broth microdilution	Dilution	Manufacturer	ECOFF	Yes	NA	NA	Unknown	No	Ceftazidime	178	2	1	Healthy	2013	2009	National	Systematic random	National	Poland	Europe	No	Unknown	Slaughterhouse	Unknown	Yes
Wasyl, Dariusz, et al. "Antimicrobial resistance in commensal Escherichia coli isolated from animals at slaughter." Frontiers in Microbiology 4 (2013): 221.	Broth microdilution	Dilution	Manufacturer	ECOFF	Yes	NA	NA	Unknown	No	Cefotaxime	170	2	1	Healthy	2013	2010	National	Systematic random	National	Poland	Europe	No	Unknown	Slaughterhouse	Unknown	Yes
Wasyl, Dariusz, et al. "Antimicrobial resistance in commensal Escherichia coli isolated from animals at slaughter." Frontiers in Microbiology 4 (2013): 221.	Broth microdilution	Dilution	Manufacturer	ECOFF	Yes	NA	NA	Unknown	No	Ceftazidime	170	2	1	Healthy	2013	2010	National	Systematic random	National	Poland	Europe	No	Unknown	Slaughterhouse	Unknown	Yes
Wasyl, Dariusz, et al. "Antimicrobial resistance in commensal Escherichia coli isolated from animals at slaughter." Frontiers in Microbiology 4 (2013): 221.	Broth microdilution	Dilution	Manufacturer	ECOFF	Yes	NA	NA	Unknown	No	Cefotaxime	172	2	1	Healthy	2013	2011	National	Systematic random	National	Poland	Europe	No	Unknown	Slaughterhouse	Unknown	Yes
Wasyl, Dariusz, et al. "Antimicrobial resistance in commensal Escherichia coli isolated from animals at slaughter." Frontiers in Microbiology 4 (2013): 221.	Broth microdilution	Dilution	Manufacturer	ECOFF	Yes	NA	NA	Unknown	No	Ceftazidime	172	1	0	Healthy	2013	2011	National	Systematic random	National	Poland	Europe	No	Unknown	Slaughterhouse	Unknown	Yes
Wasyl, Dariusz, et al. "Antimicrobial resistance in commensal Escherichia coli isolated from animals at slaughter." Frontiers in Microbiology 4 (2013): 221.	Broth microdilution	Dilution	Manufacturer	ECOFF	Yes	NA	NA	Unknown	No	Cefotaxime	190	5	3	Healthy	2013	2012	National	Systematic random	National	Poland	Europe	No	Unknown	Slaughterhouse	Unknown	Yes
Wasyl, Dariusz, et al. "Antimicrobial resistance in commensal Escherichia coli isolated from animals at slaughter." Frontiers in Microbiology 4 (2013): 221.	Broth microdilution	Dilution	Manufacturer	ECOFF	Yes	NA	NA	Unknown	No	Ceftazidime	190	1	0	Healthy	2013	2012	National	Systematic random	National	Poland	Europe	No	Unknown	Slaughterhouse	Unknown	Yes
Ramos, Sónia, et al. "High prevalence of antimicrobial‐resistant Escherichia coli from animals at slaughter: a food safety risk." Journal of the Science of Food and Agriculture 93.3 (2013): 517-526.	Disk diffusion	Diffusion	CLSI	Unknown	No	M100-S21	2011	Unknown	NA	Cefotaxime	66	0	0	Healthy	2013	2008.75-2009.25	National	Random	Central	Portugal	Europe	No	Unknown	Slaughterhouse	Unknown	Yes
Ramos, Sónia, et al. "High prevalence of antimicrobial‐resistant Escherichia coli from animals at slaughter: a food safety risk." Journal of the Science of Food and Agriculture 93.3 (2013): 517-526.	Disk diffusion	Diffusion	CLSI	Unknown	No	M100-S21	2011	Unknown	NA	Ceftazidime	66	0	0	Healthy	2013	2008.75-2009.25	National	Random	Central	Portugal	Europe	No	Unknown	Slaughterhouse	Unknown	Yes
Ramos, Sónia, et al. "High prevalence of antimicrobial‐resistant Escherichia coli from animals at slaughter: a food safety risk." Journal of the Science of Food and Agriculture 93.3 (2013): 517-526.	Disk diffusion	Diffusion	CLSI	Unknown	No	M100-S21	2011	Unknown	NA	Imipenem	66	1	1	Healthy	2013	2008.75-2009.25	National	Random	Central	Portugal	Europe	No	Unknown	Slaughterhouse	Unknown	Yes
Lalzampuia, H., et al. "PCR-based detection of extended-spectrum β-lactamases (bla CTX-M-1 and bla TEM) in Escherichia coli, Salmonella spp. and Klebsiella pneumoniae isolated from pigs in North Eastern India (Mizoram)." Indian journal of microbiology 53.3 (2013): 291-296.	Disk diffusion	Diffusion	CLSI	Unknown	No	M100-S20	2010	Unknown	NA	Cefixime	102	8	8	Unknown	2013	2011.75-2012.25	Local	Unknown	Mizoram	India	Asia	No	Organized, unorganized	Mixed	Organized, unorganized	Yes
Lalzampuia, H., et al. "PCR-based detection of extended-spectrum β-lactamases (bla CTX-M-1 and bla TEM) in Escherichia coli, Salmonella spp. and Klebsiella pneumoniae isolated from pigs in North Eastern India (Mizoram)." Indian journal of microbiology 53.3 (2013): 291-296.	Disk diffusion	Diffusion	CLSI	Unknown	No	M100-S20	2010	Unknown	NA	Ceftriaxone	102	6	6	Unknown	2013	2011.75-2012.25	Local	Unknown	Mizoram	India	Asia	No	Organized, unorganized	Mixed	Organized, unorganized	Yes
Lalzampuia, H., et al. "PCR-based detection of extended-spectrum β-lactamases (bla CTX-M-1 and bla TEM) in Escherichia coli, Salmonella spp. and Klebsiella pneumoniae isolated from pigs in North Eastern India (Mizoram)." Indian journal of microbiology 53.3 (2013): 291-296.	Disk diffusion	Diffusion	CLSI	Unknown	No	M100-S20	2010	Unknown	NA	Cefotaxime	102	6	6	Unknown	2013	2011.75-2012.25	Local	Unknown	Mizoram	India	Asia	No	Organized, unorganized	Mixed	Organized, unorganized	Yes
Cabal, Adriana, et al. "Assessment of virulence factors characteristic of human Escherichia coli pathotypes and antimicrobial resistance in O157: H7 and non-O157: H7 isolates from livestock in Spain." Applied and environmental microbiology 79.13 (2013): 4170-4172.	Broth microdilution	Dilution	Unknown	EUCAST	Yes	NA	NA	Unknown	No	Cefotaxime	278	3	2	Healthy	2013	2009	National	Systematic random	National	Spain	Europe	No	Unknown	Slaughterhouse	Unknown	Yes
Cabal, Adriana, et al. "Assessment of virulence factors characteristic of human Escherichia coli pathotypes and antimicrobial resistance in O157: H7 and non-O157: H7 isolates from livestock in Spain." Applied and environmental microbiology 79.13 (2013): 4170-4172.	Broth microdilution	Dilution	Unknown	EUCAST	Yes	NA	NA	Unknown	No	Ceftazidime	278	4	1	Healthy	2013	2009	National	Systematic random	National	Spain	Europe	No	Unknown	Slaughterhouse	Unknown	Yes
https://www.efsa.europa.eu/en	Broth microdilution	Dilution	Variable	ECOFF	Yes	NA	NA	Unknown	No	Cefotaxime	162	2	2	Healthy	2013	2011	National	Systematic random	National	Austria	Europe	No	Unknown	Slaughterhouse	Unknown	Yes
https://www.efsa.europa.eu/en	Broth microdilution	Dilution	Variable	ECOFF	Yes	NA	NA	Unknown	No	Cefotaxime	157	7	2	Healthy	2013	2011	National	Systematic random	National	Denmark	Europe	No	Unknown	Slaughterhouse	Unknown	Yes
https://www.efsa.europa.eu/en	Broth microdilution	Dilution	Variable	ECOFF	Yes	NA	NA	Unknown	No	Cefotaxime	22	1	0	Healthy	2013	2011	National	Systematic random	National	Estonia	Europe	No	Unknown	Slaughterhouse	Unknown	Yes
https://www.efsa.europa.eu/en	Broth microdilution	Dilution	Variable	ECOFF	Yes	NA	NA	Unknown	No	Cefotaxime	184	2	2	Healthy	2013	2011	National	Systematic random	National	France	Europe	No	Unknown	Slaughterhouse	Unknown	Yes
https://www.efsa.europa.eu/en	Broth microdilution	Dilution	Variable	ECOFF	Yes	NA	NA	Unknown	No	Cefotaxime	859	16	13	Healthy	2013	2011	National	Systematic random	National	Germany	Europe	No	Unknown	Slaughterhouse	Unknown	Yes
https://www.efsa.europa.eu/en	Broth microdilution	Dilution	Variable	ECOFF	Yes	NA	NA	Unknown	No	Cefotaxime	287	5	3	Healthy	2013	2011	National	Systematic random	National	Netherlands	Europe	No	Unknown	Slaughterhouse	Unknown	Yes
https://www.efsa.europa.eu/en	Broth microdilution	Dilution	Variable	ECOFF	Yes	NA	NA	Unknown	No	Cefotaxime	172	2	1	Healthy	2013	2011	National	Systematic random	National	Poland	Europe	No	Unknown	Slaughterhouse	Unknown	Yes
https://www.efsa.europa.eu/en	Broth microdilution	Dilution	Variable	ECOFF	Yes	NA	NA	Unknown	No	Cefotaxime	170	1	1	Healthy	2013	2011	National	Systematic random	National	Spain	Europe	No	Unknown	Slaughterhouse	Unknown	Yes
https://www.efsa.europa.eu/en	Broth microdilution	Dilution	Variable	ECOFF	Yes	NA	NA	Unknown	No	Cefotaxime	167	1	0	Healthy	2013	2011	National	Systematic random	National	Sweden	Europe	No	Unknown	Slaughterhouse	Unknown	Yes
https://www.efsa.europa.eu/en	Broth microdilution	Dilution	Variable	ECOFF	Yes	NA	NA	Unknown	No	Cefotaxime	192	1	0	Healthy	2013	2011	National	Systematic random	National	Norway	Europe	No	Unknown	Slaughterhouse	Unknown	Yes
https://www.efsa.europa.eu/en	Broth microdilution	Dilution	Variable	ECOFF	Yes	NA	NA	Unknown	No	Cefotaxime	175	2	1	Healthy	2013	2011	National	Systematic random	National	Switzerland	Europe	No	Unknown	Slaughterhouse	Unknown	Yes
https://www.efsa.europa.eu/en	Broth microdilution	Dilution	Variable	ECOFF	Yes	NA	NA	Unknown	No	Ceftazidime	22	1	1	Healthy	2013	2011	National	Systematic random	National	Estonia	Europe	No	Unknown	Slaughterhouse	Unknown	Yes
https://www.efsa.europa.eu/en	Broth microdilution	Dilution	Variable	ECOFF	Yes	NA	NA	Unknown	No	Ceftazidime	184	2	0	Healthy	2013	2011	National	Systematic random	National	France	Europe	No	Unknown	Slaughterhouse	Unknown	Yes
https://www.efsa.europa.eu/en	Broth microdilution	Dilution	Variable	ECOFF	Yes	NA	NA	Unknown	No	Ceftazidime	859	13	1	Healthy	2013	2011	National	Systematic random	National	Germany	Europe	No	Unknown	Slaughterhouse	Unknown	Yes
https://www.efsa.europa.eu/en	Broth microdilution	Dilution	Variable	ECOFF	Yes	NA	NA	Unknown	No	Ceftazidime	287	7	2	Healthy	2013	2011	National	Systematic random	National	Netherlands	Europe	No	Unknown	Slaughterhouse	Unknown	Yes
https://www.efsa.europa.eu/en	Broth microdilution	Dilution	Variable	ECOFF	Yes	NA	NA	Unknown	No	Ceftazidime	172	1	0	Healthy	2013	2011	National	Systematic random	National	Poland	Europe	No	Unknown	Slaughterhouse	Unknown	Yes
https://www.efsa.europa.eu/en	Broth microdilution	Dilution	Variable	ECOFF	Yes	NA	NA	Unknown	No	Ceftazidime	170	1	0	Healthy	2013	2011	National	Systematic random	National	Spain	Europe	No	Unknown	Slaughterhouse	Unknown	Yes
https://www.efsa.europa.eu/en	Broth microdilution	Dilution	Variable	ECOFF	Yes	NA	NA	Unknown	No	Ceftazidime	192	1	0	Healthy	2013	2011	National	Systematic random	National	Norway	Europe	No	Unknown	Slaughterhouse	Unknown	Yes
https://www.efsa.europa.eu/en	Broth microdilution	Dilution	Variable	ECOFF	Yes	NA	NA	Unknown	No	Ceftazidime	175	3	0	Healthy	2013	2011	National	Systematic random	National	Switzerland	Europe	No	Unknown	Slaughterhouse	Unknown	Yes
https://www.danmap.org/	Broth microdilution	Dilution	CLSI	ECOFF	Yes	Unknown	Unknown	Unknown	Yes	Ceftiofur	36	1	1	Diseased	2013	2012	National	Stratified random	National	Denmark	Europe	Yes	Unknown	weaners	Unknown	Yes
https://www.danmap.org/	Broth microdilution	Dilution	CLSI	ECOFF	Yes	Unknown	Unknown	Unknown	Yes	Cefotaxime	36	1	1	Diseased	2013	2012	National	Stratified random	National	Denmark	Europe	Yes	Unknown	weaners	Unknown	Yes
https://www.danmap.org/	Broth microdilution	Dilution	CLSI	ECOFF	Yes	Unknown	Unknown	Unknown	Yes	Ceftiofur	152	1	0	Healthy	2013	2012	National	Stratified random	National	Denmark	Europe	Yes	Unknown	Slaughterhouse	Unknown	Yes
https://www.danmap.org/	Broth microdilution	Dilution	CLSI	ECOFF	Yes	Unknown	Unknown	Unknown	Yes	Carbapenemase	787	0	0	Healthy	2013	2012	National	Stratified random	National	Denmark	Europe	Yes	Unknown	Slaughterhouse	Unknown	Yes
https://www.wur.nl/en/Research-Results/Research-Institutes/Bioveterinary-Research/In-the-spotlight/Antibiotic-resistance/MARAN-reports.htm	Broth microdilution	Dilution	CLSI	ECOFF	Yes	M31-A2, M100-S19	Unknown	Susceptible	Yes	Cefotaxime	289	5	3	Healthy	2013	2013	National	Stratified random	National	Netherlands	Europe	Yes	Unknown	Slaughterhouse	Unknown	Yes
https://www.wur.nl/en/Research-Results/Research-Institutes/Bioveterinary-Research/In-the-spotlight/Antibiotic-resistance/MARAN-reports.htm	Broth microdilution	Dilution	CLSI	ECOFF	Yes	M31-A2, M100-S19	Unknown	Susceptible	Yes	Ceftazidime	289	4	1	Healthy	2013	2013	National	Stratified random	National	Netherlands	Europe	Yes	Unknown	Slaughterhouse	Unknown	Yes
https://www.canada.ca/en/public-health/services/surveillance/canadian-integrated-program-antimicrobial-resistance-surveillance-cipars.html	Broth microdilution	Dilution	CLSI	CLSI	Yes			Susceptible	Yes	Ceftiofur	171	2	2	Healthy	2013	2013	National	Systematic random	National	Canada	North America	Yes	Unknown	Slaughterhouse	Unknown	Yes
https://www.canada.ca/en/public-health/services/surveillance/canadian-integrated-program-antimicrobial-resistance-surveillance-cipars.html	Broth microdilution	Dilution	CLSI	CLSI	Yes			Susceptible	Yes	Ceftriaxone	171	2	2	Healthy	2013	2013	National	Systematic random	National	Canada	North America	Yes	Unknown	Slaughterhouse	Unknown	Yes
https://www.canada.ca/en/public-health/services/surveillance/canadian-integrated-program-antimicrobial-resistance-surveillance-cipars.html	Broth microdilution	Dilution	CLSI	CLSI	Yes			Susceptible	Yes	Ceftiofur	1573	17	17	Healthy	2013	2013	National	Systematic random	National	Canada	North America	Yes	Unknown	Growing-finish	Unknown	Yes
https://www.canada.ca/en/public-health/services/surveillance/canadian-integrated-program-antimicrobial-resistance-surveillance-cipars.html	Broth microdilution	Dilution	CLSI	CLSI	Yes			Susceptible	Yes	Ceftriaxone	1573	22	22	Healthy	2013	2013	National	Systematic random	National	Canada	North America	Yes	Unknown	Growing-finish	Unknown	Yes
https://www.efsa.europa.eu/en	Broth microdilution	Dilution	Variable	ECOFF	Yes	NA	NA	Unknown	No	Ceftiofur	157	2	2	Healthy	2013	2011	National	Systematic random	National	Denmark	Europe	No	Unknown	Slaughterhouse	Unknown	Yes
https://www.sva.se/en/our-topics/antibiotics/svarm-resistance-monitoring/swedres-svarm-reports/	Broth microdilution	Dilution	CLSI	ECOFF	Yes	Vet01-S2, Vet01-A4	2013	Unknown	Yes	Ceftiofur	142	0	0	DIseased	2013	2013	National	STratified random	National	Sweden	Europe	Yes	Unknown	Unknown	Unknown	No
https://www.danmap.org/	Broth microdilution	Dilution	CLSI	ECOFF	Yes	Unknown	Unknown	Unknown	Yes	CEfotaxime	152	1	0	Healthy	2013	2012	National	Stratified random	National	Denmark	Europe	Yes	Unknown	Slaughterhouse	Unknown	Yes
Rao, Lili, et al. "Increasing prevalence of extended-spectrum cephalosporin-resistant Escherichia coli in food animals and the diversity of CTX-M genotypes during 2003–2012." Veterinary microbiology 172.3-4 (2014): 534-541.	Agar dilution	Dilution	CLSI	CLSI	Yes	M100-S22	2012	Unknown	No	Cefotaxime	962	278	278	Diseased	2014	2003.33333333333-2012.91666666667	National	Unknown	National	China	Asia	No	Unknown	Unknown	Unknown	No
Rajkhowa, Swaraj, and Dilip Kumar Sarma. "Prevalence and antimicrobial resistance of porcine O157 and non-O157 Shiga toxin-producing Escherichia coli from India." Tropical animal health and production 46.6 (2014): 931-937.	Disk diffusion	Diffusion	CLSI	Unknown	No	M31-A3	2008	Susceptible	NA	Ceftriaxone	113	85	105	Mixed	2014	2010.16666666667-2013.41666666667	National	Unknown	National	India	Asia	No	Organized, unorganized	1-8 weeks	Organized, unorganized	Yes
Nhung, N. T., et al. "High levels of antimicrobial resistance among Escherichia coli isolates from livestock farms and synanthropic rats and shrews in the Mekong Delta of Vietnam." Applied and environmental microbiology 81.3 (2015): 812-820.	Disk diffusion	Diffusion	CLSI	CLSI	No	M100-S21	2011	Susceptible	NA	Ceftazidime	143	1	1	Healthy	2014	2012.16666666667-2012.41666666667	Local	Systematic random	Mekong Delta	Vietnam	Asia	Yes	Unknown	Unknown	Unknown	No
Nedbalcova, K., et al. "Resistance to selected beta-lactam antibiotics." Veterinary microbiology 171.3-4 (2014): 328-336.	Broth microdilution	Dilution	CLSI	CLSI	No	M31-A3	2008	Susceptible	No	Ceftiofur	68	2	2	Diseased	2014	2007	Unknown	Unknown	Unknown	Czechia	Europe	Yes	Unknown	Unknown	Unknown	No
Nedbalcova, K., et al. "Resistance to selected beta-lactam antibiotics." Veterinary microbiology 171.3-4 (2014): 328-336.	Broth microdilution	Dilution	CLSI	CLSI	No	M31-A3	2008	Susceptible	No	Ceftiofur	44	0	0	Diseased	2014	2008	Unknown	Unknown	Unknown	Czechia	Europe	Yes	Unknown	Unknown	Unknown	No
Nedbalcova, K., et al. "Resistance to selected beta-lactam antibiotics." Veterinary microbiology 171.3-4 (2014): 328-336.	Broth microdilution	Dilution	CLSI	CLSI	No	M31-A3	2008	Susceptible	No	Ceftiofur	42	3	3	Diseased	2014	2009	Unknown	Unknown	Unknown	Czechia	Europe	Yes	Unknown	Unknown	Unknown	No
Nedbalcova, K., et al. "Resistance to selected beta-lactam antibiotics." Veterinary microbiology 171.3-4 (2014): 328-336.	Broth microdilution	Dilution	CLSI	CLSI	No	M31-A3	2008	Susceptible	No	Ceftiofur	37	0	0	Diseased	2014	2010	Unknown	Unknown	Unknown	Czechia	Europe	Yes	Unknown	Unknown	Unknown	No
Nedbalcova, K., et al. "Resistance to selected beta-lactam antibiotics." Veterinary microbiology 171.3-4 (2014): 328-336.	Broth microdilution	Dilution	CLSI	CLSI	No	M31-A3	2008	Susceptible	No	Ceftiofur	26	2	2	Diseased	2014	2011	Unknown	Unknown	Unknown	Czechia	Europe	Yes	Unknown	Unknown	Unknown	No
Nedbalcova, K., et al. "Resistance to selected beta-lactam antibiotics." Veterinary microbiology 171.3-4 (2014): 328-336.	Broth microdilution	Dilution	CLSI	CLSI	No	M31-A3	2008	Susceptible	No	Cefquinome	68	1	1	Diseased	2014	2007	Unknown	Unknown	Unknown	Czechia	Europe	Yes	Unknown	Unknown	Unknown	No
Nedbalcova, K., et al. "Resistance to selected beta-lactam antibiotics." Veterinary microbiology 171.3-4 (2014): 328-336.	Broth microdilution	Dilution	CLSI	CLSI	No	M31-A3	2008	Susceptible	No	Cefquinome	44	0	0	Diseased	2014	2008	Unknown	Unknown	Unknown	Czechia	Europe	Yes	Unknown	Unknown	Unknown	No
Nedbalcova, K., et al. "Resistance to selected beta-lactam antibiotics." Veterinary microbiology 171.3-4 (2014): 328-336.	Broth microdilution	Dilution	CLSI	CLSI	No	M31-A3	2008	Susceptible	No	Cefquinome	42	2	2	Diseased	2014	2009	Unknown	Unknown	Unknown	Czechia	Europe	Yes	Unknown	Unknown	Unknown	No
Nedbalcova, K., et al. "Resistance to selected beta-lactam antibiotics." Veterinary microbiology 171.3-4 (2014): 328-336.	Broth microdilution	Dilution	CLSI	CLSI	No	M31-A3	2008	Susceptible	No	Cefquinome	37	0	0	Diseased	2014	2010	Unknown	Unknown	Unknown	Czechia	Europe	Yes	Unknown	Unknown	Unknown	No
Nedbalcova, K., et al. "Resistance to selected beta-lactam antibiotics." Veterinary microbiology 171.3-4 (2014): 328-336.	Broth microdilution	Dilution	CLSI	CLSI	No	M31-A3	2008	Susceptible	No	Cefquinome	26	0	0	Diseased	2014	2011	Unknown	Unknown	Unknown	Czechia	Europe	Yes	Unknown	Unknown	Unknown	No
Lee, Minyoung, Eunju Shin, and Yeonhee Lee. "Antimicrobial resistance and integron profiles in multidrug-resistant Escherichia coli isolates from pigs." Foodborne pathogens and disease 11.12 (2014): 988-997.	Agar dilution	Dilution	CLSI	CLSI	Yes	M100-S17	2009	Unknown	No	Cefotaxime	1590	0	0	Healthy	2014	2006	Local	Unknown	Kuynggi, Kang-won	South Korea	Asia	No	Unknown	Slaughterhouse	Unknown	Yes
Lee, Minyoung, Eunju Shin, and Yeonhee Lee. "Antimicrobial resistance and integron profiles in multidrug-resistant Escherichia coli isolates from pigs." Foodborne pathogens and disease 11.12 (2014): 988-997.	Agar dilution	Dilution	CLSI	CLSI	Yes	M100-S17	2009	Unknown	No	Cefotaxime	1089	0	0	Healthy	2014	2007	Local	Unknown	Kuynggi, Kang-won	South Korea	Asia	No	Unknown	Slaughterhouse	Unknown	Yes
Lee, Minyoung, Eunju Shin, and Yeonhee Lee. "Antimicrobial resistance and integron profiles in multidrug-resistant Escherichia coli isolates from pigs." Foodborne pathogens and disease 11.12 (2014): 988-997.	Agar dilution	Dilution	CLSI	CLSI	Yes	M100-S17	2009	Unknown	No	Cefotaxime	1197	0	0	Healthy	2014	2008	Local	Unknown	Kuynggi, Kang-won	South Korea	Asia	No	Unknown	Slaughterhouse	Unknown	Yes
Lee, Minyoung, Eunju Shin, and Yeonhee Lee. "Antimicrobial resistance and integron profiles in multidrug-resistant Escherichia coli isolates from pigs." Foodborne pathogens and disease 11.12 (2014): 988-997.	Agar dilution	Dilution	CLSI	CLSI	Yes	M100-S17	2009	Unknown	No	Ceftazidime	1590	0	0	Healthy	2014	2006	Local	Unknown	Kuynggi, Kang-won	South Korea	Asia	No	Unknown	Slaughterhouse	Unknown	Yes
Lee, Minyoung, Eunju Shin, and Yeonhee Lee. "Antimicrobial resistance and integron profiles in multidrug-resistant Escherichia coli isolates from pigs." Foodborne pathogens and disease 11.12 (2014): 988-997.	Agar dilution	Dilution	CLSI	CLSI	Yes	M100-S17	2009	Unknown	No	Ceftazidime	1089	0	0	Healthy	2014	2007	Local	Unknown	Kuynggi, Kang-won	South Korea	Asia	No	Unknown	Slaughterhouse	Unknown	Yes
Lee, Minyoung, Eunju Shin, and Yeonhee Lee. "Antimicrobial resistance and integron profiles in multidrug-resistant Escherichia coli isolates from pigs." Foodborne pathogens and disease 11.12 (2014): 988-997.	Agar dilution	Dilution	CLSI	CLSI	Yes	M100-S17	2009	Unknown	No	Ceftazidime	1197	0	0	Healthy	2014	2008	Local	Unknown	Kuynggi, Kang-won	South Korea	Asia	No	Unknown	Slaughterhouse	Unknown	Yes
Meng, Qiong, et al. "Characterization of Shiga toxin-producing Escherichia coli isolated from healthy pigs in China." BMC microbiology 14.1 (2014): 1-14.	Disk diffusion	Diffusion	CLSI	CLSI	No	Unknown	2012	Unknown	NA	Cefepime	93	1	2	Healthy	2014	2011.41666666667-2012.66666666667	Local	Unknown	Beijing, Guizhou	China	Asia	No	Unknown	Unknown	Unknown	No
Meng, Qiong, et al. "Characterization of Shiga toxin-producing Escherichia coli isolated from healthy pigs in China." BMC microbiology 14.1 (2014): 1-14.	Disk diffusion	Diffusion	CLSI	CLSI	No	Unknown	2012	Unknown	NA	Cefotaxime	93	10	10	Healthy	2014	2011.41666666667-2012.66666666667	Local	Unknown	Beijing, Guizhou	China	Asia	No	Unknown	Unknown	Unknown	No
Meng, Qiong, et al. "Characterization of Shiga toxin-producing Escherichia coli isolated from healthy pigs in China." BMC microbiology 14.1 (2014): 1-14.	Disk diffusion	Diffusion	CLSI	CLSI	No	Unknown	2012	Unknown	NA	Ceftriaxone	93	11	11	Healthy	2014	2011.41666666667-2012.66666666667	Local	Unknown	Beijing, Guizhou	China	Asia	No	Unknown	Unknown	Unknown	No
Meng, Qiong, et al. "Characterization of Shiga toxin-producing Escherichia coli isolated from healthy pigs in China." BMC microbiology 14.1 (2014): 1-14.	Disk diffusion	Diffusion	CLSI	CLSI	No	Unknown	2012	Unknown	NA	Imipenem	93	0	0	Healthy	2014	2011.41666666667-2012.66666666667	Local	Unknown	Beijing, Guizhou	China	Asia	No	Unknown	Unknown	Unknown	No
Meng, Qiong, et al. "Characterization of Shiga toxin-producing Escherichia coli isolated from healthy pigs in China." BMC microbiology 14.1 (2014): 1-14.	Disk diffusion	Diffusion	CLSI	CLSI	No	Unknown	2012	Unknown	NA	Meropenem	93	0	0	Healthy	2014	2011.41666666667-2012.66666666667	Local	Unknown	Beijing, Guizhou	China	Asia	No	Unknown	Unknown	Unknown	No
Mazurek, Justyna, et al. "Phenotypic and genotypic characteristics of antibiotic resistance of commensal Escherichia coli isolates from healthy pigs." Bull Vet Inst Pulawy 58 (2014): 211-218.	Disk diffusion	Diffusion	CLSI	CLSI	No	M100-S20	2010	Unknown	NA	Ceftiofur	337	15	15	Healthy	2014	Unknown	Local	Unknown	Western	Poland	Europe	Yes	Unknown	Sows	Unknown	Yes
Li, Peng, et al. "Investigation of antimicrobial resistance in Escherichia coli and enterococci isolated from Tibetan pigs." PLoS One 9.4 (2014): e95623.	Broth microdilution	Dilution	CLSI	ECOFF	Yes	NA	NA	Unknown	No	Ceftiofur	129	14	11	Unknown	2014	2012.5-2012.75	Local	Unknown	Tibet	China	Asia	Yes	Free-range	6-12 months	Free-range	Yes
Chantziaras, Ilias, et al. "Antimicrobial resistance prevalence of pathogenic and commensal Escherichia coli in food-producing animals in Belgium." Vlaams diergeneeskundig tijdschrift 83.5 (2014): 225-233.	Disk diffusion	Diffusion	CLSI	EUCAST	No	NA	NA	Unknown	NA	Cefotaxime	157	7	7	Healthy	2014	2011	National	Systematic random	National	Belgium	Europe	No	Unknown	>3 months	Unknown	Yes
Chantziaras, Ilias, et al. "Antimicrobial resistance prevalence of pathogenic and commensal Escherichia coli in food-producing animals in Belgium." Vlaams diergeneeskundig tijdschrift 83.5 (2014): 225-233.	Disk diffusion	Diffusion	CLSI	EUCAST	No	NA	NA	Unknown	NA	Ceftazidime	157	4	3	Healthy	2014	2011	National	Systematic random	National	Belgium	Europe	No	Unknown	>3 months	Unknown	Yes
Boonyasiri, A., Tangkoskul, T., Seenama, C., Saiyarin, J., Tiengrim, S., & Thamlikitkul, V. (2014). Prevalence of antibiotic resistant bacteria in healthy adults, foods, food animals, and the environment in selected areas in Thailand. Pathogens and global health, 108(5), 235-245.	Disk diffusion	Diffusion	Unknown	Unknown	No	NA	NA	Unknown	NA	Ceftriaxone	721	427	427	Healthy	2014	2012.5-2013.25	National	Random	Northern, eastern	Thailand	Asia	No	Unknown	Unknown	Unknown	No
Boonyasiri, A., Tangkoskul, T., Seenama, C., Saiyarin, J., Tiengrim, S., & Thamlikitkul, V. (2014). Prevalence of antibiotic resistant bacteria in healthy adults, foods, food animals, and the environment in selected areas in Thailand. Pathogens and global health, 108(5), 235-245.	Disk diffusion	Diffusion	Unknown	Unknown	No	NA	NA	Unknown	NA	Carbapenem	721	2	2	Healthy	2014	2012.5-2013.25	National	Random	Northern, eastern	Thailand	Asia	No	Unknown	Unknown	Unknown	No
Begum, Sonuwara, et al. "Antimicrobial resistance pattern in swine colibacillosis under farm and field condition in Nagaland." Int J Livest Res 4 (2014): 81-8.	Disk diffusion	Diffusion	Unknown	CLSI	No	Unknown	Unknown	Susceptible	NA	Ceftriaxone	80	0	0	Diseased	2014	Unknown	Local	Unknown	Nagaland	India	Asia	No	Unknown	Piglets	Unknown	Yes
Abraham, Sam, et al. "Phylogenetic and molecular insights into the evolution of multidrug-resistant porcine enterotoxigenic Escherichia coli in Australia." International journal of antimicrobial agents 44.2 (2014): 105-111.	Disk diffusion	Diffusion	Calibration Dichotomous Susceptibility test	Calibration Dichotomous Susceptibility test	NA	NA	NA	Unknown	NA	Cefotaxime	70	0	0	Diseased	2014	1999-2005	Local	Unknown	NSW, Victoria, Queenslad	Australia	Oceania	No	Unknown	Piglets	Unknown	Yes
Abraham, Sam, et al. "Phylogenetic and molecular insights into the evolution of multidrug-resistant porcine enterotoxigenic Escherichia coli in Australia." International journal of antimicrobial agents 44.2 (2014): 105-111.	Disk diffusion	Diffusion	Calibration Dichotomous Susceptibility test	Calibration Dichotomous Susceptibility test	NA	NA	NA	Unknown	NA	Cefepime	70	0	0	Diseased	2014	1999-2005	Local	Unknown	NSW, Victoria, Queenslad	Australia	Oceania	No	Unknown	Piglets	Unknown	Yes
Abraham, Sam, et al. "Phylogenetic and molecular insights into the evolution of multidrug-resistant porcine enterotoxigenic Escherichia coli in Australia." International journal of antimicrobial agents 44.2 (2014): 105-111.	Disk diffusion	Diffusion	Calibration Dichotomous Susceptibility test	Calibration Dichotomous Susceptibility test	NA	NA	NA	Unknown	NA	Imipenem	70	0	0	Diseased	2014	1999-2005	Local	Unknown	NSW, Victoria, Queenslad	Australia	Oceania	No	Unknown	Piglets	Unknown	Yes
https://www.efsa.europa.eu/en	Broth microdilution	Dilution	Variable	ECOFF	Yes	NA	NA	Unknown	No	Cefotaxime	140	0	0	Healthy	2014	2012	National	Systematic random	National	Austria	Europe	No	Unknown	Finishing	Unknown	Yes
https://www.efsa.europa.eu/en	Broth microdilution	Dilution	Variable	ECOFF	Yes	NA	NA	Unknown	No	Cefotaxime	205	6	2	Healthy	2014	2012	National	Systematic random	National	Belgium	Europe	No	Unknown	Breeding	Unknown	Yes
https://www.efsa.europa.eu/en	Broth microdilution	Dilution	Variable	ECOFF	Yes	NA	NA	Unknown	No	Cefotaxime	152	1	0	Healthy	2014	2012	National	Systematic random	National	Denmark	Europe	No	Unknown	Finishing	Unknown	Yes
https://www.efsa.europa.eu/en	Broth microdilution	Dilution	Variable	ECOFF	Yes	NA	NA	Unknown	No	Cefotaxime	200	4	4	Healthy	2014	2012	National	Systematic random	National	France	Europe	No	Unknown	Finishing	Unknown	Yes
https://www.efsa.europa.eu/en	Broth microdilution	Dilution	Variable	ECOFF	Yes	NA	NA	Unknown	No	Cefotaxime	68	1	1	Healthy	2014	2012	National	Systematic random	National	Hungary	Europe	No	Unknown	Finishing	Unknown	Yes
https://www.efsa.europa.eu/en	Broth microdilution	Dilution	Variable	ECOFF	Yes	NA	NA	Unknown	No	Cefotaxime	284	0	0	Healthy	2014	2012	National	Systematic random	National	Netherlands	Europe	No	Unknown	Finishing	Unknown	Yes
https://www.efsa.europa.eu/en	Broth microdilution	Dilution	Variable	ECOFF	Yes	NA	NA	Unknown	No	Cefotaxime	190	5	4	Healthy	2014	2012	National	Systematic random	National	Poland	Europe	No	Unknown	Slaughterhouse	Unknown	Yes
https://www.efsa.europa.eu/en	Broth microdilution	Dilution	Variable	ECOFF	Yes	NA	NA	Unknown	No	Cefotaxime	185	2	1	Healthy	2014	2012	National	Systematic random	National	Switzerland	Europe	No	Unknown	Finishing	Unknown	Yes
https://www.efsa.europa.eu/en	Broth microdilution	Dilution	Variable	ECOFF	Yes	NA	NA	Unknown	No	Ceftazidime	140	0	0	Healthy	2014	2012	National	Systematic random	National	Austria	Europe	No	Unknown	Finishing	Unknown	Yes
https://www.efsa.europa.eu/en	Broth microdilution	Dilution	Variable	ECOFF	Yes	NA	NA	Unknown	No	Ceftazidime	205	7	0	Healthy	2014	2012	National	Systematic random	National	Belgium	Europe	No	Unknown	Breeding	Unknown	Yes
https://www.efsa.europa.eu/en	Broth microdilution	Dilution	Variable	ECOFF	Yes	NA	NA	Unknown	No	Ceftazidime	200	4	0	Healthy	2014	2012	National	Systematic random	National	France	Europe	No	Unknown	Finishing	Unknown	Yes
https://www.efsa.europa.eu/en	Broth microdilution	Dilution	Variable	ECOFF	Yes	NA	NA	Unknown	No	Ceftazidime	284	0	0	Healthy	2014	2012	National	Systematic random	National	Netherlands	Europe	No	Unknown	Finishing	Unknown	Yes
https://www.efsa.europa.eu/en	Broth microdilution	Dilution	Variable	ECOFF	Yes	NA	NA	Unknown	No	Ceftazidime	190	5	0	Healthy	2014	2012	National	Systematic random	National	Poland	Europe	No	Unknown	Slaughterhouse	Unknown	Yes
https://www.efsa.europa.eu/en	Broth microdilution	Dilution	Variable	ECOFF	Yes	NA	NA	Unknown	No	Ceftazidime	185	2	0	Healthy	2014	2012	National	Systematic random	National	Switzerland	Europe	No	Unknown	Finishing	Unknown	Yes
https://www.danmap.org/	Broth microdilution	Dilution	CLSI	ECOFF	Yes	Unknown	Unknown	Unknown	Yes	Cefotaxime	146	1	1	Healthy	2014	2013	National	Stratified random	National	Denmark	Europe	Yes	Unknown	Slaughterhouse	Unknown	Yes
https://www.danmap.org/	Broth microdilution	Dilution	CLSI	ECOFF	Yes	Unknown	Unknown	Unknown	Yes	Carbapenemase	381	0	0	Healthy	2014	2013	National	Stratified random	National	Denmark	Europe	Yes	Unknown	Slaughterhouse	Unknown	Yes
https://www.wur.nl/en/Research-Results/Research-Institutes/Bioveterinary-Research/In-the-spotlight/Antibiotic-resistance/MARAN-reports.htm	Broth microdilution	Dilution	CLSI	ECOFF	Yes	M31-A2, M100-S19	Unknown	Susceptible	Yes	Cefotaxime	392	2	1	Healthy	2014	2014	National	Stratified random	National	Netherlands	Europe	Yes	Unknown	Slaughterhouse	Unknown	Yes
https://www.wur.nl/en/Research-Results/Research-Institutes/Bioveterinary-Research/In-the-spotlight/Antibiotic-resistance/MARAN-reports.htm	Broth microdilution	Dilution	CLSI	ECOFF	Yes	M31-A2, M100-S19	Unknown	Susceptible	Yes	Ceftazidime	392	4	1	Healthy	2014	2014	National	Stratified random	National	Netherlands	Europe	Yes	Unknown	Slaughterhouse	Unknown	Yes
https://www.wur.nl/en/Research-Results/Research-Institutes/Bioveterinary-Research/In-the-spotlight/Antibiotic-resistance/MARAN-reports.htm	Broth microdilution	Dilution	CLSI	ECOFF	Yes	M31-A2, M100-S19	Unknown	Susceptible	Yes	Meropenem	392	0	0	Healthy	2014	2014	National	Stratified random	National	Netherlands	Europe	Yes	Unknown	Slaughterhouse	Unknown	Yes
https://www.canada.ca/en/public-health/services/surveillance/canadian-integrated-program-antimicrobial-resistance-surveillance-cipars.html	Broth microdilution	Dilution	CLSI	CLSI	Yes			Susceptible	Yes	Ceftiofur	161	3	3	Healthy	2014	2014	National	Systematic random	National	Canada	North America	Yes	Unknown	Slaughterhouse	Unknown	Yes
https://www.canada.ca/en/public-health/services/surveillance/canadian-integrated-program-antimicrobial-resistance-surveillance-cipars.html	Broth microdilution	Dilution	CLSI	CLSI	Yes			Susceptible	Yes	Ceftriaxone	161	3	3	Healthy	2014	2014	National	Systematic random	National	Canada	North America	Yes	Unknown	Slaughterhouse	Unknown	Yes
https://www.canada.ca/en/public-health/services/surveillance/canadian-integrated-program-antimicrobial-resistance-surveillance-cipars.html	Broth microdilution	Dilution	CLSI	CLSI	Yes			Susceptible	Yes	Ceftiofur	1672	33	33	Healthy	2014	2014	National	Systematic random	National	Canada	North America	Yes	Unknown	Growing-finish	Unknown	Yes
https://www.canada.ca/en/public-health/services/surveillance/canadian-integrated-program-antimicrobial-resistance-surveillance-cipars.html	Broth microdilution	Dilution	CLSI	CLSI	Yes			Susceptible	Yes	Ceftriaxone	1672	35	35	Healthy	2014	2014	National	Systematic random	National	Canada	North America	Yes	Unknown	Growing-finish	Unknown	Yes
Chantziaras, Ilias, et al. "Antimicrobial resistance prevalence of pathogenic and commensal Escherichia coli in food-producing animals in Belgium." Vlaams diergeneeskundig tijdschrift 83.5 (2014): 225-233.	Disk diffusion	Diffusion	CLSI	CLSI	No	Unknown	2008	Resistant	NA	Ceftiofur	133	24	24	Diseased	2014	2011	National	Systematic random	National	Belgium	Europe	No	Unknown	Piglets	Unknown	Yes
Begum, Sonuwara, et al. "Antimicrobial resistance pattern in swine colibacillosis under farm and field condition in Nagaland." Int J Livest Res 4 (2014): 81-8.	Disk diffusion	Diffusion	Unknown	CLSI	No	Unknown	Unknown	Susceptible	NA	Cefotaxime	80	8	10	Diseased	2014	Unknown	Local	Unknown	Nagaland	India	Asia	No	Unknown	Piglets	Unknown	Yes
https://www.efsa.europa.eu/en	Broth microdilution	Dilution	Variable	ECOFF	Yes	NA	NA	Unknown	No	Meropenem	140	0	0	Healthy	2014	2012	National	Systematic random	National	Austria	Europe	No	Unknown	Finishing	Unknown	Yes
https://www.sva.se/en/our-topics/antibiotics/svarm-resistance-monitoring/swedres-svarm-reports/	Broth microdilution	Dilution	CLSI	ECOFF	Yes	Vet01-S2, Vet04-A	2013, 2014	Unknown	Yes	Cefotaxime	118	0	0	Diseased	2014	2014	National	STratified random	National	Sweden	Europe	Yes	Unknown	Unknown	Unknown	No
https://www.sva.se/en/our-topics/antibiotics/svarm-resistance-monitoring/swedres-svarm-reports/	Broth microdilution	Dilution	CLSI	ECOFF	Yes	Vet04-S2, Vet04-A	2013, 2014	Unknown	Yes	Ceftiofur	118	0	0	Diseased	2014	2014	National	STratified random	National	Sweden	Europe	Yes	Unknown	Unknown	Unknown	No
Zhang, Wen-Hui, et al. "High frequency of virulence genes among Escherichia coli with the blaCTX-M genotype from diarrheic piglets in China." Veterinary microbiology 180.3-4 (2015): 260-267.	Agar dilution	Dilution	CLSI	Unknown	No	M100-S5, Vet01-A4, S2	2015, 2014	Unknown	No	Cefotaxime	62	53	53	Mixed	2015	2013	Local	Unknown	Guangdong	China	Asia	No	Unknown	Piglet	Unknown	Yes
Zhang, Wen-Hui, et al. "High frequency of virulence genes among Escherichia coli with the blaCTX-M genotype from diarrheic piglets in China." Veterinary microbiology 180.3-4 (2015): 260-267.	Agar dilution	Dilution	CLSI	Unknown	No	M100-S5, Vet01-A4, S2	2015, 2014	Unknown	No	Ceftiofur	62	53	53	Mixed	2015	2013	Local	Unknown	Guangdong	China	Asia	No	Unknown	Piglet	Unknown	Yes
Zhang, Wen-Hui, et al. "High frequency of virulence genes among Escherichia coli with the blaCTX-M genotype from diarrheic piglets in China." Veterinary microbiology 180.3-4 (2015): 260-267.	Agar dilution	Dilution	CLSI	Unknown	No	M100-S5, Vet01-A4, S2	2015, 2014	Unknown	No	Ceftazidime	62	7	7	Mixed	2015	2013	Local	Unknown	Guangdong	China	Asia	No	Unknown	Piglet	Unknown	Yes
Yoo, Sung J., et al. "Comparison of antibiotic resistance profiles for Escherichia coli isolated from wild boar and domestic pig fecal samples." Korean Journal of Veterinary Research 55.1 (2015): 41-46.	Disk diffusion	Diffusion	CLSI	CLSI	Yes	M100-S23	2013	Unknown	NA	Cefotaxime	95	11	11	Unknown	2015	2010.33333333333-2012.83333333333	Local	Unknown	Gyeonoggi	South Korea	Asia	Yes	Unknown	Growing-finishing	Unknown	Yes
Xu, Guofeng, et al. "Prevalence and characteristics of extended-spectrum β-lactamase genes in Escherichia coli isolated from piglets with post-weaning diarrhea in Heilongjiang province, China." Frontiers in microbiology 6 (2015): 1103.	Disk diffusion	Diffusion	CLSI	Unknown	No	M100-S22	2012	Unknown	NA	Ceftiofur	458	200	200	Diseased	2015	2010.41666666667-2013.66666666667	Local	Unknown	Heilongjiang	China	Asia	No	Unknown	Nursery	Unknown	Yes
Xu, Guofeng, et al. "Prevalence and characteristics of extended-spectrum β-lactamase genes in Escherichia coli isolated from piglets with post-weaning diarrhea in Heilongjiang province, China." Frontiers in microbiology 6 (2015): 1103.	Disk diffusion	Diffusion	CLSI	Unknown	No	M100-S22	2012	Unknown	NA	Cefotaxime	458	192	192	Diseased	2015	2010.41666666667-2013.66666666667	Local	Unknown	Heilongjiang	China	Asia	No	Unknown	Nursery	Unknown	Yes
Park, Hyun-Eui, et al. "Virulence factors, antimicrobial resistance patterns, and genetic characteristics of hydrogen sulfide-producing Escherichia coli isolated from swine." Korean Journal of Veterinary Research 55.3 (2015): 191-197.	Disk diffusion	Diffusion	CLSI	Unknown	No	M02-A12	2015	Unknown	NA	Cefepime	48	0	0	Diseased	2015	Unknown	Unknown	Unknown	Unknown	South Korea	Asia	No	Unknown	Unknown	Unknown	No
Park, Hyun-Eui, et al. "Virulence factors, antimicrobial resistance patterns, and genetic characteristics of hydrogen sulfide-producing Escherichia coli isolated from swine." Korean Journal of Veterinary Research 55.3 (2015): 191-197.	Disk diffusion	Diffusion	CLSI	Unknown	No	M02-A12	2015	Unknown	NA	Ceftiofur	48	0	0	Diseased	2015	Unknown	Unknown	Unknown	Unknown	South Korea	Asia	No	Unknown	Unknown	Unknown	No
Park, Hyun-Eui, et al. "Virulence factors, antimicrobial resistance patterns, and genetic characteristics of hydrogen sulfide-producing Escherichia coli isolated from swine." Korean Journal of Veterinary Research 55.3 (2015): 191-197.	Disk diffusion	Diffusion	CLSI	Unknown	No	M02-A12	2015	Unknown	NA	Imipenem	48	0	0	Diseased	2015	Unknown	Unknown	Unknown	Unknown	South Korea	Asia	No	Unknown	Unknown	Unknown	No
Mandakini, Rajkumari, et al. "ESBL-producing Shiga-toxigenic E. coli (STEC) associated with piglet diarrhoea in India." Tropical animal health and production 47.2 (2015): 377-381.	Disk diffusion	Diffusion	CLSI	Unknown	No	M100-S21	2011	Unknown	NA	Ceftriaxone	170	161	161	Diseased	2015	2013.66666666667-2014.33333333333	Local	Unknown	Nagaland	India	Asia	Yes	Backyard	Nursery	Backyard	Yes
Mandakini, Rajkumari, et al. "ESBL-producing Shiga-toxigenic E. coli (STEC) associated with piglet diarrhoea in India." Tropical animal health and production 47.2 (2015): 377-381.	Disk diffusion	Diffusion	CLSI	Unknown	No	M100-S21	2011	Unknown	NA	Ceftazidime	170	170	170	Diseased	2015	2013.66666666667-2014.33333333333	Local	Unknown	Nagaland	India	Asia	Yes	Backyard	Nursery	Backyard	Yes
Mandakini, Rajkumari, et al. "ESBL-producing Shiga-toxigenic E. coli (STEC) associated with piglet diarrhoea in India." Tropical animal health and production 47.2 (2015): 377-381.	Disk diffusion	Diffusion	CLSI	Unknown	No	M100-S21	2011	Unknown	NA	Cefotaxime	170	165	165	Diseased	2015	2013.66666666667-2014.33333333333	Local	Unknown	Nagaland	India	Asia	Yes	Backyard	Nursery	Backyard	Yes
Evangelopoulou, Grammato, et al. "Isolation and Antimicrobial Testing of Aeromonas spp., Citrobacter spp., Cronobacter spp., Enterobacter spp., Escherichia spp., Klebsiella spp., and Trabulsiella spp. from the Gallbladder of Pigs." Pol J Microbiol 64.2 (2015): 185-188.	Disk diffusion	Diffusion	Unknown	Unknown	No	NA	NA	Susceptible	NA	Cefotaxime	43	2	2	Healthy	2015	Unknown	Local	Random	Central	Greece	Europe	No	Unknown	Finishing	Unknown	Yes
Evangelopoulou, Grammato, et al. "Isolation and Antimicrobial Testing of Aeromonas spp., Citrobacter spp., Cronobacter spp., Enterobacter spp., Escherichia spp., Klebsiella spp., and Trabulsiella spp. from the Gallbladder of Pigs." Pol J Microbiol 64.2 (2015): 185-188.	Disk diffusion	Diffusion	Unknown	Unknown	No	NA	NA	Susceptible	NA	Ceftazidime	43	1	1	Healthy	2015	Unknown	Local	Random	Central	Greece	Europe	No	Unknown	Finishing	Unknown	Yes
Evangelopoulou, Grammato, et al. "Isolation and Antimicrobial Testing of Aeromonas spp., Citrobacter spp., Cronobacter spp., Enterobacter spp., Escherichia spp., Klebsiella spp., and Trabulsiella spp. from the Gallbladder of Pigs." Pol J Microbiol 64.2 (2015): 185-188.	Disk diffusion	Diffusion	Unknown	Unknown	No	NA	NA	Susceptible	NA	Ceftiofur	43	1	1	Healthy	2015	Unknown	Local	Random	Central	Greece	Europe	No	Unknown	Finishing	Unknown	Yes
Cheney, T. E. A., et al. "Cross-sectional survey of antibiotic resistance in Escherichia coli isolated from diseased farm livestock in England and Wales." Epidemiology & Infection 143.12 (2015): 2653-2659.	Disk diffusion	Diffusion	BSAC	BSAC	No	NA	NA	Resistant	NA	Cefotaxime	205	1	1	Diseased	2015	2005.41666666667-2008	National	Systematic random	National	UK	Europe	No	Unknown	<3 months	Unknown	Yes
Changkaew, Kanjana, et al. "Antimicrobial resistance, extended-spectrum β-lactamase productivity, and class 1 integrons in Escherichia coli from healthy swine." Journal of food protection 78.8 (2015): 1442-1450.	Disk diffusion	Diffusion	CLSI	CLSI	No	M100-S19	2009	Susceptible	NA	Ceftazidime	122	61	76	Healthy	2015	Unknown	Local	Unknown	Central	Thailand	Asia	No	Unknown	Unknown	Unknown	No
Changkaew, Kanjana, et al. "Antimicrobial resistance, extended-spectrum β-lactamase productivity, and class 1 integrons in Escherichia coli from healthy swine." Journal of food protection 78.8 (2015): 1442-1450.	Disk diffusion	Diffusion	CLSI	CLSI	No	M100-S19	2009	Susceptible	NA	Cefotaxime	122	88	109	Healthy	2015	Unknown	Local	Unknown	Central	Thailand	Asia	No	Unknown	Unknown	Unknown	No
Amadi, Victor A., et al. "Antimicrobial susceptibility profiles of Escherichia coli recovered from feces of young healthy domestic pigs in Grenada, West Indies." Microbiology Research Journal International (2015): 300-306.	Disk diffusion	Diffusion	CLSI	CLSI	No	Unknown	Unknown	Susceptible	NA	Cefotaxime	180	0	0	Healthy	2015	2014.41666666667-2014.58333333333	National	Systematic random	National	Grenada	North America	No	Small scale	6-12 weeks	Small scale	Yes
Amadi, Victor A., et al. "Antimicrobial susceptibility profiles of Escherichia coli recovered from feces of young healthy domestic pigs in Grenada, West Indies." Microbiology Research Journal International (2015): 300-306.	Disk diffusion	Diffusion	CLSI	CLSI	No	Unknown	Unknown	Susceptible	NA	Ceftazidime	180	0	0	Healthy	2015	2014.41666666667-2014.58333333333	National	Systematic random	National	Grenada	North America	No	Small scale	6-12 weeks	Small scale	Yes
Amadi, Victor A., et al. "Antimicrobial susceptibility profiles of Escherichia coli recovered from feces of young healthy domestic pigs in Grenada, West Indies." Microbiology Research Journal International (2015): 300-306.	Disk diffusion	Diffusion	CLSI	CLSI	No	Unknown	Unknown	Susceptible	NA	Imipenem	180	0	0	Healthy	2015	2014.41666666667-2014.58333333333	National	Systematic random	National	Grenada	North America	No	Small scale	6-12 weeks	Small scale	Yes
Abraham, Sam, et al. "First detection of extended-spectrum cephalosporin-and fluoroquinolone-resistant Escherichia coli in Australian food-producing animals." Journal of global antimicrobial resistance 3.4 (2015): 273-277.	Disk diffusion	Diffusion	CLSI	CLSI	No	M100-S24, Vet01-S2	2013, 2014	Unknown	NA	Ceftazidime	114	1	1	Diseased	2015	2013.5	National	Survey	National	Australia	Oceania	No	Unknown	Unknown	Unknown	No
Abraham, Sam, et al. "First detection of extended-spectrum cephalosporin-and fluoroquinolone-resistant Escherichia coli in Australian food-producing animals." Journal of global antimicrobial resistance 3.4 (2015): 273-277.	Disk diffusion	Diffusion	CLSI	CLSI	No	M100-S24, Vet01-S2	2013, 2014	Unknown	NA	Ceftiofur	114	3	3	Diseased	2015	2013.5	National	Survey	National	Australia	Oceania	No	Unknown	Unknown	Unknown	No
Abraham, Sam, et al. "First detection of extended-spectrum cephalosporin-and fluoroquinolone-resistant Escherichia coli in Australian food-producing animals." Journal of global antimicrobial resistance 3.4 (2015): 273-277.	Disk diffusion	Diffusion	CLSI	CLSI	No	M100-S24, Vet01-S2	2013, 2014	Unknown	NA	Imipenem	114	0	0	Diseased	2015	2013.5	National	Survey	National	Australia	Oceania	No	Unknown	Unknown	Unknown	No
https://www.danmap.org/	Broth microdilution	Dilution	CLSI	ECOFF	Yes	Unknown	Unknown	Unknown	Yes	Cefotaxime	209	0	0	Healthy	2015	2014	National	Stratified random	National	Denmark	Europe	Yes	Unknown	Slaughterhouse	Unknown	Yes
https://www.danmap.org/	Broth microdilution	Dilution	CLSI	ECOFF	Yes	Unknown	Unknown	Unknown	Yes	Ceftazidime	209	1	0	Healthy	2015	2014	National	Stratified random	National	Denmark	Europe	Yes	Unknown	Slaughterhouse	Unknown	Yes
https://www.danmap.org/	Broth microdilution	Dilution	CLSI	ECOFF	Yes	Unknown	Unknown	Unknown	Yes	Meropenem	209	0	0	Healthy	2015	2014	National	Stratified random	National	Denmark	Europe	Yes	Unknown	Slaughterhouse	Unknown	Yes
https://www.canada.ca/en/public-health/services/surveillance/canadian-integrated-program-antimicrobial-resistance-surveillance-cipars.html	Broth microdilution	Dilution	CLSI	CLSI	Yes			Susceptible	No	Ceftriaxone	192	3	3	Healthy	2015	2015	National	Systematic random	National	Canada	North America	Yes	Unknown	Slaughterhouse	Unknown	Yes
https://www.canada.ca/en/public-health/services/surveillance/canadian-integrated-program-antimicrobial-resistance-surveillance-cipars.html	Broth microdilution	Dilution	CLSI	CLSI	Yes			Susceptible	No	Ceftriaxone	500	8	8	Healthy	2015	2015	National	Systematic random	National	Canada	North America	Yes	Unknown	Growing-finish	Unknown	Yes
Hosterson, Kylla, and Passah Pynhun. "Serogroups and antibiogram profile of Escherichia coli isolated from diarrhoeic piglets of Meghalaya." North-East Veterinarian 15.3 (2015): 38-40.	Disk Diffusion	Diffusion	Bauer	Manufacturer	No	NA	NA	Unknown	NA	Ceftriaxone	60	5	5	Diseased	2015	Unknown	Local	Unknown	Meghalaya	India	Asia	No	Organized, private	piglets, pre-weaned	Organized, private	Yes
Hosterson, Kylla, and Passah Pynhun. "Serogroups and antibiogram profile of Escherichia coli isolated from diarrhoeic piglets of Meghalaya." North-East Veterinarian 15.3 (2015): 38-40.	Disk Diffusion	Diffusion	Bauer	Manufacturer	No	NA	NA	Unknown	NA	Cefotaxime	60	9	9	Diseased	2015	Unknown	Local	Unknown	Meghalaya	India	Asia	No	Organized, private	piglets, pre-weaned	Organized, private	Yes
Begum, Jubeda, et al. "Antimicrobial assay of shigatoxigenic E. coli (STEC) and enteropathogenic E. coli (EPEC) isolated from diarrhoeic faecal samples of piglets and infants in Mizoram." Indian Journal of Animal Sciences 85.10 (2015): 1067-1072.	Disk Diffusion	Diffusion	Bauer	Manufacturer	No	NA	NA	Susceptible	NA	Cefixime	65	17	17	Diseased	2015	2010.5-2011.33333333333	Local	Unknown	Mizoram	India	Asia	No	Unknown	Piglets	Unknown	Yes
Begum, Jubeda, et al. "Antimicrobial assay of shigatoxigenic E. coli (STEC) and enteropathogenic E. coli (EPEC) isolated from diarrhoeic faecal samples of piglets and infants in Mizoram." Indian Journal of Animal Sciences 85.10 (2015): 1067-1072.	Disk Diffusion	Diffusion	Bauer	Manufacturer	No	NA	NA	Susceptible	NA	Ceftriaxone	65	10	10	Diseased	2015	2010.5-2011.33333333333	Local	Unknown	Mizoram	India	Asia	No	Unknown	Piglets	Unknown	Yes
Begum, Jubeda, et al. "Antimicrobial assay of shigatoxigenic E. coli (STEC) and enteropathogenic E. coli (EPEC) isolated from diarrhoeic faecal samples of piglets and infants in Mizoram." Indian Journal of Animal Sciences 85.10 (2015): 1067-1072.	Disk Diffusion	Diffusion	Bauer	Manufacturer	No	NA	NA	Susceptible	NA	Cefotaxime	65	13	13	Diseased	2015	2010.5-2011.33333333333	Local	Unknown	Mizoram	India	Asia	No	Unknown	Piglets	Unknown	Yes
Moredo, Fabiana A., et al. "Enterotoxigenic Escherichia coli subclinical infection in pigs: bacteriological and genotypic characterization and antimicrobial resistance profiles." Foodborne pathogens and disease 12.8 (2015): 704-711.	Disk diffusion	Diffusion	CLSI	Unknown	No	M31-A3, M100-S23	2008, 2013	Unknown	NA	Cefotaxime	40	0	0	Healthy	2015	Unknown	Local	Systematic random	Buenos Aires	Argentina	South America	No	Unknown	Mixed	Unknown	Yes
Evangelopoulou, Grammato, et al. "Isolation and Antimicrobial Testing of Aeromonas spp., Citrobacter spp., Cronobacter spp., Enterobacter spp., Escherichia spp., Klebsiella spp., and Trabulsiella spp. from the Gallbladder of Pigs." Pol J Microbiol 64.2 (2015): 185-188.	Disk diffusion	Diffusion	Unknown	Unknown	No	NA	NA	Susceptible	NA	Ceftriaxone	43	1	1	Healthy	2015	Unknown	Local	Random	Central	Greece	Europe	No	Unknown	Finishing	Unknown	Yes
https://www.sva.se/en/our-topics/antibiotics/svarm-resistance-monitoring/swedres-svarm-reports/	Broth microdilution	Dilution	CLSI	ECOFF	Yes	Vet01-S, Vet04-A	2013, 2015	Unknown	Yes	Cefotaxime	84	0	0	Diseased	2015	2015	National	STratified random	National	Sweden	Europe	Yes	Unknown	Unknown	Unknown	No
https://www.sva.se/en/our-topics/antibiotics/svarm-resistance-monitoring/swedres-svarm-reports/	Broth microdilution	Dilution	CLSI	ECOFF	Yes	Vet01-S, Vet04-A	2013, 2015	Unknown	Yes	Ceftiofur	84	0	0	Diseased	2015	2015	National	STratified random	National	Sweden	Europe	Yes	Unknown	Unknown	Unknown	No
https://www.sva.se/en/our-topics/antibiotics/svarm-resistance-monitoring/swedres-svarm-reports/	Broth microdilution	Dilution	CLSI	ECOFF	Yes	Vet01-S, Vet04-A	2013, 2015	Unknown	Yes	Cefotaxime	200	0	0	Healthy	2015	2015	National	STratified random	National	Sweden	Europe	Yes	Unknown	Slaughterhouse	Unknown	Yes
https://www.sva.se/en/our-topics/antibiotics/svarm-resistance-monitoring/swedres-svarm-reports/	Broth microdilution	Dilution	CLSI	ECOFF	Yes	Vet01-S, Vet04-A	2013, 2015	Unknown	Yes	Ceftazidime	200	0	0	Healthy	2015	2015	National	STratified random	National	Sweden	Europe	Yes	Unknown	Slaughterhouse	Unknown	Yes
https://www.sva.se/en/our-topics/antibiotics/svarm-resistance-monitoring/swedres-svarm-reports/	Broth microdilution	Dilution	CLSI	ECOFF	Yes	Vet01-S, Vet04-A	2013, 2015	Unknown	Yes	Meropenem	200	0	0	Healthy	2015	2015	National	STratified random	National	Sweden	Europe	Yes	Unknown	Slaughterhouse	Unknown	Yes
https://www.vetinst.no/en/surveillance-programmes/norm-norm-vet-report	Broth microdilution	Dilution	Manufacturer	Microbiological cutoffs	Yes	NA	NA	Susceptible	Yes	Cefotaxime	270	2	1	Healthy	2015	2015	National	Stratified random	National	Norway	Europe	Yes	Unknown	Slaughterhouse	Unknown	Yes
https://www.vetinst.no/en/surveillance-programmes/norm-norm-vet-report	Broth microdilution	Dilution	Manufacturer	Microbiological cutoffs	Yes	NA	NA	Susceptible	Yes	Ceftazidime	270	1	0	Healthy	2015	2015	National	Stratified random	National	Norway	Europe	Yes	Unknown	Slaughterhouse	Unknown	Yes
https://www.vetinst.no/en/surveillance-programmes/norm-norm-vet-report	Broth microdilution	Dilution	Manufacturer	Microbiological cutoffs	Yes	NA	NA	Susceptible	Yes	Meropenem	270	0	0	Healthy	2015	2015	National	Stratified random	National	Norway	Europe	Yes	Unknown	Slaughterhouse	Unknown	Yes
https://www.wur.nl/en/Research-Results/Research-Institutes/Bioveterinary-Research/In-the-spotlight/Antibiotic-resistance/MARAN-reports.htm	Broth microdilution	Dilution	CLSI	ECOFF	Yes	M31-A2, M100-S19	Unknown	Susceptible	Yes	Cefotaxime	298	1	1	Healthy	2015	2015	National	Stratified random	National	Netherlands	Europe	Yes	Unknown	Slaughterhouse	Unknown	Yes
https://www.wur.nl/en/Research-Results/Research-Institutes/Bioveterinary-Research/In-the-spotlight/Antibiotic-resistance/MARAN-reports.htm	Broth microdilution	Dilution	CLSI	ECOFF	Yes	M31-A2, M100-S19	Unknown	Susceptible	Yes	Ceftazidime	298	1	0	Healthy	2015	2015	National	Stratified random	National	Netherlands	Europe	Yes	Unknown	Slaughterhouse	Unknown	Yes
https://www.wur.nl/en/Research-Results/Research-Institutes/Bioveterinary-Research/In-the-spotlight/Antibiotic-resistance/MARAN-reports.htm	Broth microdilution	Dilution	CLSI	ECOFF	Yes	M31-A2, M100-S19	Unknown	Susceptible	Yes	Meropenem	298	0	0	Healthy	2015	2015	National	Stratified random	National	Netherlands	Europe	Yes	Unknown	Slaughterhouse	Unknown	Yes
https://www.canada.ca/en/public-health/services/surveillance/canadian-integrated-program-antimicrobial-resistance-surveillance-cipars.html	Broth microdilution	Dilution	CLSI	CLSI	Yes			Susceptible	No	Ceftiofur	192	3	3	Healthy	2015	2015	National	Systematic random	National	Canada	North America	Yes	Unknown	Slaughterhouse	Unknown	Yes
https://www.canada.ca/en/public-health/services/surveillance/canadian-integrated-program-antimicrobial-resistance-surveillance-cipars.html	Broth microdilution	Dilution	CLSI	CLSI	Yes			Susceptible	No	Ceftiofur	500	8	8	Healthy	2015	2015	National	Systematic random	National	Canada	North America	Yes	Unknown	Growing-finish	Unknown	Yes
Urumova, V. "Investigations on tetracycline resistance in commensal Escherichia coli isolates from swine." Bulgarian Journal of Veterinary Medicine 19.3 (2016): 179-188.	Disk diffusion	Diffusion	CLSI	CLSI	No	M100-S20	2010	Unknown	NA	Ceftazidime	102	0	0	Healthy	2016	2014-2014.41666666667	Unknown	Unknown	Unknown	Bulgaria	Europe	yes	Unknown	Multiple ages	Unknown	Yes
Urumova, V. "Investigations on tetracycline resistance in commensal Escherichia coli isolates from swine." Bulgarian Journal of Veterinary Medicine 19.3 (2016): 179-188.	Disk diffusion	Diffusion	CLSI	CLSI	No	M100-S20	2010	Unknown	NA	Cefotaxime	102	0	0	Healthy	2016	2014-2014.41666666667	Unknown	Unknown	Unknown	Bulgaria	Europe	yes	Unknown	Multiple ages	Unknown	Yes
Österberg, Julia, et al. "Antibiotic resistance in Escherichia coli from pigs in organic and conventional farming in four European countries." PloS one 11.6 (2016): e0157049.	Broth Microdilution	Dilution	CLSI	ECOFF	Yes	4th ed	2013	Unknown	No	Cefotaxime	94	0	0	Healthy	2016	2012-2013	National	Unknown	National	France	Europe	No	Conventional	Finishing	Conventional	Yes
Österberg, Julia, et al. "Antibiotic resistance in Escherichia coli from pigs in organic and conventional farming in four European countries." PloS one 11.6 (2016): e0157049.	Broth Microdilution	Dilution	CLSI	ECOFF	Yes	4th ed	2013	Unknown	No	Cefotaxime	52	0	0	Healthy	2016	2012-2013	National	Unknown	National	Denmark	Europe	No	Conventional	Finishing	Conventional	Yes
Österberg, Julia, et al. "Antibiotic resistance in Escherichia coli from pigs in organic and conventional farming in four European countries." PloS one 11.6 (2016): e0157049.	Broth Microdilution	Dilution	CLSI	ECOFF	Yes	4th ed	2013	Unknown	No	Cefotaxime	125	0	0	Healthy	2016	2012-2013	National	Unknown	National	Italy	Europe	No	Conventional	Finishing	Conventional	Yes
Österberg, Julia, et al. "Antibiotic resistance in Escherichia coli from pigs in organic and conventional farming in four European countries." PloS one 11.6 (2016): e0157049.	Broth Microdilution	Dilution	CLSI	ECOFF	Yes	4th ed	2013	Unknown	No	Cefotaxime	71	0	0	Healthy	2016	2012-2013	National	Unknown	National	Sweden	Europe	No	Conventional	Finishing	Conventional	Yes
Nguyen, Nhung T., et al. "Use of colistin and other critical antimicrobials on pig and chicken farms in southern Vietnam and its association with resistance in commensal Escherichia coli bacteria." Applied and environmental microbiology 82.13 (2016): 3727-3735.	Disk diffusion	Diffusion	Unknown	CLSI	No	M100-S24	2014	Susceptible	NA	Ceftazidime	90	7	7	Healthy	2016	Unknown	Local	Random	Mekong-Delta	Vietnam	Asia	Yes	Semi-industrial	Various	Semi-industrial	Yes
Makita, Kohei, et al. "Multivariable analysis of the association between antimicrobial use and antimicrobial resistance in Escherichia coli isolated from apparently healthy pigs in Japan." Microbial Drug Resistance 22.1 (2016): 28-39.	Agar dilution	Dilution	CLSI	Self	No	NA	NA	Unknown	No	Ceftiofur	250	1	1	Healthy	2016	2004-2007	National	Systematic random	National	Japan	Asia	yes	Unknown	Various	Unknown	Yes
Dutta, P. R., et al. "Isolation, Identification, Serotyping and Antibiogram of Escherichia Coli from Piglets with Different Health Status." Indian Vet. J 93.01 (2016): 38-40.	Disk diffusion	Diffusion	Cruickshank	Unknown	No	NA	NA	Unknown	NA	Ceftriaxone	90	7	7	Diseased	2016	Unknown	Unknown	Unknown	Unknown	India	Asia	No	Unknown	Piglet	Unknown	Yes
Dutta, P. R., et al. "Isolation, Identification, Serotyping and Antibiogram of Escherichia Coli from Piglets with Different Health Status." Indian Vet. J 93.01 (2016): 38-40.	Disk diffusion	Diffusion	Cruickshank	Unknown	No	NA	NA	Unknown	NA	Cefixime	90	39	39	Diseased	2016	Unknown	Unknown	Unknown	Unknown	India	Asia	No	Unknown	Piglet	Unknown	Yes
Dutta, P. R., et al. "Isolation, Identification, Serotyping and Antibiogram of Escherichia Coli from Piglets with Different Health Status." Indian Vet. J 93.01 (2016): 38-40.	Disk diffusion	Diffusion	Cruickshank	Unknown	No	NA	NA	Unknown	NA	Cefotaxime	90	39	39	Diseased	2016	Unknown	Unknown	Unknown	Unknown	India	Asia	No	Unknown	Piglet	Unknown	Yes
Dutta, P. R., et al. "Isolation, Identification, Serotyping and Antibiogram of Escherichia Coli from Piglets with Different Health Status." Indian Vet. J 93.01 (2016): 38-40.	Disk diffusion	Diffusion	Cruickshank	Unknown	No	NA	NA	Unknown	NA	Ceftriaxone	47	10	10	Healthy	2016	Unknown	Unknown	Unknown	Unknown	India	Asia	No	Unknown	Piglet	Unknown	Yes
Dutta, P. R., et al. "Isolation, Identification, Serotyping and Antibiogram of Escherichia Coli from Piglets with Different Health Status." Indian Vet. J 93.01 (2016): 38-40.	Disk diffusion	Diffusion	Cruickshank	Unknown	No	NA	NA	Unknown	NA	Cefixime	47	26	26	Healthy	2016	Unknown	Unknown	Unknown	Unknown	India	Asia	No	Unknown	Piglet	Unknown	Yes
Dutta, P. R., et al. "Isolation, Identification, Serotyping and Antibiogram of Escherichia Coli from Piglets with Different Health Status." Indian Vet. J 93.01 (2016): 38-40.	Disk diffusion	Diffusion	Cruickshank	Unknown	No	NA	NA	Unknown	NA	Cefotaxime	47	23	23	Healthy	2016	Unknown	Unknown	Unknown	Unknown	India	Asia	No	Unknown	Piglet	Unknown	Yes
Callens, Bénédicte, et al. "Antimicrobial resistance surveillance in Escherichia coli by using normalized resistance interpretation." Veterinary microbiology 197 (2016): 1-7.	Disk diffusion	Diffusion	CLSI	CLSI	Yes	Vet01-S2	2013	Susceptible	NA	Ceftiofur	921	25	25	Healthy	2016	2010.08333333333-2010.83333333333	National	Stratified random	National	Belgium	Europe	No	Unknown	Fattening	Unknown	Yes
https://www.danmap.org/	Broth microdilution	Dilution	CLSI	ECOFF	Yes	Unknown	Unknown	Unknown	Yes	Ceftiofur	53	2	0	Diseased	2016	2015	National	Stratified random	National	Denmark	Europe	Yes	Unknown	weaners	Unknown	Yes
https://www.wur.nl/en/Research-Results/Research-Institutes/Bioveterinary-Research/In-the-spotlight/Antibiotic-resistance/MARAN-reports.htm	Broth microdilution	Dilution	CLSI	ECOFF	Yes	M31-A2, M100-S19	Unknown	Susceptible	Yes	Cefotaxime	299	1	1	Healthy	2016	2016	National	Stratified random	National	Netherlands	Europe	Yes	Unknown	Slaughterhouse	Unknown	Yes
https://www.wur.nl/en/Research-Results/Research-Institutes/Bioveterinary-Research/In-the-spotlight/Antibiotic-resistance/MARAN-reports.htm	Broth microdilution	Dilution	CLSI	ECOFF	Yes	M31-A2, M100-S19	Unknown	Susceptible	Yes	Ceftazidime	299	1	0	Healthy	2016	2016	National	Stratified random	National	Netherlands	Europe	Yes	Unknown	Slaughterhouse	Unknown	Yes
https://www.wur.nl/en/Research-Results/Research-Institutes/Bioveterinary-Research/In-the-spotlight/Antibiotic-resistance/MARAN-reports.htm	Broth microdilution	Dilution	CLSI	ECOFF	Yes	M31-A2, M100-S19	Unknown	Susceptible	Yes	Meropenem	299	0	0	Healthy	2016	2016	National	Stratified random	National	Netherlands	Europe	Yes	Unknown	Slaughterhouse	Unknown	Yes
https://www.sva.se/en/our-topics/antibiotics/svarm-resistance-monitoring/swedres-svarm-reports/	Broth microdilution	Dilution	CLSI	ECOFF	Yes	Vet01-S, Vet04-A	2013, 2015	Unknown	Yes	Cefotaxime	67	0	0	Diseased	2016	2016	National	STratified random	National	Sweden	Europe	Yes	Unknown	Unknown	Unknown	No
https://www.danmap.org/	Broth microdilution	Dilution	CLSI	ECOFF	Yes	Unknown	Unknown	Unknown	Yes	Cefotaxime	174	0	0	Healthy	2016	2015	National	Stratified random	National	Denmark	Europe	Yes	Unknown	Slaughterhouse	Unknown	Yes
https://www.danmap.org/	Broth microdilution	Dilution	CLSI	ECOFF	Yes	Unknown	Unknown	Unknown	Yes	Ceftazidime	174	0	0	Healthy	2016	2015	National	Stratified random	National	Denmark	Europe	Yes	Unknown	Slaughterhouse	Unknown	Yes
https://www.danmap.org/	Broth microdilution	Dilution	CLSI	ECOFF	Yes	Unknown	Unknown	Unknown	Yes	Meropenem	174	0	0	Healthy	2016	2015	National	Stratified random	National	Denmark	Europe	Yes	Unknown	Slaughterhouse	Unknown	Yes
https://www.canada.ca/en/public-health/services/surveillance/canadian-integrated-program-antimicrobial-resistance-surveillance-cipars.html	Broth microdilution	Dilution	CLSI	CLSI	Yes			Susceptible	No	Meropenem	182	0	0	Healthy	2016	2016	National	Systematic random	National	Canada	North America	Yes	Unknown	Slaughterhouse	Unknown	Yes
https://www.canada.ca/en/public-health/services/surveillance/canadian-integrated-program-antimicrobial-resistance-surveillance-cipars.html	Broth microdilution	Dilution	CLSI	CLSI	Yes			Susceptible	No	Ceftriaxone	182	5	5	Healthy	2016	2016	National	Systematic random	National	Canada	North America	Yes	Unknown	Slaughterhouse	Unknown	Yes
https://www.canada.ca/en/public-health/services/surveillance/canadian-integrated-program-antimicrobial-resistance-surveillance-cipars.html	Broth microdilution	Dilution	CLSI	CLSI	Yes			Susceptible	No	Meropenem	544	0	0	Healthy	2016	2016	National	Systematic random	National	Canada	North America	Yes	Unknown	Growing-finish	Unknown	Yes
https://www.canada.ca/en/public-health/services/surveillance/canadian-integrated-program-antimicrobial-resistance-surveillance-cipars.html	Broth microdilution	Dilution	CLSI	CLSI	Yes			Susceptible	No	Ceftriaxone	544	13	13	Healthy	2016	2016	National	Systematic random	National	Canada	North America	Yes	Unknown	Growing-finish	Unknown	Yes
Zhang, Hui, et al. "Antimicrobial resistance of Escherichia coli isolated from Tibetan piglets suffering from white score diarrhea." Pak Vet J 37.1 (2017): 43-6.	Disk diffusion	Diffusion	CLSI	CLSI	No	M100-S24	2014	Unknown	NA	Ceftriaxone	81	0	0	Diseased	2017	2015.58-2015.83	Local	Random	Tibeet	China	Asia	No	Free ranging	Piglet	Free ranging	Yes
Zhang, Hui, et al. "Antimicrobial resistance of Escherichia coli isolated from Tibetan piglets suffering from white score diarrhea." Pak Vet J 37.1 (2017): 43-6.	Disk diffusion	Diffusion	CLSI	CLSI	No	M100-S24	2014	Unknown	NA	Ceftazidime	81	26	26	Diseased	2017	2015.58-2015.83	Local	Random	Tibeet	China	Asia	No	Free ranging	Piglet	Free ranging	Yes
Zhang, Hui, et al. "Antimicrobial resistance of Escherichia coli isolated from Tibetan piglets suffering from white score diarrhea." Pak Vet J 37.1 (2017): 43-6.	Disk diffusion	Diffusion	CLSI	CLSI	No	M100-S24	2014	Unknown	NA	Cefotaxime	81	8	8	Diseased	2017	2015.58-2015.83	Local	Random	Tibeet	China	Asia	No	Free ranging	Piglet	Free ranging	Yes
Zhang, Hui, et al. "Antimicrobial resistance of Escherichia coli isolated from Tibetan piglets suffering from white score diarrhea." Pak Vet J 37.1 (2017): 43-6.	Disk diffusion	Diffusion	CLSI	CLSI	No	M100-S24	2014	Unknown	NA	Cefoperazone	81	0	0	Diseased	2017	2015.58-2015.83	Local	Random	Tibeet	China	Asia	No	Free ranging	Piglet	Free ranging	Yes
Wang, Lili, et al. "Comparison by multilocus variable‐number tandem repeat analysis and antimicrobial resistance among atypical enteropathogenic Escherichia coli strains isolated from food samples and human and animal faecal specimens." Journal of applied microbiology 122.1 (2017): 268-278.	Disk diffusion	Diffusion	CLSI	CLSI	No	M100-S25	2015	Unknown	NA	Ceftriaxone	41	0	0	Healthy	2017	1997-2009	Local	Unknown	Osaka	Japan	Asia	No	Unknown	Slaughterhouse	Unknown	Yes
https://www.efsa.europa.eu/en	Broth microdilution	Dilution	Variable	ECOFF	Yes	NA	NA	Unknown	No	Cefotaxime	163	4	2	Healthy	2017	2015	National	Systematic random	National	Austria	Europe	No	Unknown	Finishing	Slaughterhouse	Yes
https://www.efsa.europa.eu/en	Broth microdilution	Dilution	Variable	ECOFF	Yes	NA	NA	Unknown	No	Cefotaxime	186	2	1	Healthy	2017	2015	National	Systematic random	National	Belgium	Europe	No	Unknown	Finishing	Slaughterhouse	Yes
https://www.efsa.europa.eu/en	Broth microdilution	Dilution	Variable	ECOFF	Yes	NA	NA	Unknown	No	Cefotaxime	21	0	0	Healthy	2017	2015	National	Systematic random	National	Bulgaria	Europe	No	Unknown	Finishing	Slaughterhouse	Yes
https://www.efsa.europa.eu/en	Broth microdilution	Dilution	Variable	ECOFF	Yes	NA	NA	Unknown	No	Cefotaxime	85	0	0	Healthy	2017	2015	National	Systematic random	National	Croatia	Europe	No	Unknown	Finishing	Slaughterhouse	Yes
https://www.efsa.europa.eu/en	Broth microdilution	Dilution	Variable	ECOFF	Yes	NA	NA	Unknown	No	Cefotaxime	55	3	2	Healthy	2017	2015	National	Systematic random	National	Cyprus	Europe	No	Unknown	Finishing	Slaughterhouse	Yes
https://www.efsa.europa.eu/en	Broth microdilution	Dilution	Variable	ECOFF	Yes	NA	NA	Unknown	No	Cefotaxime	187	4	2	Healthy	2017	2015	National	Systematic random	National	Czechia	Europe	No	Unknown	Finishing	Slaughterhouse	Yes
https://www.efsa.europa.eu/en	Broth microdilution	Dilution	Variable	ECOFF	Yes	NA	NA	Unknown	No	Cefotaxime	174	0	0	Healthy	2017	2015	National	Systematic random	National	Denmark	Europe	No	Unknown	Finishing	Slaughterhouse	Yes
https://www.efsa.europa.eu/en	Broth microdilution	Dilution	Variable	ECOFF	Yes	NA	NA	Unknown	No	Cefotaxime	85	1	1	Healthy	2017	2015	National	Systematic random	National	Estonia	Europe	No	Unknown	Finishing	Slaughterhouse	Yes
https://www.efsa.europa.eu/en	Broth microdilution	Dilution	Variable	ECOFF	Yes	NA	NA	Unknown	No	Cefotaxime	217	0	0	Healthy	2017	2015	National	Systematic random	National	Finland	Europe	No	Unknown	Finishing	Slaughterhouse	Yes
https://www.efsa.europa.eu/en	Broth microdilution	Dilution	Variable	ECOFF	Yes	NA	NA	Unknown	No	Cefotaxime	200	1	1	Healthy	2017	2015	National	Systematic random	National	France	Europe	No	Unknown	Finishing	Slaughterhouse	Yes
https://www.efsa.europa.eu/en	Broth microdilution	Dilution	Variable	ECOFF	Yes	NA	NA	Unknown	No	Cefotaxime	212	7	4	Healthy	2017	2015	National	Systematic random	National	Germany	Europe	No	Unknown	Finishing	Slaughterhouse	Yes
https://www.efsa.europa.eu/en	Broth microdilution	Dilution	Variable	ECOFF	Yes	NA	NA	Unknown	No	Cefotaxime	116	6	3	Healthy	2017	2015	National	Systematic random	National	Greece	Europe	No	Unknown	Finishing	Slaughterhouse	Yes
https://www.efsa.europa.eu/en	Broth microdilution	Dilution	Variable	ECOFF	Yes	NA	NA	Unknown	No	Cefotaxime	170	2	1	Healthy	2017	2015	National	Systematic random	National	Hungary	Europe	No	Unknown	Finishing	Slaughterhouse	Yes
https://www.efsa.europa.eu/en	Broth microdilution	Dilution	Variable	ECOFF	Yes	NA	NA	Unknown	No	Cefotaxime	147	1	1	Healthy	2017	2015	National	Systematic random	National	Ireland	Europe	No	Unknown	Finishing	Slaughterhouse	Yes
https://www.efsa.europa.eu/en	Broth microdilution	Dilution	Variable	ECOFF	Yes	NA	NA	Unknown	No	Cefotaxime	168	1	1	Healthy	2017	2015	National	Systematic random	National	Italy	Europe	No	Unknown	Finishing	Slaughterhouse	Yes
https://www.efsa.europa.eu/en	Broth microdilution	Dilution	Variable	ECOFF	Yes	NA	NA	Unknown	No	Cefotaxime	150	0	0	Healthy	2017	2015	National	Systematic random	National	Latvia	Europe	No	Unknown	Finishing	Slaughterhouse	Yes
https://www.efsa.europa.eu/en	Broth microdilution	Dilution	Variable	ECOFF	Yes	NA	NA	Unknown	No	Cefotaxime	89	0	0	Healthy	2017	2015	National	Systematic random	National	Lithuania	Europe	No	Unknown	Finishing	Slaughterhouse	Yes
https://www.efsa.europa.eu/en	Broth microdilution	Dilution	Variable	ECOFF	Yes	NA	NA	Unknown	No	Cefotaxime	68	0	0	Healthy	2017	2015	National	Systematic random	National	Malta	Europe	No	Unknown	Finishing	Slaughterhouse	Yes
https://www.efsa.europa.eu/en	Broth microdilution	Dilution	Variable	ECOFF	Yes	NA	NA	Unknown	No	Cefotaxime	298	1	1	Healthy	2017	2015	National	Systematic random	National	Netherlands	Europe	No	Unknown	Finishing	Slaughterhouse	Yes
https://www.efsa.europa.eu/en	Broth microdilution	Dilution	Variable	ECOFF	Yes	NA	NA	Unknown	No	Cefotaxime	170	7	4	Healthy	2017	2015	National	Systematic random	National	Poland	Europe	No	Unknown	Finishing	Slaughterhouse	Yes
https://www.efsa.europa.eu/en	Broth microdilution	Dilution	Variable	ECOFF	Yes	NA	NA	Unknown	No	Cefotaxime	198	10	6	Healthy	2017	2015	National	Systematic random	National	Portugal	Europe	No	Unknown	Finishing	Slaughterhouse	Yes
https://www.efsa.europa.eu/en	Broth microdilution	Dilution	Variable	ECOFF	Yes	NA	NA	Unknown	No	Cefotaxime	399	6	3	Healthy	2017	2015	National	Systematic random	National	Romania	Europe	No	Unknown	Finishing	Slaughterhouse	Yes
https://www.efsa.europa.eu/en	Broth microdilution	Dilution	Variable	ECOFF	Yes	NA	NA	Unknown	No	Cefotaxime	85	0	0	Healthy	2017	2015	National	Systematic random	National	Slovakia	Europe	No	Unknown	Finishing	Slaughterhouse	Yes
https://www.efsa.europa.eu/en	Broth microdilution	Dilution	Variable	ECOFF	Yes	NA	NA	Unknown	No	Cefotaxime	85	0	0	Healthy	2017	2015	National	Systematic random	National	Slovenia	Europe	No	Unknown	Finishing	Slaughterhouse	Yes
https://www.efsa.europa.eu/en	Broth microdilution	Dilution	Variable	ECOFF	Yes	NA	NA	Unknown	No	Cefotaxime	170	1	1	Healthy	2017	2015	National	Systematic random	National	Spain	Europe	No	Unknown	Finishing	Slaughterhouse	Yes
https://www.efsa.europa.eu/en	Broth microdilution	Dilution	Variable	ECOFF	Yes	NA	NA	Unknown	No	Cefotaxime	200	2	1	Healthy	2017	2015	National	Systematic random	National	Sweden	Europe	No	Unknown	Finishing	Slaughterhouse	Yes
https://www.efsa.europa.eu/en	Broth microdilution	Dilution	Variable	ECOFF	Yes	NA	NA	Unknown	No	Cefotaxime	170	0	0	Healthy	2017	2015	National	Systematic random	National	UK	Europe	No	Unknown	Finishing	Slaughterhouse	Yes
https://www.efsa.europa.eu/en	Broth microdilution	Dilution	Variable	ECOFF	Yes	NA	NA	Unknown	No	Cefotaxime	270	2	1	Healthy	2017	2015	National	Systematic random	National	Norway	Europe	No	Unknown	Finishing	Slaughterhouse	Yes
https://www.efsa.europa.eu/en	Broth microdilution	Dilution	Variable	ECOFF	Yes	NA	NA	Unknown	No	Cefotaxime	182	1	1	Healthy	2017	2015	National	Systematic random	National	Switzerland	Europe	No	Unknown	Finishing	Slaughterhouse	Yes
https://www.efsa.europa.eu/en	Broth microdilution	Dilution	Variable	ECOFF	Yes	NA	NA	Unknown	No	Ceftazidime	163	3	1	Healthy	2017	2015	National	Systematic random	National	Austria	Europe	No	Unknown	Finishing	Slaughterhouse	Yes
https://www.efsa.europa.eu/en	Broth microdilution	Dilution	Variable	ECOFF	Yes	NA	NA	Unknown	No	Ceftazidime	186	2	1	Healthy	2017	2015	National	Systematic random	National	Belgium	Europe	No	Unknown	Finishing	Slaughterhouse	Yes
https://www.efsa.europa.eu/en	Broth microdilution	Dilution	Variable	ECOFF	Yes	NA	NA	Unknown	No	Ceftazidime	21	0	0	Healthy	2017	2015	National	Systematic random	National	Bulgaria	Europe	No	Unknown	Finishing	Slaughterhouse	Yes
https://www.efsa.europa.eu/en	Broth microdilution	Dilution	Variable	ECOFF	Yes	NA	NA	Unknown	No	Ceftazidime	85	0	0	Healthy	2017	2015	National	Systematic random	National	Croatia	Europe	No	Unknown	Finishing	Slaughterhouse	Yes
https://www.efsa.europa.eu/en	Broth microdilution	Dilution	Variable	ECOFF	Yes	NA	NA	Unknown	No	Ceftazidime	55	3	1	Healthy	2017	2015	National	Systematic random	National	Cyprus	Europe	No	Unknown	Finishing	Slaughterhouse	Yes
https://www.efsa.europa.eu/en	Broth microdilution	Dilution	Variable	ECOFF	Yes	NA	NA	Unknown	No	Ceftazidime	187	5	2	Healthy	2017	2015	National	Systematic random	National	Czechia	Europe	No	Unknown	Finishing	Slaughterhouse	Yes
https://www.efsa.europa.eu/en	Broth microdilution	Dilution	Variable	ECOFF	Yes	NA	NA	Unknown	No	Ceftazidime	174	0	0	Healthy	2017	2015	National	Systematic random	National	Denmark	Europe	No	Unknown	Finishing	Slaughterhouse	Yes
https://www.efsa.europa.eu/en	Broth microdilution	Dilution	Variable	ECOFF	Yes	NA	NA	Unknown	No	Ceftazidime	85	1	0	Healthy	2017	2015	National	Systematic random	National	Estonia	Europe	No	Unknown	Finishing	Slaughterhouse	Yes
https://www.efsa.europa.eu/en	Broth microdilution	Dilution	Variable	ECOFF	Yes	NA	NA	Unknown	No	Ceftazidime	217	0	0	Healthy	2017	2015	National	Systematic random	National	Finland	Europe	No	Unknown	Finishing	Slaughterhouse	Yes
https://www.efsa.europa.eu/en	Broth microdilution	Dilution	Variable	ECOFF	Yes	NA	NA	Unknown	No	Ceftazidime	200	1	0	Healthy	2017	2015	National	Systematic random	National	France	Europe	No	Unknown	Finishing	Slaughterhouse	Yes
https://www.efsa.europa.eu/en	Broth microdilution	Dilution	Variable	ECOFF	Yes	NA	NA	Unknown	No	Ceftazidime	212	7	2	Healthy	2017	2015	National	Systematic random	National	Germany	Europe	No	Unknown	Finishing	Slaughterhouse	Yes
https://www.efsa.europa.eu/en	Broth microdilution	Dilution	Variable	ECOFF	Yes	NA	NA	Unknown	No	Ceftazidime	116	6	2	Healthy	2017	2015	National	Systematic random	National	Greece	Europe	No	Unknown	Finishing	Slaughterhouse	Yes
https://www.efsa.europa.eu/en	Broth microdilution	Dilution	Variable	ECOFF	Yes	NA	NA	Unknown	No	Ceftazidime	170	2	1	Healthy	2017	2015	National	Systematic random	National	Hungary	Europe	No	Unknown	Finishing	Slaughterhouse	Yes
https://www.efsa.europa.eu/en	Broth microdilution	Dilution	Variable	ECOFF	Yes	NA	NA	Unknown	No	Ceftazidime	147	1	0	Healthy	2017	2015	National	Systematic random	National	Ireland	Europe	No	Unknown	Finishing	Slaughterhouse	Yes
https://www.efsa.europa.eu/en	Broth microdilution	Dilution	Variable	ECOFF	Yes	NA	NA	Unknown	No	Ceftazidime	168	0	0	Healthy	2017	2015	National	Systematic random	National	Italy	Europe	No	Unknown	Finishing	Slaughterhouse	Yes
https://www.efsa.europa.eu/en	Broth microdilution	Dilution	Variable	ECOFF	Yes	NA	NA	Unknown	No	Ceftazidime	150	0	0	Healthy	2017	2015	National	Systematic random	National	Latvia	Europe	No	Unknown	Finishing	Slaughterhouse	Yes
https://www.efsa.europa.eu/en	Broth microdilution	Dilution	Variable	ECOFF	Yes	NA	NA	Unknown	No	Ceftazidime	89	0	0	Healthy	2017	2015	National	Systematic random	National	Lithuania	Europe	No	Unknown	Finishing	Slaughterhouse	Yes
https://www.efsa.europa.eu/en	Broth microdilution	Dilution	Variable	ECOFF	Yes	NA	NA	Unknown	No	Ceftazidime	68	0	0	Healthy	2017	2015	National	Systematic random	National	Malta	Europe	No	Unknown	Finishing	Slaughterhouse	Yes
https://www.efsa.europa.eu/en	Broth microdilution	Dilution	Variable	ECOFF	Yes	NA	NA	Unknown	No	Ceftazidime	298	1	0	Healthy	2017	2015	National	Systematic random	National	Netherlands	Europe	No	Unknown	Finishing	Slaughterhouse	Yes
https://www.efsa.europa.eu/en	Broth microdilution	Dilution	Variable	ECOFF	Yes	NA	NA	Unknown	No	Ceftazidime	170	8	3	Healthy	2017	2015	National	Systematic random	National	Poland	Europe	No	Unknown	Finishing	Slaughterhouse	Yes
https://www.efsa.europa.eu/en	Broth microdilution	Dilution	Variable	ECOFF	Yes	NA	NA	Unknown	No	Ceftazidime	198	10	3	Healthy	2017	2015	National	Systematic random	National	Portugal	Europe	No	Unknown	Finishing	Slaughterhouse	Yes
https://www.efsa.europa.eu/en	Broth microdilution	Dilution	Variable	ECOFF	Yes	NA	NA	Unknown	No	Ceftazidime	399	6	2	Healthy	2017	2015	National	Systematic random	National	Romania	Europe	No	Unknown	Finishing	Slaughterhouse	Yes
https://www.efsa.europa.eu/en	Broth microdilution	Dilution	Variable	ECOFF	Yes	NA	NA	Unknown	No	Ceftazidime	85	0	0	Healthy	2017	2015	National	Systematic random	National	Slovakia	Europe	No	Unknown	Finishing	Slaughterhouse	Yes
https://www.efsa.europa.eu/en	Broth microdilution	Dilution	Variable	ECOFF	Yes	NA	NA	Unknown	No	Ceftazidime	85	0	0	Healthy	2017	2015	National	Systematic random	National	Slovenia	Europe	No	Unknown	Finishing	Slaughterhouse	Yes
https://www.efsa.europa.eu/en	Broth microdilution	Dilution	Variable	ECOFF	Yes	NA	NA	Unknown	No	Ceftazidime	170	1	0	Healthy	2017	2015	National	Systematic random	National	Spain	Europe	No	Unknown	Finishing	Slaughterhouse	Yes
https://www.efsa.europa.eu/en	Broth microdilution	Dilution	Variable	ECOFF	Yes	NA	NA	Unknown	No	Ceftazidime	200	0	0	Healthy	2017	2015	National	Systematic random	National	Sweden	Europe	No	Unknown	Finishing	Slaughterhouse	Yes
https://www.efsa.europa.eu/en	Broth microdilution	Dilution	Variable	ECOFF	Yes	NA	NA	Unknown	No	Ceftazidime	170	0	0	Healthy	2017	2015	National	Systematic random	National	UK	Europe	No	Unknown	Finishing	Slaughterhouse	Yes
https://www.efsa.europa.eu/en	Broth microdilution	Dilution	Variable	ECOFF	Yes	NA	NA	Unknown	No	Ceftazidime	270	1	0	Healthy	2017	2015	National	Systematic random	National	Norway	Europe	No	Unknown	Finishing	Slaughterhouse	Yes
https://www.efsa.europa.eu/en	Broth microdilution	Dilution	Variable	ECOFF	Yes	NA	NA	Unknown	No	Ceftazidime	182	1	0	Healthy	2017	2015	National	Systematic random	National	Switzerland	Europe	No	Unknown	Finishing	Slaughterhouse	Yes
https://www.efsa.europa.eu/en	Broth microdilution	Dilution	Variable	ECOFF	Yes	NA	NA	Unknown	No	Meropenem	163	0	0	Healthy	2017	2015	National	Systematic random	National	Austria	Europe	No	Unknown	Finishing	Slaughterhouse	Yes
https://www.efsa.europa.eu/en	Broth microdilution	Dilution	Variable	ECOFF	Yes	NA	NA	Unknown	No	Meropenem	186	0	0	Healthy	2017	2015	National	Systematic random	National	Belgium	Europe	No	Unknown	Finishing	Slaughterhouse	Yes
https://www.efsa.europa.eu/en	Broth microdilution	Dilution	Variable	ECOFF	Yes	NA	NA	Unknown	No	Meropenem	21	0	0	Healthy	2017	2015	National	Systematic random	National	Bulgaria	Europe	No	Unknown	Finishing	Slaughterhouse	Yes
https://www.efsa.europa.eu/en	Broth microdilution	Dilution	Variable	ECOFF	Yes	NA	NA	Unknown	No	Meropenem	85	0	0	Healthy	2017	2015	National	Systematic random	National	Croatia	Europe	No	Unknown	Finishing	Slaughterhouse	Yes
https://www.efsa.europa.eu/en	Broth microdilution	Dilution	Variable	ECOFF	Yes	NA	NA	Unknown	No	Meropenem	55	0	0	Healthy	2017	2015	National	Systematic random	National	Cyprus	Europe	No	Unknown	Finishing	Slaughterhouse	Yes
https://www.efsa.europa.eu/en	Broth microdilution	Dilution	Variable	ECOFF	Yes	NA	NA	Unknown	No	Meropenem	187	0	0	Healthy	2017	2015	National	Systematic random	National	Czechia	Europe	No	Unknown	Finishing	Slaughterhouse	Yes
https://www.efsa.europa.eu/en	Broth microdilution	Dilution	Variable	ECOFF	Yes	NA	NA	Unknown	No	Meropenem	174	0	0	Healthy	2017	2015	National	Systematic random	National	Denmark	Europe	No	Unknown	Finishing	Slaughterhouse	Yes
https://www.efsa.europa.eu/en	Broth microdilution	Dilution	Variable	ECOFF	Yes	NA	NA	Unknown	No	Meropenem	85	0	0	Healthy	2017	2015	National	Systematic random	National	Estonia	Europe	No	Unknown	Finishing	Slaughterhouse	Yes
https://www.efsa.europa.eu/en	Broth microdilution	Dilution	Variable	ECOFF	Yes	NA	NA	Unknown	No	Meropenem	217	0	0	Healthy	2017	2015	National	Systematic random	National	Finland	Europe	No	Unknown	Finishing	Slaughterhouse	Yes
https://www.efsa.europa.eu/en	Broth microdilution	Dilution	Variable	ECOFF	Yes	NA	NA	Unknown	No	Meropenem	200	0	0	Healthy	2017	2015	National	Systematic random	National	France	Europe	No	Unknown	Finishing	Slaughterhouse	Yes
https://www.efsa.europa.eu/en	Broth microdilution	Dilution	Variable	ECOFF	Yes	NA	NA	Unknown	No	Meropenem	212	0	0	Healthy	2017	2015	National	Systematic random	National	Germany	Europe	No	Unknown	Finishing	Slaughterhouse	Yes
https://www.efsa.europa.eu/en	Broth microdilution	Dilution	Variable	ECOFF	Yes	NA	NA	Unknown	No	Meropenem	116	0	0	Healthy	2017	2015	National	Systematic random	National	Greece	Europe	No	Unknown	Finishing	Slaughterhouse	Yes
https://www.efsa.europa.eu/en	Broth microdilution	Dilution	Variable	ECOFF	Yes	NA	NA	Unknown	No	Meropenem	170	0	0	Healthy	2017	2015	National	Systematic random	National	Hungary	Europe	No	Unknown	Finishing	Slaughterhouse	Yes
https://www.efsa.europa.eu/en	Broth microdilution	Dilution	Variable	ECOFF	Yes	NA	NA	Unknown	No	Meropenem	147	0	0	Healthy	2017	2015	National	Systematic random	National	Ireland	Europe	No	Unknown	Finishing	Slaughterhouse	Yes
https://www.efsa.europa.eu/en	Broth microdilution	Dilution	Variable	ECOFF	Yes	NA	NA	Unknown	No	Meropenem	168	0	0	Healthy	2017	2015	National	Systematic random	National	Italy	Europe	No	Unknown	Finishing	Slaughterhouse	Yes
https://www.efsa.europa.eu/en	Broth microdilution	Dilution	Variable	ECOFF	Yes	NA	NA	Unknown	No	Meropenem	150	0	0	Healthy	2017	2015	National	Systematic random	National	Latvia	Europe	No	Unknown	Finishing	Slaughterhouse	Yes
https://www.efsa.europa.eu/en	Broth microdilution	Dilution	Variable	ECOFF	Yes	NA	NA	Unknown	No	Meropenem	89	0	0	Healthy	2017	2015	National	Systematic random	National	Lithuania	Europe	No	Unknown	Finishing	Slaughterhouse	Yes
https://www.efsa.europa.eu/en	Broth microdilution	Dilution	Variable	ECOFF	Yes	NA	NA	Unknown	No	Meropenem	68	0	0	Healthy	2017	2015	National	Systematic random	National	Malta	Europe	No	Unknown	Finishing	Slaughterhouse	Yes
https://www.efsa.europa.eu/en	Broth microdilution	Dilution	Variable	ECOFF	Yes	NA	NA	Unknown	No	Meropenem	298	0	0	Healthy	2017	2015	National	Systematic random	National	Netherlands	Europe	No	Unknown	Finishing	Slaughterhouse	Yes
https://www.efsa.europa.eu/en	Broth microdilution	Dilution	Variable	ECOFF	Yes	NA	NA	Unknown	No	Meropenem	170	0	0	Healthy	2017	2015	National	Systematic random	National	Poland	Europe	No	Unknown	Finishing	Slaughterhouse	Yes
https://www.efsa.europa.eu/en	Broth microdilution	Dilution	Variable	ECOFF	Yes	NA	NA	Unknown	No	Meropenem	198	0	0	Healthy	2017	2015	National	Systematic random	National	Portugal	Europe	No	Unknown	Finishing	Slaughterhouse	Yes
https://www.efsa.europa.eu/en	Broth microdilution	Dilution	Variable	ECOFF	Yes	NA	NA	Unknown	No	Meropenem	399	0	0	Healthy	2017	2015	National	Systematic random	National	Romania	Europe	No	Unknown	Finishing	Slaughterhouse	Yes
https://www.efsa.europa.eu/en	Broth microdilution	Dilution	Variable	ECOFF	Yes	NA	NA	Unknown	No	Meropenem	85	0	0	Healthy	2017	2015	National	Systematic random	National	Slovakia	Europe	No	Unknown	Finishing	Slaughterhouse	Yes
https://www.efsa.europa.eu/en	Broth microdilution	Dilution	Variable	ECOFF	Yes	NA	NA	Unknown	No	Meropenem	85	0	0	Healthy	2017	2015	National	Systematic random	National	Slovenia	Europe	No	Unknown	Finishing	Slaughterhouse	Yes
https://www.efsa.europa.eu/en	Broth microdilution	Dilution	Variable	ECOFF	Yes	NA	NA	Unknown	No	Meropenem	170	0	0	Healthy	2017	2015	National	Systematic random	National	Spain	Europe	No	Unknown	Finishing	Slaughterhouse	Yes
https://www.efsa.europa.eu/en	Broth microdilution	Dilution	Variable	ECOFF	Yes	NA	NA	Unknown	No	Meropenem	200	0	0	Healthy	2017	2015	National	Systematic random	National	Sweden	Europe	No	Unknown	Finishing	Slaughterhouse	Yes
https://www.efsa.europa.eu/en	Broth microdilution	Dilution	Variable	ECOFF	Yes	NA	NA	Unknown	No	Meropenem	170	0	0	Healthy	2017	2015	National	Systematic random	National	UK	Europe	No	Unknown	Finishing	Slaughterhouse	Yes
https://www.efsa.europa.eu/en	Broth microdilution	Dilution	Variable	ECOFF	Yes	NA	NA	Unknown	No	Meropenem	270	0	0	Healthy	2017	2015	National	Systematic random	National	Norway	Europe	No	Unknown	Finishing	Slaughterhouse	Yes
https://www.efsa.europa.eu/en	Broth microdilution	Dilution	Variable	ECOFF	Yes	NA	NA	Unknown	No	Meropenem	182	0	0	Healthy	2017	2015	National	Systematic random	National	Switzerland	Europe	No	Unknown	Finishing	Slaughterhouse	Yes
https://www.ruokavirasto.fi/en/farmers/animal-husbandry/animal-medication/monitoring-of-antibiotic-resistance/finres-vet-reports/	Broth microdilution	Dilution	CLSI	CLSI	Yes	Vet01-A4, Vet01-S2	Unknown	Unknown	Yes	Cefotaxime	31	1	0	Diseased	2017	2013	National	Stratified random	National	Finland	Europe	Yes	Unknown	Unknown	Unknown	No
https://www.ruokavirasto.fi/en/farmers/animal-husbandry/animal-medication/monitoring-of-antibiotic-resistance/finres-vet-reports/	Broth microdilution	Dilution	CLSI	CLSI	Yes	Vet01-A4, Vet01-S2	Unknown	Unknown	Yes	Cefotaxime	26	3	0	Diseased	2017	2014	National	Stratified random	National	Finland	Europe	Yes	Unknown	Unknown	Unknown	No
https://www.ruokavirasto.fi/en/farmers/animal-husbandry/animal-medication/monitoring-of-antibiotic-resistance/finres-vet-reports/	Broth microdilution	Dilution	CLSI	CLSI	Yes	Vet01-A4, Vet01-S2	Unknown	Unknown	Yes	Cefotaxime	19	4	0	Diseased	2017	2015	National	Stratified random	National	Finland	Europe	Yes	Unknown	Unknown	Unknown	No
https://www.ruokavirasto.fi/en/farmers/animal-husbandry/animal-medication/monitoring-of-antibiotic-resistance/finres-vet-reports/	Broth microdilution	Dilution	CLSI	ECOFF	Yes	Vet01-A4, Vet01-S2	Unknown	Unknown	Yes	Carbapenemase	320	0	0	Healthy	2017	2013	National	Stratified random	National	Finland	Europe	Yes	Unknown	Slaughterhouse	Unknown	Yes
https://www.ruokavirasto.fi/en/farmers/animal-husbandry/animal-medication/monitoring-of-antibiotic-resistance/finres-vet-reports/	Broth microdilution	Dilution	CLSI	ECOFF	Yes	Vet01-A4, Vet01-S2	Unknown	Unknown	Yes	Carbapenemase	306	0	0	Healthy	2017	2013	National	Stratified random	National	Finland	Europe	Yes	Unknown	Slaughterhouse	Unknown	Yes
https://www.danmap.org/	Broth microdilution	Dilution	CLSI	ECOFF	Yes	Unknown	Unknown	Unknown	Yes	Cefotaxime	59	1	1	Diseased	2017	2016	National	Stratified random	National	Denmark	Europe	Yes	Unknown	weaners	Unknown	Yes
https://www.danmap.org/	Broth microdilution	Dilution	CLSI	ECOFF	Yes	Unknown	Unknown	Unknown	Yes	Cefotaxime	145	1	0	Healthy	2017	2016	National	Stratified random	National	Denmark	Europe	Yes	Unknown	Slaughterhouse	Unknown	Yes
https://www.danmap.org/	Broth microdilution	Dilution	CLSI	ECOFF	Yes	Unknown	Unknown	Unknown	Yes	Ceftazidime	145	1	0	Healthy	2017	2016	National	Stratified random	National	Denmark	Europe	Yes	Unknown	Slaughterhouse	Unknown	Yes
Bessone, Fernando A., et al. "Presence and characterization of Escherichia coli virulence genes isolated from diseased pigs in the central region of Argentina." Veterinary world 10.8 (2017): 939.	Disk diffusion	Diffusion	CLSI	Manufacturer	No	Unknown	2014	Susceptible	NA	Ceftiofur	54	13	13	Diseased	2017	Unknown	Local	Unknown	Central	Argentina	South America	No	Intensive	Piglets	Intensive	Yes
Brand, Piera Alena, Stefanie Gobeli, and Vincent Perreten. Pathotyping and antibiotic resistance of porcine enterovirulent Escherichia coli strains from Switzerland (2014-2015). Diss. Vetsuisse-Fakultät Universität Bern, 2017.	Broth microdilution	Dilution	EUCAST	EUCAST	Yes	M100-S26	2016	Unknown	Yes	Cefotaxime	119	0	0	Diseased	2017	2014-2015	Unknown	Unknown	Unknown	Switzerland	Europe	No	Unknown	Piglets	Unknown	Yes
Brand, Piera Alena, Stefanie Gobeli, and Vincent Perreten. Pathotyping and antibiotic resistance of porcine enterovirulent Escherichia coli strains from Switzerland (2014-2015). Diss. Vetsuisse-Fakultät Universität Bern, 2017.	Broth microdilution	Dilution	EUCAST	EUCAST	Yes	M100-S26	2016	Unknown	Yes	Ceftazidime	119	0	0	Diseased	2017	2014-2015	Unknown	Unknown	Unknown	Switzerland	Europe	No	Unknown	Piglets	Unknown	Yes
Brand, Piera Alena, Stefanie Gobeli, and Vincent Perreten. Pathotyping and antibiotic resistance of porcine enterovirulent Escherichia coli strains from Switzerland (2014-2015). Diss. Vetsuisse-Fakultät Universität Bern, 2017.	Broth microdilution	Dilution	EUCAST	EUCAST	Yes	M100-S26	2016	Unknown	Yes	Meropenem	119	0	0	Diseased	2017	2014-2015	Unknown	Unknown	Unknown	Switzerland	Europe	No	Unknown	Piglets	Unknown	Yes
Pulss, Sandra, et al. "First report of an Escherichia coli strain from swine carrying an OXA-181 carbapenemase and the colistin resistance determinant MCR-1." International journal of antimicrobial agents 50.2 (2017): 232-236.	Agar dilution	Dilution	Unknown	Unknown	Yes	NA	NA	Unknown	No	Meropenem	7850	11	11	Unknown	2017	2015.41666666667-2016.66666666667	Continent	Unknown	Continent	Europe	Europe	No	Unknown	Unknown	Unknown	No
Rosager, Weber Nicolai, et al. "Comparison of antimicrobial resistance in E. coli isolated from rectal and floor samples in pens with diarrhoeic nursery pigs in Denmark." Preventive veterinary medicine 147 (2017): 42-49.	Broth microdilution	Dilution	CLSI	CLSI	Yes	Vet01-S	2015	Unknown	No	Ceftiofur	380	0	0	Diseased	2017	2014	Unknown	Random	Unknown	Denmark	Europe	Yes	Unknown	Piglets	Unknown	Yes
SKOČKOVÁ, ALENA, et al. "Shiga toxin-producing Escherichia coli (STEC) in the Czech Republic: Characterization of pathogenic strains isolated from pig and cattle carcasses." Journal of Food & Nutrition Research 56.4 (2017).	Disk diffusion	Diffusion	CLSI	CLSI	No	M100-S24	2014	Unknown	NA	CEfotaxime	27	0	0	Healthy	2017	2013.5-2014.66666666667	Unknown	Unknown	Unknown	Czechia	Europe	No	Unknown	Slaughterhouse	Unknown	Yes
Ström, G., et al. "Antimicrobial use and antimicrobial susceptibility in Escherichia coli on small-and medium-scale pig farms in north-eastern Thailand." Antimicrobial Resistance & Infection Control 6.1 (2017): 1-9.	Broth microdilution	Dilution	CLSI	EUCAST	Yes	Vet01-A4	Unknown	Unknown	Yes	Cefotaxime	150	2	2	Healthy	2017	2015.75-2015.91666666667	Local	Systematic random	Khon Kaen	Thailand	Asia	Yes	small-medium scale	Sows	small-medium scale	Yes
Ström, G., et al. "Antimicrobial use and antimicrobial susceptibility in Escherichia coli on small-and medium-scale pig farms in north-eastern Thailand." Antimicrobial Resistance & Infection Control 6.1 (2017): 1-9.	Broth microdilution	Dilution	CLSI	EUCAST	Yes	Vet01-A4	Unknown	Unknown	Yes	Ceftazidime	150	6	2	Healthy	2017	2015.75-2015.91666666667	Local	Systematic random	Khon Kaen	Thailand	Asia	Yes	small-medium scale	Sows	small-medium scale	Yes
Luque, Andrea Torres, et al. "Antimicrobial resistant Escherichia coli in the reproductive tract microbiota of cows and sows." Comparative immunology, microbiology and infectious diseases 55 (2017): 13-19.	Disk diffusion	Diffusion	CLSI	CLSI	No	M100-S22	2012	Resistant	NA	Ceftazidime	21	0	0	Healthy	2017	Unknown	Local	Unknown	Tucuman	Argentina	South America	No	Unknown	sows	Unknown	Yes
Luque, Andrea Torres, et al. "Antimicrobial resistant Escherichia coli in the reproductive tract microbiota of cows and sows." Comparative immunology, microbiology and infectious diseases 55 (2017): 13-19.	Disk diffusion	Diffusion	CLSI	CLSI	No	M100-S22	2012	Resistant	NA	Ceftiofur	21	1	1	Healthy	2017	Unknown	Local	Unknown	Tucuman	Argentina	South America	No	Unknown	sows	Unknown	Yes
Yassin, Afrah Kamal, et al. "Antimicrobial resistance in clinical Escherichia coli isolates from poultry and livestock, China." PloS one 12.9 (2017): e0185326.	Disk diffusion	Diffusion	CLSI	Unknown	No	Vet01-A4, Vet01-S2	2013	Susceptible	NA	Ertapenem	113	0	0	Diseased	2017	2004-2012	Local	Unknown	Jiangsu	China	Asia	No	Unknown	Unknown	Unknown	No
Yassin, Afrah Kamal, et al. "Antimicrobial resistance in clinical Escherichia coli isolates from poultry and livestock, China." PloS one 12.9 (2017): e0185326.	Disk diffusion	Diffusion	CLSI	Unknown	No	Vet01-A4, Vet01-S2	2013	Susceptible	NA	Cefotaxime	113	4	4	Diseased	2017	2004-2012	Local	Unknown	Jiangsu	China	Asia	No	Unknown	Unknown	Unknown	No
Yassin, Afrah Kamal, et al. "Antimicrobial resistance in clinical Escherichia coli isolates from poultry and livestock, China." PloS one 12.9 (2017): e0185326.	Disk diffusion	Diffusion	CLSI	Unknown	No	Vet01-A4, Vet01-S2	2013	Susceptible	NA	Ceftazidime	113	2	2	Diseased	2017	2004-2012	Local	Unknown	Jiangsu	China	Asia	No	Unknown	Unknown	Unknown	No
Yassin, Afrah Kamal, et al. "Antimicrobial resistance in clinical Escherichia coli isolates from poultry and livestock, China." PloS one 12.9 (2017): e0185326.	Disk diffusion	Diffusion	CLSI	Unknown	No	Vet01-A4, Vet01-S2	2013	Susceptible	NA	Ceftriaxone	113	3	3	Diseased	2017	2004-2012	Local	Unknown	Jiangsu	China	Asia	No	Unknown	Unknown	Unknown	No
Zhang, Peng, et al. "Surveillance of antimicrobial resistance among Escherichia coli from chicken and swine, China, 2008–2015." Veterinary microbiology 203 (2017): 49-55.	Broth microdilution	Dilution	CLSI	CLSI	No	Vet01-A4	2013	Unknown	No	Ceftiofur	779	102	102	Unknown	2017	2008	National	Unknown	National	China	Asia	No	Unknown	Unknown	Unknown	No
Zhang, Peng, et al. "Surveillance of antimicrobial resistance among Escherichia coli from chicken and swine, China, 2008–2015." Veterinary microbiology 203 (2017): 49-55.	Broth microdilution	Dilution	CLSI	CLSI	No	Vet01-A4	2013	Unknown	No	Ceftiofur	887	153	153	Unknown	2017	2009	National	Unknown	National	China	Asia	No	Unknown	Unknown	Unknown	No
Zhang, Peng, et al. "Surveillance of antimicrobial resistance among Escherichia coli from chicken and swine, China, 2008–2015." Veterinary microbiology 203 (2017): 49-55.	Broth microdilution	Dilution	CLSI	CLSI	No	Vet01-A4	2013	Unknown	No	Ceftiofur	869	147	147	Unknown	2017	2010	National	Unknown	National	China	Asia	No	Unknown	Unknown	Unknown	No
Zhang, Peng, et al. "Surveillance of antimicrobial resistance among Escherichia coli from chicken and swine, China, 2008–2015." Veterinary microbiology 203 (2017): 49-55.	Broth microdilution	Dilution	CLSI	CLSI	No	Vet01-A4	2013	Unknown	No	Ceftiofur	1091	189	189	Unknown	2017	2011	National	Unknown	National	China	Asia	No	Unknown	Unknown	Unknown	No
Zhang, Peng, et al. "Surveillance of antimicrobial resistance among Escherichia coli from chicken and swine, China, 2008–2015." Veterinary microbiology 203 (2017): 49-55.	Broth microdilution	Dilution	CLSI	CLSI	No	Vet01-A4	2013	Unknown	No	Ceftiofur	1154	511	511	Unknown	2017	2012	National	Unknown	National	China	Asia	No	Unknown	Unknown	Unknown	No
Zhang, Peng, et al. "Surveillance of antimicrobial resistance among Escherichia coli from chicken and swine, China, 2008–2015." Veterinary microbiology 203 (2017): 49-55.	Broth microdilution	Dilution	CLSI	CLSI	No	Vet01-A4	2013	Unknown	No	Ceftiofur	933	216	216	Unknown	2017	2013	National	Unknown	National	China	Asia	No	Unknown	Unknown	Unknown	No
Zhang, Peng, et al. "Surveillance of antimicrobial resistance among Escherichia coli from chicken and swine, China, 2008–2015." Veterinary microbiology 203 (2017): 49-55.	Broth microdilution	Dilution	CLSI	CLSI	No	Vet01-A4	2013	Unknown	No	Ceftiofur	931	213	213	Unknown	2017	2014	National	Unknown	National	China	Asia	No	Unknown	Unknown	Unknown	No
Zhang, Peng, et al. "Surveillance of antimicrobial resistance among Escherichia coli from chicken and swine, China, 2008–2015." Veterinary microbiology 203 (2017): 49-55.	Broth microdilution	Dilution	CLSI	CLSI	No	Vet01-A4	2013	Unknown	No	Ceftiofur	928	240	240	Unknown	2017	2015	National	Unknown	National	China	Asia	No	Unknown	Unknown	Unknown	No
Zhang, Hongna, et al. "Prevalence and antimicrobial resistance profiles of Escherichia coli isolated from free-range pigs." The Journal of Infection in Developing Countries 11.08 (2017): 652-655.	Broth microdilution	Dilution	CLSI	ECOFF	Yes	M100-S23	2013	Unknown	No	Ceftiofur	123	37	28	Unknown	2017	2015.41666666667-2015.83333333333	Local	Random	Laiwu	China	Asia	Yes	Free-ranging	12-16 months	Free-ranging	Yes
https://www.ruokavirasto.fi/en/farmers/animal-husbandry/animal-medication/monitoring-of-antibiotic-resistance/finres-vet-reports/	Broth microdilution	Dilution	CLSI	ECOFF	Yes	Vet01-A4, Vet01-S2	Unknown	Unknown	Yes	Cefotaxime	315	2	0	Healthy	2017	2013	National	Stratified random	National	Finland	Europe	Yes	Unknown	Slaughterhouse	Unknown	Yes
https://www.ruokavirasto.fi/en/farmers/animal-husbandry/animal-medication/monitoring-of-antibiotic-resistance/finres-vet-reports/	Broth microdilution	Dilution	CLSI	ECOFF	Yes	Vet01-A4, Vet01-S2	Unknown	Unknown	Yes	Cefotaxime	217	0	0	Healthy	2017	2015	National	Stratified random	National	Finland	Europe	Yes	Unknown	Slaughterhouse	Unknown	Yes
https://www.ruokavirasto.fi/en/farmers/animal-husbandry/animal-medication/monitoring-of-antibiotic-resistance/finres-vet-reports/	Broth microdilution	Dilution	CLSI	ECOFF	Yes	Vet01-A4, Vet01-S2	Unknown	Unknown	Yes	Ceftazidime	217	0	0	Healthy	2017	2015	National	Stratified random	National	Finland	Europe	Yes	Unknown	Slaughterhouse	Unknown	Yes
https://www.ruokavirasto.fi/en/farmers/animal-husbandry/animal-medication/monitoring-of-antibiotic-resistance/finres-vet-reports/	Broth microdilution	Dilution	CLSI	ECOFF	Yes	Vet01-A4, Vet01-S2	Unknown	Unknown	Yes	Meropenem	217	0	0	Healthy	2017	2015	National	Stratified random	National	Finland	Europe	Yes	Unknown	Slaughterhouse	Unknown	Yes
https://www.sva.se/en/our-topics/antibiotics/svarm-resistance-monitoring/swedres-svarm-reports/	Broth microdilution	Dilution	CLSI	ECOFF	Yes	Vet01-S, Vet04-A	2013, 2015	Unknown	Yes	Cefotaxime	262	0	0	Diseased	2017	2017	National	STratified random	National	Sweden	Europe	Yes	Unknown	Unknown	Unknown	No
https://www.sva.se/en/our-topics/antibiotics/svarm-resistance-monitoring/swedres-svarm-reports/	Broth microdilution	Dilution	CLSI	ECOFF	Yes	Vet01-S, Vet04-A	2013, 2015	Unknown	Yes	Cefotaxime	140	0	0	Healthy	2017	2017	National	STratified random	National	Sweden	Europe	Yes	Unknown	Slaughterhouse	Unknown	Yes
https://www.sva.se/en/our-topics/antibiotics/svarm-resistance-monitoring/swedres-svarm-reports/	Broth microdilution	Dilution	CLSI	ECOFF	Yes	Vet01-S, Vet04-A	2013, 2015	Unknown	Yes	Ceftazidime	140	0	0	Healthy	2017	2017	National	STratified random	National	Sweden	Europe	Yes	Unknown	Slaughterhouse	Unknown	Yes
https://www.sva.se/en/our-topics/antibiotics/svarm-resistance-monitoring/swedres-svarm-reports/	Broth microdilution	Dilution	CLSI	ECOFF	Yes	Vet01-S, Vet04-A	2013, 2015	Unknown	Yes	Meropenem	140	0	0	Healthy	2017	2017	National	STratified random	National	Sweden	Europe	Yes	Unknown	Slaughterhouse	Unknown	Yes
https://www.danmap.org/	Broth microdilution	Dilution	CLSI	ECOFF	Yes	Unknown	Unknown	Unknown	Yes	Meropenem	145	0	0	Healthy	2017	2016	National	Stratified random	National	Denmark	Europe	Yes	Unknown	Slaughterhouse	Unknown	Yes
https://www.vetinst.no/en/surveillance-programmes/norm-norm-vet-report	Broth microdilution	Dilution	Manufacturer	Microbiological cutoffs	Yes	NA	NA	Susceptible	Yes	Cefotaxime	304	0	0	Healthy	2017	2017	National	Stratified random	National	Norway	Europe	Yes	Unknown	Slaughterhouse	Unknown	Yes
https://www.vetinst.no/en/surveillance-programmes/norm-norm-vet-report	Broth microdilution	Dilution	Manufacturer	Microbiological cutoffs	Yes	NA	NA	Susceptible	Yes	Ceftazidime	304	0	0	Healthy	2017	2017	National	Stratified random	National	Norway	Europe	Yes	Unknown	Slaughterhouse	Unknown	Yes
https://www.vetinst.no/en/surveillance-programmes/norm-norm-vet-report	Broth microdilution	Dilution	Manufacturer	Microbiological cutoffs	Yes	NA	NA	Susceptible	Yes	Meropenem	304	0	0	Healthy	2017	2017	National	Stratified random	National	Norway	Europe	Yes	Unknown	Slaughterhouse	Unknown	Yes
https://www.wur.nl/en/Research-Results/Research-Institutes/Bioveterinary-Research/In-the-spotlight/Antibiotic-resistance/MARAN-reports.htm	Broth microdilution	Dilution	CLSI	ECOFF	Yes	M31-A2, M100-S19	Unknown	Susceptible	Yes	Cefotaxime	300	1	1	Healthy	2017	2017	National	Stratified random	National	Netherlands	Europe	Yes	Unknown	Slaughterhouse	Unknown	Yes
https://www.wur.nl/en/Research-Results/Research-Institutes/Bioveterinary-Research/In-the-spotlight/Antibiotic-resistance/MARAN-reports.htm	Broth microdilution	Dilution	CLSI	ECOFF	Yes	M31-A2, M100-S19	Unknown	Susceptible	Yes	Ceftazidime	300	1	0	Healthy	2017	2017	National	Stratified random	National	Netherlands	Europe	Yes	Unknown	Slaughterhouse	Unknown	Yes
https://www.wur.nl/en/Research-Results/Research-Institutes/Bioveterinary-Research/In-the-spotlight/Antibiotic-resistance/MARAN-reports.htm	Broth microdilution	Dilution	CLSI	ECOFF	Yes	M31-A2, M100-S19	Unknown	Susceptible	Yes	Meropenem	300	0	0	Healthy	2017	2017	National	Stratified random	National	Netherlands	Europe	Yes	Unknown	Slaughterhouse	Unknown	Yes
https://www.canada.ca/en/public-health/services/surveillance/canadian-integrated-program-antimicrobial-resistance-surveillance-cipars.html	Broth microdilution	Dilution	CLSI	CLSI	Yes			Susceptible	No	Ceftriaxone	164	2	2	Healthy	2017	2017	National	Systematic random	National	Canada	North America	Yes	Unknown	Slaughterhouse	Unknown	Yes
https://www.canada.ca/en/public-health/services/surveillance/canadian-integrated-program-antimicrobial-resistance-surveillance-cipars.html	Broth microdilution	Dilution	CLSI	CLSI	Yes			Susceptible	No	Meropenem	164	0	0	Healthy	2017	2017	National	Systematic random	National	Canada	North America	Yes	Unknown	Slaughterhouse	Unknown	Yes
https://www.canada.ca/en/public-health/services/surveillance/canadian-integrated-program-antimicrobial-resistance-surveillance-cipars.html	Broth microdilution	Dilution	CLSI	CLSI	Yes			Susceptible	No	Ceftriaxone	484	2	2	Healthy	2017	2017	National	Systematic random	National	Canada	North America	Yes	Unknown	Growing-finish	Unknown	Yes
https://www.canada.ca/en/public-health/services/surveillance/canadian-integrated-program-antimicrobial-resistance-surveillance-cipars.html	Broth microdilution	Dilution	CLSI	CLSI	Yes			Susceptible	No	Meropenem	484	0	0	Healthy	2017	2017	National	Systematic random	National	Canada	North America	Yes	Unknown	Growing-finish	Unknown	Yes
Van Breda, L. K., O. P. Dhungyel, and M. P. Ward. "Antibiotic resistant Escherichia coli in southeastern Australian pig herds and implications for surveillance." Zoonoses and public health 65.1 (2018): e1-e7.	Broth microdilution	Dilution	Manufacturer	CLSI	No	Vet01-A4	2013	Unknown	No	Ceftiofur	84	3	3	Diseased	2018	2013.75-2014.41666666667	Local	Random	Victoria, NSW, South	Australia	Oceania	No	Unknown	Pre-weaned and weaned piglets	Unknown	Yes
Van Breda, L. K., O. P. Dhungyel, and M. P. Ward. "Antibiotic resistant Escherichia coli in southeastern Australian pig herds and implications for surveillance." Zoonoses and public health 65.1 (2018): e1-e7.	Broth microdilution	Dilution	Manufacturer	CLSI	No	M100-S22	2012	Unknown	No	Ceftazidime	325	7	7	Mixed	2018	2013.75-2014.41666666667	Local	Random	Victoria, NSW, South	Australia	Oceania	No	Unknown	Pre-weaned and weaned piglets	Unknown	Yes
Van Breda, L. K., O. P. Dhungyel, and M. P. Ward. "Antibiotic resistant Escherichia coli in southeastern Australian pig herds and implications for surveillance." Zoonoses and public health 65.1 (2018): e1-e7.	Broth microdilution	Dilution	Manufacturer	CLSI	No	M100-S22	2012	Unknown	No	Ceftriaxone	325	18	18	Mixed	2018	2013.75-2014.41666666667	Local	Random	Victoria, NSW, South	Australia	Oceania	No	Unknown	Pre-weaned and weaned piglets	Unknown	Yes
Van Breda, L. K., O. P. Dhungyel, and M. P. Ward. "Antibiotic resistant Escherichia coli in southeastern Australian pig herds and implications for surveillance." Zoonoses and public health 65.1 (2018): e1-e7.	Broth microdilution	Dilution	Manufacturer	CLSI	No	M100-S22	2012	Unknown	No	Ertapenem	325	2	2	Mixed	2018	2013.75-2014.41666666667	Local	Random	Victoria, NSW, South	Australia	Oceania	No	Unknown	Pre-weaned and weaned piglets	Unknown	Yes
Buranasinsup, Shutipen, et al. "Prevalence of the Multi-drug Resistance of Shiga Toxin-producing Escherichia coli Isolated from Pigs in Central Thailand." Chiang Mai J. Sci 45.1 (2018): 21-32.	Disk diffusion	Diffusion	CLSI	Unknown	No	M100-S22	2012	Susceptible	NA	Cefepime	206	0	0	Unknown	2018	2012-2014	Local	Unknown	Nakornpathom, Ratchaburi	Thailand	Asia	Yes	Unknown	Piglets	Unknown	Yes
Buranasinsup, Shutipen, et al. "Prevalence of the Multi-drug Resistance of Shiga Toxin-producing Escherichia coli Isolated from Pigs in Central Thailand." Chiang Mai J. Sci 45.1 (2018): 21-32.	Disk diffusion	Diffusion	CLSI	Unknown	No	M100-S22	2012	Susceptible	NA	Ceftriaxone	206	1	1	Unknown	2018	2012-2014	Local	Unknown	Nakornpathom, Ratchaburi	Thailand	Asia	Yes	Unknown	Piglets	Unknown	Yes
Buranasinsup, Shutipen, et al. "Prevalence of the Multi-drug Resistance of Shiga Toxin-producing Escherichia coli Isolated from Pigs in Central Thailand." Chiang Mai J. Sci 45.1 (2018): 21-32.	Disk diffusion	Diffusion	CLSI	Unknown	No	M100-S22	2012	Susceptible	NA	Cefotaxime	206	1	1	Unknown	2018	2012-2014	Local	Unknown	Nakornpathom, Ratchaburi	Thailand	Asia	Yes	Unknown	Piglets	Unknown	Yes
Buranasinsup, Shutipen, et al. "Prevalence of the Multi-drug Resistance of Shiga Toxin-producing Escherichia coli Isolated from Pigs in Central Thailand." Chiang Mai J. Sci 45.1 (2018): 21-32.	Disk diffusion	Diffusion	CLSI	Unknown	No	M100-S22	2012	Susceptible	NA	Ceftazidime	206	1	1	Unknown	2018	2012-2014	Local	Unknown	Nakornpathom, Ratchaburi	Thailand	Asia	Yes	Unknown	Piglets	Unknown	Yes
Buranasinsup, Shutipen, et al. "Prevalence of the Multi-drug Resistance of Shiga Toxin-producing Escherichia coli Isolated from Pigs in Central Thailand." Chiang Mai J. Sci 45.1 (2018): 21-32.	Disk diffusion	Diffusion	CLSI	Unknown	No	M100-S22	2012	Susceptible	NA	Imipenem	206	0	0	Unknown	2018	2012-2014	Local	Unknown	Nakornpathom, Ratchaburi	Thailand	Asia	Yes	Unknown	Piglets	Unknown	Yes
Buranasinsup, Shutipen, et al. "Prevalence of the Multi-drug Resistance of Shiga Toxin-producing Escherichia coli Isolated from Pigs in Central Thailand." Chiang Mai J. Sci 45.1 (2018): 21-32.	Disk diffusion	Diffusion	CLSI	Unknown	No	M100-S22	2012	Susceptible	NA	Meropenem	206	0	0	Unknown	2018	2012-2014	Local	Unknown	Nakornpathom, Ratchaburi	Thailand	Asia	Yes	Unknown	Piglets	Unknown	Yes
Kidsley, Amanda K., et al. "Antimicrobial susceptibility of Escherichia coli and Salmonella spp. isolates from healthy pigs in Australia: results of a pilot national survey." Frontiers in microbiology 9 (2018): 1207.	Broth microdilution	Dilution	Manufacturer	CLSI	Yes	Vet01-S, M100-S	2015, 2016	Susceptible	No	Ceftiofur	201	0	0	Healthy	2018	2015.58333333333-2016	National	Systematic random	National	Australia	Oceania	No	Unknown	Slaughterhouse	Unknown	Yes
Li, Xiao-shen, et al. "The prevalence of mcr-1 and resistance characteristics of Escherichia coli isolates from diseased and healthy pigs." Diagnostic microbiology and infectious disease 91.1 (2018): 63-65.	Broth microdilution	Dilution	CLSI	CLSI	No	13th edn.	2016	Unknown	No	Ceftiofur	204	27	27	Healthy	2018	2016.5-2017.16666666667	Local	Random	Henan	China	Asia	Yes	Unknown	Unknown	Unknown	No
Li, Xiao-shen, et al. "The prevalence of mcr-1 and resistance characteristics of Escherichia coli isolates from diseased and healthy pigs." Diagnostic microbiology and infectious disease 91.1 (2018): 63-65.	Broth microdilution	Dilution	CLSI	CLSI	No	13th edn.	2016	Unknown	No	Cefquinome	204	24	24	Healthy	2018	2016.5-2017.16666666667	Local	Random	Henan	China	Asia	Yes	Unknown	Unknown	Unknown	No
Li, Xiao-shen, et al. "The prevalence of mcr-1 and resistance characteristics of Escherichia coli isolates from diseased and healthy pigs." Diagnostic microbiology and infectious disease 91.1 (2018): 63-65.	Broth microdilution	Dilution	CLSI	CLSI	No	13th edn.	2016	Unknown	No	Ceftiofur	102	63	63	Diseased	2018	2016.5-2017.16666666667	Local	Random	Henan	China	Asia	Yes	Unknown	Unknown	Unknown	No
Li, Xiao-shen, et al. "The prevalence of mcr-1 and resistance characteristics of Escherichia coli isolates from diseased and healthy pigs." Diagnostic microbiology and infectious disease 91.1 (2018): 63-65.	Broth microdilution	Dilution	CLSI	CLSI	No	13th edn.	2016	Unknown	No	Cefquinome	102	60	60	Diseased	2018	2016.5-2017.16666666667	Local	Random	Henan	China	Asia	Yes	Unknown	Unknown	Unknown	No
Lyu, Wenxin, et al. "Detection of Plasmid-Mediated Quinolone Resistance Genes in Swine Clinical Isolates of Escherichia coli." GEN 10.12 (2017): 13-14.	Disk diffusion	Diffusion	CLSI	Unknown	Yes	Unknown	2009	Susceptible	NA	Ceftriaxone	53	11	11	Diseased	2018	2015.25-2017.33333333333	Local	Unknown	East	China	Asia	No	Unknown	Unknown	Unknown	No
Van Breda, L. K., O. P. Dhungyel, and M. P. Ward. "Antibiotic resistant Escherichia coli in southeastern Australian pig herds and implications for surveillance." Zoonoses and public health 65.1 (2018): e1-e7.	Broth microdilution	Dilution	Manufacturer	CLSI	No	Vet01-A4	2013	Unknown	No	Ceftiofur	241	14	14	Healthy	2018	2013.75-2014.41666666667	Local	Random	Victoria, NSW, South	Australia	Oceania	No	Unknown	Pre-weaned and weaned piglets	Unknown	Yes
Spindola, Maria G., et al. "Genetic diversity, virulence genotype and antimicrobial resistance of uropathogenic Escherichia coli (UPEC) isolated from sows." Veterinary Quarterly 38.1 (2018): 79-87.	Disk diffusion	Diffusion	CLSI	Unknown	No	M100-S25	2015	Unknown	NA	Cefotaxime	186	0	0	Diseased	2018	Unknown	Local	Unknown	Sao Paolo	Brazil	South America	No	Unknown	Sows	Unknown	Yes
Spindola, Maria G., et al. "Genetic diversity, virulence genotype and antimicrobial resistance of uropathogenic Escherichia coli (UPEC) isolated from sows." Veterinary Quarterly 38.1 (2018): 79-87.	Disk diffusion	Diffusion	CLSI	Unknown	No	M100-S25	2015	Unknown	NA	Ceftiofur	186	5	5	Diseased	2018	Unknown	Local	Unknown	Sao Paolo	Brazil	South America	No	Unknown	Sows	Unknown	Yes
Liu, Xiaoqiang, et al. "Molecular characterization of extended-spectrum β-lactamase-producing multidrug resistant Escherichia coli from swine in Northwest China." Frontiers in microbiology 9 (2018): 1756.	Broth microdilution	Dilution	CLSI	Unknown	No	Vet01-S2	2013	Unknown	No	Ceftiofur	270	56	56	Healthy	2018	2015.41666666667-2017.5	Local	Unknown	Shaanxi, Gansu	China	Asia	No	Unknown	Unknown	Unknown	No
Liu, Xiaoqiang, et al. "Molecular characterization of extended-spectrum β-lactamase-producing multidrug resistant Escherichia coli from swine in Northwest China." Frontiers in microbiology 9 (2018): 1756.	Broth microdilution	Dilution	CLSI	Unknown	No	Vet01-S2	2013	Unknown	No	Cefotaxime	270	51	51	Healthy	2018	2015.41666666667-2017.5	Local	Unknown	Shaanxi, Gansu	China	Asia	No	Unknown	Unknown	Unknown	No
Liu, Xiaoqiang, et al. "Molecular characterization of extended-spectrum β-lactamase-producing multidrug resistant Escherichia coli from swine in Northwest China." Frontiers in microbiology 9 (2018): 1756.	Broth microdilution	Dilution	CLSI	Unknown	No	Vet01-S2	2013	Unknown	No	Ceftazidime	270	58	58	Healthy	2018	2015.41666666667-2017.5	Local	Unknown	Shaanxi, Gansu	China	Asia	No	Unknown	Unknown	Unknown	No
Liu, Xiaoqiang, et al. "Molecular characterization of extended-spectrum β-lactamase-producing multidrug resistant Escherichia coli from swine in Northwest China." Frontiers in microbiology 9 (2018): 1756.	Broth microdilution	Dilution	CLSI	Unknown	No	Vet01-S2	2013	Unknown	No	Ceftriaxone	270	48	48	Healthy	2018	2015.41666666667-2017.5	Local	Unknown	Shaanxi, Gansu	China	Asia	No	Unknown	Unknown	Unknown	No
Liu, Xiaoqiang, et al. "Molecular characterization of extended-spectrum β-lactamase-producing multidrug resistant Escherichia coli from swine in Northwest China." Frontiers in microbiology 9 (2018): 1756.	Broth microdilution	Dilution	CLSI	Unknown	No	Vet01-S2	2013	Unknown	No	Meropenem	270	0	0	Healthy	2018	2015.41666666667-2017.5	Local	Unknown	Shaanxi, Gansu	China	Asia	No	Unknown	Unknown	Unknown	No
Liu, Xiaoqiang, et al. "Molecular characterization of extended-spectrum β-lactamase-producing multidrug resistant Escherichia coli from swine in Northwest China." Frontiers in microbiology 9 (2018): 1756.	Broth microdilution	Dilution	CLSI	Unknown	No	Vet01-S2	2013	Unknown	No	Ceftiofur	186	121	121	Diseased	2018	2015.41666666667-2017.5	Local	Unknown	Shaanxi, Gansu	China	Asia	No	Unknown	Unknown	Unknown	No
Liu, Xiaoqiang, et al. "Molecular characterization of extended-spectrum β-lactamase-producing multidrug resistant Escherichia coli from swine in Northwest China." Frontiers in microbiology 9 (2018): 1756.	Broth microdilution	Dilution	CLSI	Unknown	No	Vet01-S2	2013	Unknown	No	Cefotaxime	186	133	133	Diseased	2018	2015.41666666667-2017.5	Local	Unknown	Shaanxi, Gansu	China	Asia	No	Unknown	Unknown	Unknown	No
Liu, Xiaoqiang, et al. "Molecular characterization of extended-spectrum β-lactamase-producing multidrug resistant Escherichia coli from swine in Northwest China." Frontiers in microbiology 9 (2018): 1756.	Broth microdilution	Dilution	CLSI	Unknown	No	Vet01-S2	2013	Unknown	No	Ceftazidime	186	130	130	Diseased	2018	2015.41666666667-2017.5	Local	Unknown	Shaanxi, Gansu	China	Asia	No	Unknown	Unknown	Unknown	No
Liu, Xiaoqiang, et al. "Molecular characterization of extended-spectrum β-lactamase-producing multidrug resistant Escherichia coli from swine in Northwest China." Frontiers in microbiology 9 (2018): 1756.	Broth microdilution	Dilution	CLSI	Unknown	No	Vet01-S2	2013	Unknown	No	Ceftriaxone	186	117	117	Diseased	2018	2015.41666666667-2017.5	Local	Unknown	Shaanxi, Gansu	China	Asia	No	Unknown	Unknown	Unknown	No
Liu, Xiaoqiang, et al. "Molecular characterization of extended-spectrum β-lactamase-producing multidrug resistant Escherichia coli from swine in Northwest China." Frontiers in microbiology 9 (2018): 1756.	Broth microdilution	Dilution	CLSI	Unknown	No	Vet01-S2	2013	Unknown	No	Meropenem	186	3	3	Diseased	2018	2015.41666666667-2017.5	Local	Unknown	Shaanxi, Gansu	China	Asia	No	Unknown	Unknown	Unknown	No
Kallau, Novalino Harold Geoffrey, et al. "Detection of multi-drug resistant (MDR) Escherichia coli and tet gene prevalence at a pig farm in Kupang, Indonesia." Journal of advanced veterinary and animal research 5.4 (2018): 388.	Disk diffusion	Diffusion	CLSI	Unknown	Yes	M100-S24	2014	Susceptible	NA	Cefotaxime	82	10	10	Healthy	2018	2017.25-2018.16666666667	Local	Unknown	Kupong	Indonesia	Asia	No	Intensive	Unknown	Intensive	No
https://www.ruokavirasto.fi/en/farmers/animal-husbandry/animal-medication/monitoring-of-antibiotic-resistance/finres-vet-reports/	Broth microdilution	Dilution	CLSI	CLSI	Yes	Vet01-A4	2018	Unknown	Yes	Cefotaxime	47	7	0	Diseased	2018	2016	National	Stratified random	National	Finland	Europe	Yes	Unknown	Unknown	Unknown	No
https://www.ruokavirasto.fi/en/farmers/animal-husbandry/animal-medication/monitoring-of-antibiotic-resistance/finres-vet-reports/	Broth microdilution	Dilution	CLSI	CLSI	Yes	Vet01-A4	2018	Unknown	Yes	Ceftazidime	47	7	0	Diseased	2018	2016	National	Stratified random	National	Finland	Europe	Yes	Unknown	Unknown	Unknown	No
https://www.ruokavirasto.fi/en/farmers/animal-husbandry/animal-medication/monitoring-of-antibiotic-resistance/finres-vet-reports/	Broth microdilution	Dilution	CLSI	CLSI	Yes	Vet01-A4	2018	Unknown	Yes	Cefotaxime	51	6	0	Diseased	2018	2017	National	Stratified random	National	Finland	Europe	Yes	Unknown	Unknown	Unknown	No
https://www.ruokavirasto.fi/en/farmers/animal-husbandry/animal-medication/monitoring-of-antibiotic-resistance/finres-vet-reports/	Broth microdilution	Dilution	CLSI	CLSI	Yes	Vet01-A4	2018	Unknown	Yes	Ceftazidime	51	11	2	Diseased	2018	2017	National	Stratified random	National	Finland	Europe	Yes	Unknown	Unknown	Unknown	No
https://www.ruokavirasto.fi/en/farmers/animal-husbandry/animal-medication/monitoring-of-antibiotic-resistance/finres-vet-reports/	Broth microdilution	Dilution	CLSI	ECOFF	Yes	Vet01-A4	2018	Unknown	Yes	Cefotaxime	175	0	0	Healthy	2018	2017	National	Stratified random	National	Finland	Europe	Yes	Unknown	Slaughterhouse	Unknown	Yes
https://www.ruokavirasto.fi/en/farmers/animal-husbandry/animal-medication/monitoring-of-antibiotic-resistance/finres-vet-reports/	Broth microdilution	Dilution	CLSI	ECOFF	Yes	Vet01-A4	2018	Unknown	Yes	Ceftazidime	175	0	0	Healthy	2018	2017	National	Stratified random	National	Finland	Europe	Yes	Unknown	Slaughterhouse	Unknown	Yes
https://www.ruokavirasto.fi/en/farmers/animal-husbandry/animal-medication/monitoring-of-antibiotic-resistance/finres-vet-reports/	Broth microdilution	Dilution	CLSI	ECOFF	Yes	Vet01-A4	2018	Unknown	Yes	Meropenem	175	0	0	Healthy	2018	2017	National	Stratified random	National	Finland	Europe	Yes	Unknown	Slaughterhouse	Unknown	Yes
https://www.sva.se/en/our-topics/antibiotics/svarm-resistance-monitoring/swedres-svarm-reports/	Broth microdilution	Dilution	CLSI	ECOFF	Yes	Vet01, Vet08	2018	Unknown	Yes	Cefotaxime	52	0	0	Diseased	2018	2018	National	STratified random	National	Sweden	Europe	Yes	Unknown	Unknown	Unknown	No
https://www.danmap.org/	Broth microdilution	Dilution	CLSI	ECOFF	Yes	Unknown	Unknown	Unknown	Yes	Meropenem	172	0	0	Healthy	2018	2017	National	Stratified random	National	Denmark	Europe	Yes	Unknown	Slaughterhouse	Unknown	Yes
https://www.danmap.org/	Broth microdilution	Dilution	CLSI	ECOFF	Yes	Unknown	Unknown	Unknown	Yes	Cefotaxime	172	0	0	Healthy	2018	2017	National	Stratified random	National	Denmark	Europe	Yes	Unknown	Slaughterhouse	Unknown	Yes
https://www.danmap.org/	Broth microdilution	Dilution	CLSI	ECOFF	Yes	Unknown	Unknown	Unknown	Yes	Ceftazidime	172	0	0	Healthy	2018	2017	National	Stratified random	National	Denmark	Europe	Yes	Unknown	Slaughterhouse	Unknown	Yes
https://www.wur.nl/en/Research-Results/Research-Institutes/Bioveterinary-Research/In-the-spotlight/Antibiotic-resistance/MARAN-reports.htm	Broth microdilution	Dilution	CLSI	ECOFF	Yes	M31-A2, M100-S19	Unknown	Susceptible	Yes	Cefotaxime	301	1	1	Healthy	2018	2018	National	Stratified random	National	Netherlands	Europe	Yes	Unknown	Slaughterhouse	Unknown	Yes
https://www.wur.nl/en/Research-Results/Research-Institutes/Bioveterinary-Research/In-the-spotlight/Antibiotic-resistance/MARAN-reports.htm	Broth microdilution	Dilution	CLSI	ECOFF	Yes	M31-A2, M100-S19	Unknown	Susceptible	Yes	Ceftazidime	301	1	0	Healthy	2018	2018	National	Stratified random	National	Netherlands	Europe	Yes	Unknown	Slaughterhouse	Unknown	Yes
https://www.wur.nl/en/Research-Results/Research-Institutes/Bioveterinary-Research/In-the-spotlight/Antibiotic-resistance/MARAN-reports.htm	Broth microdilution	Dilution	CLSI	ECOFF	Yes	M31-A2, M100-S19	Unknown	Susceptible	Yes	Meropenem	301	0	0	Healthy	2018	2018	National	Stratified random	National	Netherlands	Europe	Yes	Unknown	Slaughterhouse	Unknown	Yes
https://www.canada.ca/en/public-health/services/surveillance/canadian-integrated-program-antimicrobial-resistance-surveillance-cipars.html	Broth microdilution	Dilution	CLSI	CLSI	Yes			Susceptible	No	Ceftriaxone	157	4	4	Healthy	2018	2018	National	Systematic random	National	Canada	North America	Yes	Unknown	Slaughterhouse	Unknown	Yes
https://www.canada.ca/en/public-health/services/surveillance/canadian-integrated-program-antimicrobial-resistance-surveillance-cipars.html	Broth microdilution	Dilution	CLSI	CLSI	Yes			Susceptible	No	Meropenem	157	0	0	Healthy	2018	2018	National	Systematic random	National	Canada	North America	Yes	Unknown	Slaughterhouse	Unknown	Yes
https://www.canada.ca/en/public-health/services/surveillance/canadian-integrated-program-antimicrobial-resistance-surveillance-cipars.html	Broth microdilution	Dilution	CLSI	CLSI	Yes			Susceptible	No	Ceftriaxone	585	10	10	Healthy	2018	2018	National	Systematic random	National	Canada	North America	Yes	Unknown	Growing-finish	Unknown	Yes
https://www.canada.ca/en/public-health/services/surveillance/canadian-integrated-program-antimicrobial-resistance-surveillance-cipars.html	Broth microdilution	Dilution	CLSI	CLSI	Yes			Susceptible	No	Meropenem	585	0	0	Healthy	2018	2018	National	Systematic random	National	Canada	North America	Yes	Unknown	Growing-finish	Unknown	Yes
Yang, Gui-Yan, et al. "Frequency of diarrheagenic virulence genes and characteristics in Escherichia coli isolates from pigs with diarrhea in China." Microorganisms 7.9 (2019): 308.	Broth microdilution	DIlution	CLSI	Unknown	No	M100-S26, Vet04	2016	Susceptible	No	Ceftiofur	171	90	90	Diseased	2019	2014-2016	National	Convenience	National	China	Asia	No	Unknown	Post weaning piglets	Unknown	Yes
Tang, Fang, et al. "Comparative genomic analysis of 127 Escherichia coli strains isolated from domestic animals with diarrhea in China." BMC genomics 20.1 (2019): 1-11.	Agar dilution	Dilution	CLSI	Unknown	No	Unknown	Unknown	Susceptible	No	CEfotaxime	72	6	6	Diseased	2019	1972-2013	National	Unknown	National	China	Asia	No	Unknown	Unknown	Unknown	No
Puii, L. H., et al. "Extended spectrum beta‐lactamase producing Shiga‐toxin producing‐Escherichia coli in piglets, humans and water sources in North East region of India." Letters in applied microbiology 69.5 (2019): 373-378.	Disk diffusion	Diffusion	CLSI	Unknown	No	M100-S28	2018	Unknown	NA	Imipenem	315	40	40	Diseased	2019	Unknown	Local	Unknown	North-East	India	Asia	Yes	Unknown	Post weaning piglets	Unknown	Yes
Puii, L. H., et al. "Extended spectrum beta‐lactamase producing Shiga‐toxin producing‐Escherichia coli in piglets, humans and water sources in North East region of India." Letters in applied microbiology 69.5 (2019): 373-378.	Disk diffusion	Diffusion	CLSI	Unknown	No	M100-S28	2018	Unknown	NA	Cefotaxime	315	244	244	Diseased	2019	Unknown	Local	Unknown	North-East	India	Asia	Yes	Unknown	Post weaning piglets	Unknown	Yes
Puii, L. H., et al. "Extended spectrum beta‐lactamase producing Shiga‐toxin producing‐Escherichia coli in piglets, humans and water sources in North East region of India." Letters in applied microbiology 69.5 (2019): 373-378.	Disk diffusion	Diffusion	CLSI	Unknown	No	M100-S28	2018	Unknown	NA	Cefixime	315	240	240	Diseased	2019	Unknown	Local	Unknown	North-East	India	Asia	Yes	Unknown	Post weaning piglets	Unknown	Yes
Puii, L. H., et al. "Extended spectrum beta‐lactamase producing Shiga‐toxin producing‐Escherichia coli in piglets, humans and water sources in North East region of India." Letters in applied microbiology 69.5 (2019): 373-378.	Disk diffusion	Diffusion	CLSI	Unknown	No	M100-S28	2018	Unknown	NA	Ceftriaxone	315	161	161	Diseased	2019	Unknown	Local	Unknown	North-East	India	Asia	Yes	Unknown	Post weaning piglets	Unknown	Yes
Puii, L. H., et al. "Extended spectrum beta‐lactamase producing Shiga‐toxin producing‐Escherichia coli in piglets, humans and water sources in North East region of India." Letters in applied microbiology 69.5 (2019): 373-378.	Disk diffusion	Diffusion	CLSI	Unknown	No	M100-S28	2018	Unknown	NA	Ceftazidime	315	157	157	Diseased	2019	Unknown	Local	Unknown	North-East	India	Asia	Yes	Unknown	Post weaning piglets	Unknown	Yes
Puii, L. H., et al. "Extended spectrum beta‐lactamase producing Shiga‐toxin producing‐Escherichia coli in piglets, humans and water sources in North East region of India." Letters in applied microbiology 69.5 (2019): 373-378.	Disk diffusion	Diffusion	CLSI	Unknown	No	M100-S28	2018	Unknown	NA	Doripenem	315	0	0	Diseased	2019	Unknown	Local	Unknown	North-East	India	Asia	Yes	Unknown	Post weaning piglets	Unknown	Yes
Puii, L. H., et al. "Extended spectrum beta‐lactamase producing Shiga‐toxin producing‐Escherichia coli in piglets, humans and water sources in North East region of India." Letters in applied microbiology 69.5 (2019): 373-378.	Disk diffusion	Diffusion	CLSI	Unknown	No	M100-S28	2018	Unknown	NA	Ertapenem	315	0	0	Diseased	2019	Unknown	Local	Unknown	North-East	India	Asia	Yes	Unknown	Post weaning piglets	Unknown	Yes
Peng, Zhong, et al. "O-serogroups, virulence genes, antimicrobial susceptibility, and MLST genotypes of Shiga toxin-producing Escherichia coli from swine and cattle in Central China." BMC veterinary research 15.1 (2019): 1-13.	DIsk diffusion	Diffusion	CLSI	CLSI	No	Vet01S	2015	Unknown	NA	Cefotaxime	53	26	26	Diseased	2019	2016-2017	Local	Unknown	Central	China	Asia	No	Unknown	Unknown	Unknown	No
Holmer, Iben, et al. "Antibiotic resistance in porcine pathogenic bacteria and relation to antibiotic usage." BMC veterinary research 15.1 (2019): 1-13.	Broth microdilution	Dilution	CLSI	CLSI	Yes	M100-S28, Vet01S, Vet08	2015, 2018	Susceptible	Yes	Cefotaxime	59	2	2	Diseased	2019	2016	National	Unknown	National	Denmark	Europe	Yes	Unknown	Unknown	Unknown	No
Holmer, Iben, et al. "Antibiotic resistance in porcine pathogenic bacteria and relation to antibiotic usage." BMC veterinary research 15.1 (2019): 1-13.	Broth microdilution	Dilution	CLSI	CLSI	Yes	M100-S28, Vet01S, Vet08	2015, 2018	Susceptible	Yes	Cefotaxime	72	2	2	Diseased	2019	2017	National	Unknown	National	Denmark	Europe	Yes	Unknown	Unknown	Unknown	No
Holmer, Iben, et al. "Antibiotic resistance in porcine pathogenic bacteria and relation to antibiotic usage." BMC veterinary research 15.1 (2019): 1-13.	Broth microdilution	Dilution	CLSI	CLSI	Yes	M100-S28, Vet01S, Vet08	2015, 2018	Susceptible	Yes	Ceftiofur	72	1	1	Diseased	2019	2017	National	Unknown	National	Denmark	Europe	Yes	Unknown	Unknown	Unknown	No
Fang, Jiehong, et al. "Antimicrobial resistance profiles and characteristics of integrons in Escherichia coli strains isolated from a large-scale centralized swine slaughterhouse and its downstream markets in Zhejiang, China." Food control 95 (2019): 215-222.	DIsk diffusion	DIffusion	CLSI	CLSI	Yes	Unknown	2017	Susceptible	NA	CEftazidime	60	0	0	Healthy	2019	2017.25-2017.83333333333	Local	Unknown	Zeijang	China	Asia	No	Unknown	Slaughterhouse	Unknown	Yes
Fang, Jiehong, et al. "Antimicrobial resistance profiles and characteristics of integrons in Escherichia coli strains isolated from a large-scale centralized swine slaughterhouse and its downstream markets in Zhejiang, China." Food control 95 (2019): 215-222.	DIsk diffusion	DIffusion	CLSI	CLSI	Yes	Unknown	2017	Susceptible	NA	CEfepime	60	0	0	Healthy	2019	2017.25-2017.83333333333	Local	Unknown	Zeijang	China	Asia	No	Unknown	Slaughterhouse	Unknown	Yes
Fang, Jiehong, et al. "Antimicrobial resistance profiles and characteristics of integrons in Escherichia coli strains isolated from a large-scale centralized swine slaughterhouse and its downstream markets in Zhejiang, China." Food control 95 (2019): 215-222.	DIsk diffusion	DIffusion	CLSI	CLSI	Yes	Unknown	2017	Susceptible	NA	Imipenem	60	0	0	Healthy	2019	2017.25-2017.83333333333	Local	Unknown	Zeijang	China	Asia	No	Unknown	Slaughterhouse	Unknown	Yes
Do, Kyung-Hyo, Jae-Won Byun, and Wan-Kyu Lee. "Serogroups, Virulence Genes and Antimicrobial Resistance of F4+ and F18+ Escherichia coli Isolated from Weaned Piglets." Pakistan Veterinary Journal 39.2 (2019).	DIsk diffusion	DIffusion	Bauer	Unknown	No	M100-S24	2014	Susceptible	NA	Cefepime	363	2	2	Diseased	2019	2007-2016	National	Unknown	National	South Korea	Asia	No	Unknown	Post weaning piglets	Unknown	Yes
Cheng, Ping, et al. "Prevalence and molecular epidemiology characteristics of carbapenem-resistant Escherichia coli in Heilongjiang Province, China." Infection and drug resistance 12 (2019): 2505.	Broth microdilution	Dilution	CLSI	CLSI	No	Unknown	Unknown	Unknown	No	CEftiofur	488	212	212	Unknown	2019	2009.5-2014.58333333333	Local	Unknown	Heilongjiang	China	Asia	No	Unknown	Unknown	Unknown	No
Cheng, Ping, et al. "Prevalence and molecular epidemiology characteristics of carbapenem-resistant Escherichia coli in Heilongjiang Province, China." Infection and drug resistance 12 (2019): 2505.	Broth microdilution	Dilution	CLSI	CLSI	No	Unknown	Unknown	Unknown	No	Ceftriaxone	488	220	220	Unknown	2019	2009.5-2014.58333333333	Local	Unknown	Heilongjiang	China	Asia	No	Unknown	Unknown	Unknown	No
Cheng, Ping, et al. "Prevalence and molecular epidemiology characteristics of carbapenem-resistant Escherichia coli in Heilongjiang Province, China." Infection and drug resistance 12 (2019): 2505.	Broth microdilution	Dilution	CLSI	CLSI	No	Unknown	Unknown	Unknown	No	Cefotaxime	488	188	188	Unknown	2019	2009.5-2014.58333333333	Local	Unknown	Heilongjiang	China	Asia	No	Unknown	Unknown	Unknown	No
Cheng, Ping, et al. "Prevalence and molecular epidemiology characteristics of carbapenem-resistant Escherichia coli in Heilongjiang Province, China." Infection and drug resistance 12 (2019): 2505.	Broth microdilution	Dilution	CLSI	CLSI	No	Unknown	Unknown	Unknown	No	CEftazidime	488	168	168	Unknown	2019	2009.5-2014.58333333333	Local	Unknown	Heilongjiang	China	Asia	No	Unknown	Unknown	Unknown	No
Cheng, Ping, et al. "Prevalence and molecular epidemiology characteristics of carbapenem-resistant Escherichia coli in Heilongjiang Province, China." Infection and drug resistance 12 (2019): 2505.	Broth microdilution	Dilution	CLSI	CLSI	No	Unknown	Unknown	Unknown	No	Imipenem	488	6	6	Unknown	2019	2009.5-2014.58333333333	Local	Unknown	Heilongjiang	China	Asia	No	Unknown	Unknown	Unknown	No
Cheng, Ping, et al. "Prevalence and molecular epidemiology characteristics of carbapenem-resistant Escherichia coli in Heilongjiang Province, China." Infection and drug resistance 12 (2019): 2505.	Broth microdilution	Dilution	CLSI	CLSI	No	Unknown	Unknown	Unknown	No	Meropenem	488	10	10	Unknown	2019	2009.5-2014.58333333333	Local	Unknown	Heilongjiang	China	Asia	No	Unknown	Unknown	Unknown	No
Cheng, Ping, et al. "Prevalence and molecular epidemiology characteristics of carbapenem-resistant Escherichia coli in Heilongjiang Province, China." Infection and drug resistance 12 (2019): 2505.	Broth microdilution	Dilution	CLSI	CLSI	No	Unknown	Unknown	Unknown	No	Ertapenem	488	13	13	Unknown	2019	2009.5-2014.58333333333	Local	Unknown	Heilongjiang	China	Asia	No	Unknown	Unknown	Unknown	No
Brisola, Maiara Cristiane, et al. "Escherichia coli used as a biomarker of antimicrobial resistance in pig farms of Southern Brazil." Science of the total environment 647 (2019): 362-368.	Disk diffusion	Diffusion	CLSI	CLSI	No	M100-S18	2018	Unknown	NA	Ceftiofur	68	17	17	Unknown	2019	2016.25-2017.41666666667	Local	Unknown	Santa Catarina	Brazil	South America	No	Unknown	Unknown	Unknown	No
Barilli, E., et al. "ESβL E. coli isolated in pig's chain: Genetic analysis associated to the phenotype and biofilm synthesis evaluation." International journal of food microbiology 289 (2019): 162-167.	Disk diffusion	Diffusion	EUCAST	ECOFF	Yes	NA	NA	Unknown	NA	Cefotaxime	200	50	56	Healthy	2019	2016.16666666667-2017.58333333333	Local	Random	Emilia-Romagna, Lombardy	Italy	Europe	No	Unknown	Slaughterhouse	Unknown	Yes
Barilli, E., et al. "ESβL E. coli isolated in pig's chain: Genetic analysis associated to the phenotype and biofilm synthesis evaluation." International journal of food microbiology 289 (2019): 162-167.	Disk diffusion	Diffusion	EUCAST	ECOFF	Yes	NA	NA	Unknown	NA	Ceftazidime	200	25	25	Healthy	2019	2016.16666666667-2017.58333333333	Local	Random	Emilia-Romagna, Lombardy	Italy	Europe	No	Unknown	Slaughterhouse	Unknown	Yes
Aasmäe, Birgit, et al. "Antimicrobial resistance of Escherichia coli and Enterococcus spp. isolated from Estonian cattle and swine from 2010 to 2015." Acta Veterinaria Scandinavica 61.1 (2019): 1-8.	Broth microdilution	Dilution	Unknown	ECOFF	Yes	NA	NA	Unknown	No	Cefotaxime	120	3	2	Healthy	2019	2010-2015	National	Systematic random	National	Estonia	Europe	No	Unknown	Unknown	Unknown	No
Aasmäe, Birgit, et al. "Antimicrobial resistance of Escherichia coli and Enterococcus spp. isolated from Estonian cattle and swine from 2010 to 2015." Acta Veterinaria Scandinavica 61.1 (2019): 1-8.	Broth microdilution	Dilution	Unknown	ECOFF	Yes	NA	NA	Unknown	No	Ceftazidime	120	4	1	Healthy	2019	2010-2015	National	Systematic random	National	Estonia	Europe	No	Unknown	Unknown	Unknown	No
Aasmäe, Birgit, et al. "Antimicrobial resistance of Escherichia coli and Enterococcus spp. isolated from Estonian cattle and swine from 2010 to 2015." Acta Veterinaria Scandinavica 61.1 (2019): 1-8.	Broth microdilution	Dilution	Unknown	ECOFF	Yes	NA	NA	Unknown	No	Cefotaxime	143	6	5	Diseased	2019	2010-2015	National	Systematic random	National	Estonia	Europe	No	Unknown	Unknown	Unknown	No
Aasmäe, Birgit, et al. "Antimicrobial resistance of Escherichia coli and Enterococcus spp. isolated from Estonian cattle and swine from 2010 to 2015." Acta Veterinaria Scandinavica 61.1 (2019): 1-8.	Broth microdilution	Dilution	Unknown	ECOFF	Yes	NA	NA	Unknown	No	Ceftazidime	143	11	4	Diseased	2019	2010-2015	National	Systematic random	National	Estonia	Europe	No	Unknown	Unknown	Unknown	No
https://www.efsa.europa.eu/en	Broth microdilution	Dilution	Variable	ECOFF	Yes	NA	NA	Unknown	No	Cefotaxime	180	3	2	Healthy	2019	2017	National	Systematic random	National	Austria	Europe	No	Unknown	Finishing	Slaughterhouse	Yes
https://www.efsa.europa.eu/en	Broth microdilution	Dilution	Variable	ECOFF	Yes	NA	NA	Unknown	No	Cefotaxime	176	13	7	Healthy	2019	2017	National	Systematic random	National	Belgium	Europe	No	Unknown	Finishing	Slaughterhouse	Yes
https://www.efsa.europa.eu/en	Broth microdilution	Dilution	Variable	ECOFF	Yes	NA	NA	Unknown	No	Cefotaxime	101	0	0	Healthy	2019	2017	National	Systematic random	National	Bulgaria	Europe	No	Unknown	Finishing	Slaughterhouse	Yes
https://www.efsa.europa.eu/en	Broth microdilution	Dilution	Variable	ECOFF	Yes	NA	NA	Unknown	No	Cefotaxime	86	0	0	Healthy	2019	2017	National	Systematic random	National	Croatia	Europe	No	Unknown	Finishing	Slaughterhouse	Yes
https://www.efsa.europa.eu/en	Broth microdilution	Dilution	Variable	ECOFF	Yes	NA	NA	Unknown	No	Cefotaxime	57	0	0	Healthy	2019	2017	National	Systematic random	National	Cyprus	Europe	No	Unknown	Finishing	Slaughterhouse	Yes
https://www.efsa.europa.eu/en	Broth microdilution	Dilution	Variable	ECOFF	Yes	NA	NA	Unknown	No	Cefotaxime	180	5	3	Healthy	2019	2017	National	Systematic random	National	Czechia	Europe	No	Unknown	Finishing	Slaughterhouse	Yes
https://www.efsa.europa.eu/en	Broth microdilution	Dilution	Variable	ECOFF	Yes	NA	NA	Unknown	No	Cefotaxime	172	0	0	Healthy	2019	2017	National	Systematic random	National	Denmark	Europe	No	Unknown	Finishing	Slaughterhouse	Yes
https://www.efsa.europa.eu/en	Broth microdilution	Dilution	Variable	ECOFF	Yes	NA	NA	Unknown	No	Cefotaxime	67	0	0	Healthy	2019	2017	National	Systematic random	National	Estonia	Europe	No	Unknown	Finishing	Slaughterhouse	Yes
https://www.efsa.europa.eu/en	Broth microdilution	Dilution	Variable	ECOFF	Yes	NA	NA	Unknown	No	Cefotaxime	175	0	0	Healthy	2019	2017	National	Systematic random	National	Finland	Europe	No	Unknown	Finishing	Slaughterhouse	Yes
https://www.efsa.europa.eu/en	Broth microdilution	Dilution	Variable	ECOFF	Yes	NA	NA	Unknown	No	Cefotaxime	214	0	0	Healthy	2019	2017	National	Systematic random	National	France	Europe	No	Unknown	Finishing	Slaughterhouse	Yes
https://www.efsa.europa.eu/en	Broth microdilution	Dilution	Variable	ECOFF	Yes	NA	NA	Unknown	No	Cefotaxime	227	5	3	Healthy	2019	2017	National	Systematic random	National	Germany	Europe	No	Unknown	Finishing	Slaughterhouse	Yes
https://www.efsa.europa.eu/en	Broth microdilution	Dilution	Variable	ECOFF	Yes	NA	NA	Unknown	No	Cefotaxime	170	1	1	Healthy	2019	2017	National	Systematic random	National	Greece	Europe	No	Unknown	Finishing	Slaughterhouse	Yes
https://www.efsa.europa.eu/en	Broth microdilution	Dilution	Variable	ECOFF	Yes	NA	NA	Unknown	No	Cefotaxime	170	2	1	Healthy	2019	2017	National	Systematic random	National	Hungary	Europe	No	Unknown	Finishing	Slaughterhouse	Yes
https://www.efsa.europa.eu/en	Broth microdilution	Dilution	Variable	ECOFF	Yes	NA	NA	Unknown	No	Cefotaxime	203	3	2	Healthy	2019	2017	National	Systematic random	National	Ireland	Europe	No	Unknown	Finishing	Slaughterhouse	Yes
https://www.efsa.europa.eu/en	Broth microdilution	Dilution	Variable	ECOFF	Yes	NA	NA	Unknown	No	Cefotaxime	170	2	1	Healthy	2019	2017	National	Systematic random	National	Italy	Europe	No	Unknown	Finishing	Slaughterhouse	Yes
https://www.efsa.europa.eu/en	Broth microdilution	Dilution	Variable	ECOFF	Yes	NA	NA	Unknown	No	Cefotaxime	149	1	1	Healthy	2019	2017	National	Systematic random	National	Latvia	Europe	No	Unknown	Finishing	Slaughterhouse	Yes
https://www.efsa.europa.eu/en	Broth microdilution	Dilution	Variable	ECOFF	Yes	NA	NA	Unknown	No	Cefotaxime	99	0	0	Healthy	2019	2017	National	Systematic random	National	Lithuania	Europe	No	Unknown	Finishing	Slaughterhouse	Yes
https://www.efsa.europa.eu/en	Broth microdilution	Dilution	Variable	ECOFF	Yes	NA	NA	Unknown	No	Cefotaxime	44	1	1	Healthy	2019	2017	National	Systematic random	National	Luxembourg	Europe	No	Unknown	Finishing	Slaughterhouse	Yes
https://www.efsa.europa.eu/en	Broth microdilution	Dilution	Variable	ECOFF	Yes	NA	NA	Unknown	No	Cefotaxime	74	0	0	Healthy	2019	2017	National	Systematic random	National	Malta	Europe	No	Unknown	Finishing	Slaughterhouse	Yes
https://www.efsa.europa.eu/en	Broth microdilution	Dilution	Variable	ECOFF	Yes	NA	NA	Unknown	No	Cefotaxime	300	1	1	Healthy	2019	2017	National	Systematic random	National	Netherlands	Europe	No	Unknown	Finishing	Slaughterhouse	Yes
https://www.efsa.europa.eu/en	Broth microdilution	Dilution	Variable	ECOFF	Yes	NA	NA	Unknown	No	Cefotaxime	213	4	2	Healthy	2019	2017	National	Systematic random	National	Poland	Europe	No	Unknown	Finishing	Slaughterhouse	Yes
https://www.efsa.europa.eu/en	Broth microdilution	Dilution	Variable	ECOFF	Yes	NA	NA	Unknown	No	Cefotaxime	142	5	3	Healthy	2019	2017	National	Systematic random	National	Portugal	Europe	No	Unknown	Finishing	Slaughterhouse	Yes
https://www.efsa.europa.eu/en	Broth microdilution	Dilution	Variable	ECOFF	Yes	NA	NA	Unknown	No	Cefotaxime	170	4	2	Healthy	2019	2017	National	Systematic random	National	Romania	Europe	No	Unknown	Finishing	Slaughterhouse	Yes
https://www.efsa.europa.eu/en	Broth microdilution	Dilution	Variable	ECOFF	Yes	NA	NA	Unknown	No	Cefotaxime	85	0	0	Healthy	2019	2017	National	Systematic random	National	Slovakia	Europe	No	Unknown	Finishing	Slaughterhouse	Yes
https://www.efsa.europa.eu/en	Broth microdilution	Dilution	Variable	ECOFF	Yes	NA	NA	Unknown	No	Cefotaxime	85	3	2	Healthy	2019	2017	National	Systematic random	National	Slovenia	Europe	No	Unknown	Finishing	Slaughterhouse	Yes
https://www.efsa.europa.eu/en	Broth microdilution	Dilution	Variable	ECOFF	Yes	NA	NA	Unknown	No	Cefotaxime	170	5	3	Healthy	2019	2017	National	Systematic random	National	Spain	Europe	No	Unknown	Finishing	Slaughterhouse	Yes
https://www.efsa.europa.eu/en	Broth microdilution	Dilution	Variable	ECOFF	Yes	NA	NA	Unknown	No	Cefotaxime	140	0	0	Healthy	2019	2017	National	Systematic random	National	Sweden	Europe	No	Unknown	Finishing	Slaughterhouse	Yes
https://www.efsa.europa.eu/en	Broth microdilution	Dilution	Variable	ECOFF	Yes	NA	NA	Unknown	No	Cefotaxime	186	0	0	Healthy	2019	2017	National	Systematic random	National	UK	Europe	No	Unknown	Finishing	Slaughterhouse	Yes
https://www.efsa.europa.eu/en	Broth microdilution	Dilution	Variable	ECOFF	Yes	NA	NA	Unknown	No	Cefotaxime	68	0	0	Healthy	2019	2017	National	Systematic random	National	Iceland	Europe	No	Unknown	Finishing	Slaughterhouse	Yes
https://www.efsa.europa.eu/en	Broth microdilution	Dilution	Variable	ECOFF	Yes	NA	NA	Unknown	No	Cefotaxime	304	0	0	Healthy	2019	2017	National	Systematic random	National	Norway	Europe	No	Unknown	Finishing	Slaughterhouse	Yes
https://www.efsa.europa.eu/en	Broth microdilution	Dilution	Variable	ECOFF	Yes	NA	NA	Unknown	No	Cefotaxime	197	0	0	Healthy	2019	2017	National	Systematic random	National	Switzerland	Europe	No	Unknown	Finishing	Slaughterhouse	Yes
https://www.efsa.europa.eu/en	Broth microdilution	Dilution	Variable	ECOFF	Yes	NA	NA	Unknown	No	Ceftazidime	180	3	1	Healthy	2019	2017	National	Systematic random	National	Austria	Europe	No	Unknown	Finishing	Slaughterhouse	Yes
https://www.efsa.europa.eu/en	Broth microdilution	Dilution	Variable	ECOFF	Yes	NA	NA	Unknown	No	Ceftazidime	176	13	4	Healthy	2019	2017	National	Systematic random	National	Belgium	Europe	No	Unknown	Finishing	Slaughterhouse	Yes
https://www.efsa.europa.eu/en	Broth microdilution	Dilution	Variable	ECOFF	Yes	NA	NA	Unknown	No	Ceftazidime	101	0	0	Healthy	2019	2017	National	Systematic random	National	Bulgaria	Europe	No	Unknown	Finishing	Slaughterhouse	Yes
https://www.efsa.europa.eu/en	Broth microdilution	Dilution	Variable	ECOFF	Yes	NA	NA	Unknown	No	Ceftazidime	86	0	0	Healthy	2019	2017	National	Systematic random	National	Croatia	Europe	No	Unknown	Finishing	Slaughterhouse	Yes
https://www.efsa.europa.eu/en	Broth microdilution	Dilution	Variable	ECOFF	Yes	NA	NA	Unknown	No	Ceftazidime	57	0	0	Healthy	2019	2017	National	Systematic random	National	Cyprus	Europe	No	Unknown	Finishing	Slaughterhouse	Yes
https://www.efsa.europa.eu/en	Broth microdilution	Dilution	Variable	ECOFF	Yes	NA	NA	Unknown	No	Ceftazidime	180	5	2	Healthy	2019	2017	National	Systematic random	National	Czechia	Europe	No	Unknown	Finishing	Slaughterhouse	Yes
https://www.efsa.europa.eu/en	Broth microdilution	Dilution	Variable	ECOFF	Yes	NA	NA	Unknown	No	Ceftazidime	172	0	0	Healthy	2019	2017	National	Systematic random	National	Denmark	Europe	No	Unknown	Finishing	Slaughterhouse	Yes
https://www.efsa.europa.eu/en	Broth microdilution	Dilution	Variable	ECOFF	Yes	NA	NA	Unknown	No	Ceftazidime	67	0	0	Healthy	2019	2017	National	Systematic random	National	Estonia	Europe	No	Unknown	Finishing	Slaughterhouse	Yes
https://www.efsa.europa.eu/en	Broth microdilution	Dilution	Variable	ECOFF	Yes	NA	NA	Unknown	No	Ceftazidime	175	0	0	Healthy	2019	2017	National	Systematic random	National	Finland	Europe	No	Unknown	Finishing	Slaughterhouse	Yes
https://www.efsa.europa.eu/en	Broth microdilution	Dilution	Variable	ECOFF	Yes	NA	NA	Unknown	No	Ceftazidime	214	0	0	Healthy	2019	2017	National	Systematic random	National	France	Europe	No	Unknown	Finishing	Slaughterhouse	Yes
https://www.efsa.europa.eu/en	Broth microdilution	Dilution	Variable	ECOFF	Yes	NA	NA	Unknown	No	Ceftazidime	227	3	1	Healthy	2019	2017	National	Systematic random	National	Germany	Europe	No	Unknown	Finishing	Slaughterhouse	Yes
https://www.efsa.europa.eu/en	Broth microdilution	Dilution	Variable	ECOFF	Yes	NA	NA	Unknown	No	Ceftazidime	170	1	0	Healthy	2019	2017	National	Systematic random	National	Greece	Europe	No	Unknown	Finishing	Slaughterhouse	Yes
https://www.efsa.europa.eu/en	Broth microdilution	Dilution	Variable	ECOFF	Yes	NA	NA	Unknown	No	Ceftazidime	170	2	1	Healthy	2019	2017	National	Systematic random	National	Hungary	Europe	No	Unknown	Finishing	Slaughterhouse	Yes
https://www.efsa.europa.eu/en	Broth microdilution	Dilution	Variable	ECOFF	Yes	NA	NA	Unknown	No	Ceftazidime	203	3	1	Healthy	2019	2017	National	Systematic random	National	Ireland	Europe	No	Unknown	Finishing	Slaughterhouse	Yes
https://www.efsa.europa.eu/en	Broth microdilution	Dilution	Variable	ECOFF	Yes	NA	NA	Unknown	No	Ceftazidime	170	1	0	Healthy	2019	2017	National	Systematic random	National	Italy	Europe	No	Unknown	Finishing	Slaughterhouse	Yes
https://www.efsa.europa.eu/en	Broth microdilution	Dilution	Variable	ECOFF	Yes	NA	NA	Unknown	No	Ceftazidime	149	1	0	Healthy	2019	2017	National	Systematic random	National	Latvia	Europe	No	Unknown	Finishing	Slaughterhouse	Yes
https://www.efsa.europa.eu/en	Broth microdilution	Dilution	Variable	ECOFF	Yes	NA	NA	Unknown	No	Ceftazidime	99	0	0	Healthy	2019	2017	National	Systematic random	National	Lithuania	Europe	No	Unknown	Finishing	Slaughterhouse	Yes
https://www.efsa.europa.eu/en	Broth microdilution	Dilution	Variable	ECOFF	Yes	NA	NA	Unknown	No	Ceftazidime	44	1	0	Healthy	2019	2017	National	Systematic random	National	Luxembourg	Europe	No	Unknown	Finishing	Slaughterhouse	Yes
https://www.efsa.europa.eu/en	Broth microdilution	Dilution	Variable	ECOFF	Yes	NA	NA	Unknown	No	Ceftazidime	74	1	0	Healthy	2019	2017	National	Systematic random	National	Malta	Europe	No	Unknown	Finishing	Slaughterhouse	Yes
https://www.efsa.europa.eu/en	Broth microdilution	Dilution	Variable	ECOFF	Yes	NA	NA	Unknown	No	Ceftazidime	300	1	0	Healthy	2019	2017	National	Systematic random	National	Netherlands	Europe	No	Unknown	Finishing	Slaughterhouse	Yes
https://www.efsa.europa.eu/en	Broth microdilution	Dilution	Variable	ECOFF	Yes	NA	NA	Unknown	No	Ceftazidime	213	4	1	Healthy	2019	2017	National	Systematic random	National	Poland	Europe	No	Unknown	Finishing	Slaughterhouse	Yes
https://www.efsa.europa.eu/en	Broth microdilution	Dilution	Variable	ECOFF	Yes	NA	NA	Unknown	No	Ceftazidime	142	5	2	Healthy	2019	2017	National	Systematic random	National	Portugal	Europe	No	Unknown	Finishing	Slaughterhouse	Yes
https://www.efsa.europa.eu/en	Broth microdilution	Dilution	Variable	ECOFF	Yes	NA	NA	Unknown	No	Ceftazidime	170	4	1	Healthy	2019	2017	National	Systematic random	National	Romania	Europe	No	Unknown	Finishing	Slaughterhouse	Yes
https://www.efsa.europa.eu/en	Broth microdilution	Dilution	Variable	ECOFF	Yes	NA	NA	Unknown	No	Ceftazidime	85	0	0	Healthy	2019	2017	National	Systematic random	National	Slovakia	Europe	No	Unknown	Finishing	Slaughterhouse	Yes
https://www.efsa.europa.eu/en	Broth microdilution	Dilution	Variable	ECOFF	Yes	NA	NA	Unknown	No	Ceftazidime	85	2	1	Healthy	2019	2017	National	Systematic random	National	Slovenia	Europe	No	Unknown	Finishing	Slaughterhouse	Yes
https://www.efsa.europa.eu/en	Broth microdilution	Dilution	Variable	ECOFF	Yes	NA	NA	Unknown	No	Ceftazidime	170	5	2	Healthy	2019	2017	National	Systematic random	National	Spain	Europe	No	Unknown	Finishing	Slaughterhouse	Yes
https://www.efsa.europa.eu/en	Broth microdilution	Dilution	Variable	ECOFF	Yes	NA	NA	Unknown	No	Ceftazidime	140	0	0	Healthy	2019	2017	National	Systematic random	National	Sweden	Europe	No	Unknown	Finishing	Slaughterhouse	Yes
https://www.efsa.europa.eu/en	Broth microdilution	Dilution	Variable	ECOFF	Yes	NA	NA	Unknown	No	Ceftazidime	186	0	0	Healthy	2019	2017	National	Systematic random	National	UK	Europe	No	Unknown	Finishing	Slaughterhouse	Yes
https://www.efsa.europa.eu/en	Broth microdilution	Dilution	Variable	ECOFF	Yes	NA	NA	Unknown	No	Ceftazidime	68	0	0	Healthy	2019	2017	National	Systematic random	National	Iceland	Europe	No	Unknown	Finishing	Slaughterhouse	Yes
https://www.efsa.europa.eu/en	Broth microdilution	Dilution	Variable	ECOFF	Yes	NA	NA	Unknown	No	Ceftazidime	304	0	0	Healthy	2019	2017	National	Systematic random	National	Norway	Europe	No	Unknown	Finishing	Slaughterhouse	Yes
https://www.efsa.europa.eu/en	Broth microdilution	Dilution	Variable	ECOFF	Yes	NA	NA	Unknown	No	Ceftazidime	197	0	0	Healthy	2019	2017	National	Systematic random	National	Switzerland	Europe	No	Unknown	Finishing	Slaughterhouse	Yes
https://www.efsa.europa.eu/en	Broth microdilution	Dilution	Variable	ECOFF	Yes	NA	NA	Unknown	No	Meropenem	180	0	0	Healthy	2019	2017	National	Systematic random	National	Austria	Europe	No	Unknown	Finishing	Slaughterhouse	Yes
https://www.efsa.europa.eu/en	Broth microdilution	Dilution	Variable	ECOFF	Yes	NA	NA	Unknown	No	Meropenem	176	0	0	Healthy	2019	2017	National	Systematic random	National	Belgium	Europe	No	Unknown	Finishing	Slaughterhouse	Yes
https://www.efsa.europa.eu/en	Broth microdilution	Dilution	Variable	ECOFF	Yes	NA	NA	Unknown	No	Meropenem	101	0	0	Healthy	2019	2017	National	Systematic random	National	Bulgaria	Europe	No	Unknown	Finishing	Slaughterhouse	Yes
https://www.efsa.europa.eu/en	Broth microdilution	Dilution	Variable	ECOFF	Yes	NA	NA	Unknown	No	Meropenem	86	0	0	Healthy	2019	2017	National	Systematic random	National	Croatia	Europe	No	Unknown	Finishing	Slaughterhouse	Yes
https://www.efsa.europa.eu/en	Broth microdilution	Dilution	Variable	ECOFF	Yes	NA	NA	Unknown	No	Meropenem	57	0	0	Healthy	2019	2017	National	Systematic random	National	Cyprus	Europe	No	Unknown	Finishing	Slaughterhouse	Yes
https://www.efsa.europa.eu/en	Broth microdilution	Dilution	Variable	ECOFF	Yes	NA	NA	Unknown	No	Meropenem	180	0	0	Healthy	2019	2017	National	Systematic random	National	Czechia	Europe	No	Unknown	Finishing	Slaughterhouse	Yes
https://www.efsa.europa.eu/en	Broth microdilution	Dilution	Variable	ECOFF	Yes	NA	NA	Unknown	No	Meropenem	172	0	0	Healthy	2019	2017	National	Systematic random	National	Denmark	Europe	No	Unknown	Finishing	Slaughterhouse	Yes
https://www.efsa.europa.eu/en	Broth microdilution	Dilution	Variable	ECOFF	Yes	NA	NA	Unknown	No	Meropenem	67	0	0	Healthy	2019	2017	National	Systematic random	National	Estonia	Europe	No	Unknown	Finishing	Slaughterhouse	Yes
https://www.efsa.europa.eu/en	Broth microdilution	Dilution	Variable	ECOFF	Yes	NA	NA	Unknown	No	Meropenem	175	0	0	Healthy	2019	2017	National	Systematic random	National	Finland	Europe	No	Unknown	Finishing	Slaughterhouse	Yes
https://www.efsa.europa.eu/en	Broth microdilution	Dilution	Variable	ECOFF	Yes	NA	NA	Unknown	No	Meropenem	214	0	0	Healthy	2019	2017	National	Systematic random	National	France	Europe	No	Unknown	Finishing	Slaughterhouse	Yes
https://www.efsa.europa.eu/en	Broth microdilution	Dilution	Variable	ECOFF	Yes	NA	NA	Unknown	No	Meropenem	227	0	0	Healthy	2019	2017	National	Systematic random	National	Germany	Europe	No	Unknown	Finishing	Slaughterhouse	Yes
https://www.efsa.europa.eu/en	Broth microdilution	Dilution	Variable	ECOFF	Yes	NA	NA	Unknown	No	Meropenem	170	0	0	Healthy	2019	2017	National	Systematic random	National	Greece	Europe	No	Unknown	Finishing	Slaughterhouse	Yes
https://www.efsa.europa.eu/en	Broth microdilution	Dilution	Variable	ECOFF	Yes	NA	NA	Unknown	No	Meropenem	170	0	0	Healthy	2019	2017	National	Systematic random	National	Hungary	Europe	No	Unknown	Finishing	Slaughterhouse	Yes
https://www.efsa.europa.eu/en	Broth microdilution	Dilution	Variable	ECOFF	Yes	NA	NA	Unknown	No	Meropenem	203	0	0	Healthy	2019	2017	National	Systematic random	National	Ireland	Europe	No	Unknown	Finishing	Slaughterhouse	Yes
https://www.efsa.europa.eu/en	Broth microdilution	Dilution	Variable	ECOFF	Yes	NA	NA	Unknown	No	Meropenem	170	0	0	Healthy	2019	2017	National	Systematic random	National	Italy	Europe	No	Unknown	Finishing	Slaughterhouse	Yes
https://www.efsa.europa.eu/en	Broth microdilution	Dilution	Variable	ECOFF	Yes	NA	NA	Unknown	No	Meropenem	149	0	0	Healthy	2019	2017	National	Systematic random	National	Latvia	Europe	No	Unknown	Finishing	Slaughterhouse	Yes
https://www.efsa.europa.eu/en	Broth microdilution	Dilution	Variable	ECOFF	Yes	NA	NA	Unknown	No	Meropenem	99	0	0	Healthy	2019	2017	National	Systematic random	National	Lithuania	Europe	No	Unknown	Finishing	Slaughterhouse	Yes
https://www.efsa.europa.eu/en	Broth microdilution	Dilution	Variable	ECOFF	Yes	NA	NA	Unknown	No	Meropenem	44	0	0	Healthy	2019	2017	National	Systematic random	National	Luxembourg	Europe	No	Unknown	Finishing	Slaughterhouse	Yes
https://www.efsa.europa.eu/en	Broth microdilution	Dilution	Variable	ECOFF	Yes	NA	NA	Unknown	No	Meropenem	74	0	0	Healthy	2019	2017	National	Systematic random	National	Malta	Europe	No	Unknown	Finishing	Slaughterhouse	Yes
https://www.efsa.europa.eu/en	Broth microdilution	Dilution	Variable	ECOFF	Yes	NA	NA	Unknown	No	Meropenem	300	0	0	Healthy	2019	2017	National	Systematic random	National	Netherlands	Europe	No	Unknown	Finishing	Slaughterhouse	Yes
https://www.efsa.europa.eu/en	Broth microdilution	Dilution	Variable	ECOFF	Yes	NA	NA	Unknown	No	Meropenem	213	0	0	Healthy	2019	2017	National	Systematic random	National	Poland	Europe	No	Unknown	Finishing	Slaughterhouse	Yes
https://www.efsa.europa.eu/en	Broth microdilution	Dilution	Variable	ECOFF	Yes	NA	NA	Unknown	No	Meropenem	142	0	0	Healthy	2019	2017	National	Systematic random	National	Portugal	Europe	No	Unknown	Finishing	Slaughterhouse	Yes
https://www.efsa.europa.eu/en	Broth microdilution	Dilution	Variable	ECOFF	Yes	NA	NA	Unknown	No	Meropenem	170	0	0	Healthy	2019	2017	National	Systematic random	National	Romania	Europe	No	Unknown	Finishing	Slaughterhouse	Yes
https://www.efsa.europa.eu/en	Broth microdilution	Dilution	Variable	ECOFF	Yes	NA	NA	Unknown	No	Meropenem	85	0	0	Healthy	2019	2017	National	Systematic random	National	Slovakia	Europe	No	Unknown	Finishing	Slaughterhouse	Yes
https://www.efsa.europa.eu/en	Broth microdilution	Dilution	Variable	ECOFF	Yes	NA	NA	Unknown	No	Meropenem	85	0	0	Healthy	2019	2017	National	Systematic random	National	Slovenia	Europe	No	Unknown	Finishing	Slaughterhouse	Yes
https://www.efsa.europa.eu/en	Broth microdilution	Dilution	Variable	ECOFF	Yes	NA	NA	Unknown	No	Meropenem	170	0	0	Healthy	2019	2017	National	Systematic random	National	Spain	Europe	No	Unknown	Finishing	Slaughterhouse	Yes
https://www.efsa.europa.eu/en	Broth microdilution	Dilution	Variable	ECOFF	Yes	NA	NA	Unknown	No	Meropenem	140	0	0	Healthy	2019	2017	National	Systematic random	National	Sweden	Europe	No	Unknown	Finishing	Slaughterhouse	Yes
https://www.efsa.europa.eu/en	Broth microdilution	Dilution	Variable	ECOFF	Yes	NA	NA	Unknown	No	Meropenem	186	0	0	Healthy	2019	2017	National	Systematic random	National	UK	Europe	No	Unknown	Finishing	Slaughterhouse	Yes
https://www.efsa.europa.eu/en	Broth microdilution	Dilution	Variable	ECOFF	Yes	NA	NA	Unknown	No	Meropenem	68	0	0	Healthy	2019	2017	National	Systematic random	National	Iceland	Europe	No	Unknown	Finishing	Slaughterhouse	Yes
https://www.efsa.europa.eu/en	Broth microdilution	Dilution	Variable	ECOFF	Yes	NA	NA	Unknown	No	Meropenem	304	0	0	Healthy	2019	2017	National	Systematic random	National	Norway	Europe	No	Unknown	Finishing	Slaughterhouse	Yes
https://www.efsa.europa.eu/en	Broth microdilution	Dilution	Variable	ECOFF	Yes	NA	NA	Unknown	No	Meropenem	197	0	0	Healthy	2019	2017	National	Systematic random	National	Switzerland	Europe	No	Unknown	Finishing	Slaughterhouse	Yes
https://www.ruokavirasto.fi/en/farmers/animal-husbandry/animal-medication/monitoring-of-antibiotic-resistance/finres-vet-reports/	Broth microdilution	Dilution	CLSI	CLSI	Yes	Vet01-A4	Unknown	Unknown	Yes	Cefotaxime	88	4	0	Diseased	2019	2018	National	Stratified random	National	Finland	Europe	Yes	Unknown	Unknown	Unknown	No
https://www.ruokavirasto.fi/en/farmers/animal-husbandry/animal-medication/monitoring-of-antibiotic-resistance/finres-vet-reports/	Broth microdilution	Dilution	CLSI	CLSI	Yes	Vet01-A4	Unknown	Unknown	Yes	Ceftazidime	88	5	0	Diseased	2019	2018	National	Stratified random	National	Finland	Europe	Yes	Unknown	Unknown	Unknown	No
https://www.sva.se/en/our-topics/antibiotics/svarm-resistance-monitoring/swedres-svarm-reports/	Broth microdilution	Dilution	CLSI	ECOFF	Yes	Vet01, Vet08	2018	Unknown	Yes	Cefotaxime	174	0	0	Healthy	2019	2019	National	STratified random	National	Sweden	Europe	Yes	Unknown	Slaughterhouse	Unknown	Yes
https://www.sva.se/en/our-topics/antibiotics/svarm-resistance-monitoring/swedres-svarm-reports/	Broth microdilution	Dilution	CLSI	ECOFF	Yes	Vet01, Vet08	2018	Unknown	Yes	Ceftazidime	174	0	0	Healthy	2019	2019	National	STratified random	National	Sweden	Europe	Yes	Unknown	Slaughterhouse	Unknown	Yes
https://www.sva.se/en/our-topics/antibiotics/svarm-resistance-monitoring/swedres-svarm-reports/	Broth microdilution	Dilution	CLSI	ECOFF	Yes	Vet01, Vet08	2018	Unknown	Yes	Meropenem	174	0	0	Healthy	2019	2019	National	STratified random	National	Sweden	Europe	Yes	Unknown	Slaughterhouse	Unknown	Yes
https://www.sva.se/en/our-topics/antibiotics/svarm-resistance-monitoring/swedres-svarm-reports/	Broth microdilution	Dilution	CLSI	ECOFF	Yes	Vet01, Vet08	2018	Unknown	Yes	Cefotaxime	75	0	0	Diseased	2019	2019	National	STratified random	National	Sweden	Europe	Yes	Unknown	Unknown	Unknown	No
https://www.danmap.org/	Broth microdilution	Dilution	CLSI	ECOFF	Yes	Unknown	Unknown	Unknown	Yes	Meropenem	149	0	0	Healthy	2019	2018	National	Stratified random	National	Denmark	Europe	Yes	Unknown	Slaughterhouse	Unknown	Yes
https://www.danmap.org/	Broth microdilution	Dilution	CLSI	ECOFF	Yes	Unknown	Unknown	Unknown	Yes	Cefotaxime	149	0	0	Healthy	2019	2018	National	Stratified random	National	Denmark	Europe	Yes	Unknown	Slaughterhouse	Unknown	Yes
https://www.danmap.org/	Broth microdilution	Dilution	CLSI	ECOFF	Yes	Unknown	Unknown	Unknown	Yes	Ceftazidime	149	0	0	Healthy	2019	2018	National	Stratified random	National	Denmark	Europe	Yes	Unknown	Slaughterhouse	Unknown	Yes
https://www.danmap.org/	Broth microdilution	Dilution	CLSI	ECOFF	Yes	Unknown	Unknown	Unknown	Yes	Cefotaxime	282	7	0	Diseased	2019	2018	National	Stratified random	National	Denmark	Europe	Yes	Unknown	Slaughterhouse	Unknown	Yes
https://www.danmap.org/	Broth microdilution	Dilution	CLSI	ECOFF	Yes	Unknown	Unknown	Unknown	Yes	Ceftiofur	282	0	0	Diseased	2019	2018	National	Stratified random	National	Denmark	Europe	Yes	Unknown	Slaughterhouse	Unknown	Yes
https://www.vetinst.no/en/surveillance-programmes/norm-norm-vet-report	Broth microdilution	Dilution	Manufacturer	Microbiological cutoffs	Yes	NA	NA	Susceptible	Yes	Cefotaxime	285	0	0	Healthy	2019	2019	National	Stratified random	National	Norway	Europe	Yes	Unknown	Slaughterhouse	Unknown	Yes
https://www.vetinst.no/en/surveillance-programmes/norm-norm-vet-report	Broth microdilution	Dilution	Manufacturer	Microbiological cutoffs	Yes	NA	NA	Susceptible	Yes	Ceftazidime	285	0	0	Healthy	2019	2019	National	Stratified random	National	Norway	Europe	Yes	Unknown	Slaughterhouse	Unknown	Yes
https://www.vetinst.no/en/surveillance-programmes/norm-norm-vet-report	Broth microdilution	Dilution	Manufacturer	Microbiological cutoffs	Yes	NA	NA	Susceptible	Yes	Meropenem	285	0	0	Healthy	2019	2019	National	Stratified random	National	Norway	Europe	Yes	Unknown	Slaughterhouse	Unknown	Yes
https://www.wur.nl/en/Research-Results/Research-Institutes/Bioveterinary-Research/In-the-spotlight/Antibiotic-resistance/MARAN-reports.htm	Broth microdilution	Dilution	CLSI	ECOFF	Yes	M31-A2, M100-S19	Unknown	Susceptible	Yes	Cefotaxime	304	0	0	Healthy	2019	2019	National	Stratified random	National	Netherlands	Europe	Yes	Unknown	Slaughterhouse	Unknown	Yes
https://www.wur.nl/en/Research-Results/Research-Institutes/Bioveterinary-Research/In-the-spotlight/Antibiotic-resistance/MARAN-reports.htm	Broth microdilution	Dilution	CLSI	ECOFF	Yes	M31-A2, M100-S19	Unknown	Susceptible	Yes	Ceftazidime	304	0	0	Healthy	2019	2019	National	Stratified random	National	Netherlands	Europe	Yes	Unknown	Slaughterhouse	Unknown	Yes
https://www.wur.nl/en/Research-Results/Research-Institutes/Bioveterinary-Research/In-the-spotlight/Antibiotic-resistance/MARAN-reports.htm	Broth microdilution	Dilution	CLSI	ECOFF	Yes	M31-A2, M100-S19	Unknown	Susceptible	Yes	Meropenem	304	0	0	Healthy	2019	2019	National	Stratified random	National	Netherlands	Europe	Yes	Unknown	Slaughterhouse	Unknown	Yes
Zhang, Xiuping, et al. "Diverse Gene Cassette Arrays Prevail in Commensal Escherichia coli from Intensive Farming Swine in Four Provinces of China." Frontiers in Microbiology 11 (2020).	Disk diffusion	Diffusion	CLSI	CLSI	Yes	M100-S23	2017	Resistant	NA	Imipenem	264	0	0	Healthy	2020	2019.25-2019.41666666667	National	Random	Anhui, Hebei, Shanxi	China	Asia	No	Intensive	Growing-finishing	Intensive	Yes
Zhang, Xiuping, et al. "Diverse Gene Cassette Arrays Prevail in Commensal Escherichia coli from Intensive Farming Swine in Four Provinces of China." Frontiers in Microbiology 11 (2020).	Disk diffusion	Diffusion	CLSI	CLSI	Yes	M100-S23	2017	Resistant	NA	CEfotaxime	264	44	55	Healthy	2020	2019.25-2019.41666666667	National	Random	Anhui, Hebei, Shanxi	China	Asia	No	Intensive	Growing-finishing	Intensive	Yes
Yang, Hongyan, et al. "Antibiotic and Metal Resistance in Escherichia coli Isolated from Pig Slaughterhouses in the United Kingdom." Antibiotics 9.11 (2020): 746.	Disk diffusion	Diffusion	CLSI	CLSI	No	Vet01, M02, M07	2018	Susceptible	NA	Cefotaxime	80	0	0	Healthy	2020	2007-2010	National	Unknown	National	UK	Europe	No	Unknown	Slaughterhouse	Unknown	Yes
Yang, Hongyan, et al. "Antibiotic and Metal Resistance in Escherichia coli Isolated from Pig Slaughterhouses in the United Kingdom." Antibiotics 9.11 (2020): 746.	Disk diffusion	Diffusion	CLSI	CLSI	No	Vet01, M02, M07	2018	Susceptible	NA	Ceftazidime	80	0	0	Healthy	2020	2007-2010	National	Unknown	National	UK	Europe	No	Unknown	Slaughterhouse	Unknown	Yes
Yang, Hongyan, et al. "Antibiotic and Metal Resistance in Escherichia coli Isolated from Pig Slaughterhouses in the United Kingdom." Antibiotics 9.11 (2020): 746.	Disk diffusion	Diffusion	CLSI	CLSI	No	Vet01, M02, M07	2018	Susceptible	NA	Ceftiofur	80	1	1	Healthy	2020	2007-2010	National	Unknown	National	UK	Europe	No	Unknown	Slaughterhouse	Unknown	Yes
Yang, Hongyan, et al. "Antibiotic and Metal Resistance in Escherichia coli Isolated from Pig Slaughterhouses in the United Kingdom." Antibiotics 9.11 (2020): 746.	Disk diffusion	Diffusion	CLSI	CLSI	No	Vet01, M02, M07	2018	Susceptible	NA	Cefquinome	80	0	0	Healthy	2020	2007-2010	National	Unknown	National	UK	Europe	No	Unknown	Slaughterhouse	Unknown	Yes
Yang, Hongyan, et al. "Antibiotic and Metal Resistance in Escherichia coli Isolated from Pig Slaughterhouses in the United Kingdom." Antibiotics 9.11 (2020): 746.	Disk diffusion	Diffusion	CLSI	CLSI	No	Vet01, M02, M07	2018	Susceptible	NA	Imipenem	80	0	0	Healthy	2020	2007-2010	National	Unknown	National	UK	Europe	No	Unknown	Slaughterhouse	Unknown	Yes
Wang, Yining, et al. "Genetic diversity, antimicrobial resistance and extended-spectrum β-lactamase type of Escherichia coli isolates from chicken, dog, pig and yak in Gansu and Qinghai Provinces, China." Journal of Global Antimicrobial Resistance 22 (2020): 726-732.	Disk diffusion	Diffusion	CLSI	Unknown	No	M31-A3	2008	Unknown	NA	Meropenem	165	26	41	Healthy	2020	2017.41666666667-2018.83333333333	National	Stratified	Qinghai, Gansu	China	Asia	No	Breeding	Unknown	Breeding	No
Vidal, Anna, et al. "Antimicrobial resistance profiles and characterization of Escherichia coli strains from cases of neonatal diarrhea in Spanish pig farms." Veterinary sciences 7.2 (2020): 48.	Disk diffusion	Diffusion	CLSI	CLSI	Yes	M100, Vet08	2018, 209	Susceptible	NA	Ceftiofur	94	36	36	Diseased	2020	2017-2018	Local	Unknown	Catolonia	Spain	Europe	No	Conventional	Neonates	Conventional	Yes
Vidal, Anna, et al. "Antimicrobial resistance profiles and characterization of Escherichia coli strains from cases of neonatal diarrhea in Spanish pig farms." Veterinary sciences 7.2 (2020): 48.	Disk diffusion	Diffusion	CLSI	CLSI	Yes	M100, Vet08	2018, 209	Susceptible	NA	Cefquinome	94	30	30	Diseased	2020	2017-2018	Local	Unknown	Catolonia	Spain	Europe	No	Conventional	Neonates	Conventional	Yes
Vidal, Anna, et al. "Antimicrobial resistance profiles and characterization of Escherichia coli strains from cases of neonatal diarrhea in Spanish pig farms." Veterinary sciences 7.2 (2020): 48.	Disk diffusion	Diffusion	CLSI	CLSI	Yes	M100, Vet08	2018, 2019	Susceptible	NA	Ceftriaxone	94	20	20	Diseased	2020	2017-2018	Local	Unknown	Catolonia	Spain	Europe	No	Conventional	Neonates	Conventional	Yes
Vidal, Anna, et al. "Antimicrobial resistance profiles and characterization of Escherichia coli strains from cases of neonatal diarrhea in Spanish pig farms." Veterinary sciences 7.2 (2020): 48.	Disk diffusion	Diffusion	CLSI	CLSI	Yes	M100, Vet08	2018, 209	Susceptible	NA	Ceftiofur	28	6	6	Healthy	2020	2017-2018	Local	Unknown	Catolonia	Spain	Europe	No	Conventional	Neonates	Conventional	Yes
Vidal, Anna, et al. "Antimicrobial resistance profiles and characterization of Escherichia coli strains from cases of neonatal diarrhea in Spanish pig farms." Veterinary sciences 7.2 (2020): 48.	Disk diffusion	Diffusion	CLSI	CLSI	Yes	M100, Vet08	2018, 209	Susceptible	NA	Cefquinome	28	5	5	Healthy	2020	2017-2018	Local	Unknown	Catolonia	Spain	Europe	No	Conventional	Neonates	Conventional	Yes
Vidal, Anna, et al. "Antimicrobial resistance profiles and characterization of Escherichia coli strains from cases of neonatal diarrhea in Spanish pig farms." Veterinary sciences 7.2 (2020): 48.	Disk diffusion	Diffusion	CLSI	CLSI	Yes	M100, Vet08	2018, 2019	Susceptible	NA	Ceftriaxone	28	3	3	Healthy	2020	2017-2018	Local	Unknown	Catolonia	Spain	Europe	No	Conventional	Neonates	Conventional	Yes
Renzhammer, René, et al. "Prevalence of virulence genes and antimicrobial resistances in E. coli associated with neonatal diarrhea, postweaning diarrhea, and edema disease in pigs from Austria." Antibiotics 9.4 (2020): 208.	Disk diffusion	Diffusion	CLSI	CLSI	Yes	M100-S28	2018	Susceptible	NA	Ceftazidime	694	41	41	Diseased	2020	2016-2018	Unknown	Unknown	Unknown	Austria	Europe	No	Unknown	Piglets	Unknown	Yes
Renzhammer, René, et al. "Prevalence of virulence genes and antimicrobial resistances in E. coli associated with neonatal diarrhea, postweaning diarrhea, and edema disease in pigs from Austria." Antibiotics 9.4 (2020): 208.	Disk diffusion	Diffusion	CLSI	CLSI	Yes	M100-S28	2018	Susceptible	NA	Imipenem	694	0	0	Diseased	2020	2016-2018	Unknown	Unknown	Unknown	Austria	Europe	No	Unknown	Piglets	Unknown	Yes
Moennighoff, C., et al. "Phenotypic antimicrobial resistance in Escherichia coli strains isolated from swine husbandries in North Western Germany–temporal patterns in samples from laboratory practice from 2006 to 2017." BMC veterinary research 16.1 (2020): 1-14.	Broth microdilution	Dilution	CLSI	CLSI	Yes	Vet08	2018	Susceptible	Yes	Cefquinome	310	3	3	Diseased	2020	2006	Local	Stratified random	North-West	Germany	Europe	No	Unknown	Mixed	Unknown	Yes
Moennighoff, C., et al. "Phenotypic antimicrobial resistance in Escherichia coli strains isolated from swine husbandries in North Western Germany–temporal patterns in samples from laboratory practice from 2006 to 2017." BMC veterinary research 16.1 (2020): 1-14.	Broth microdilution	Dilution	CLSI	CLSI	Yes	Vet08	2018	Susceptible	Yes	Cefquinome	381	6	6	Diseased	2020	2007	Local	Stratified random	North-West	Germany	Europe	No	Unknown	Mixed	Unknown	Yes
Moennighoff, C., et al. "Phenotypic antimicrobial resistance in Escherichia coli strains isolated from swine husbandries in North Western Germany–temporal patterns in samples from laboratory practice from 2006 to 2017." BMC veterinary research 16.1 (2020): 1-14.	Broth microdilution	Dilution	CLSI	CLSI	Yes	Vet08	2018	Susceptible	Yes	Cefquinome	309	7	7	Diseased	2020	2008	Local	Stratified random	North-West	Germany	Europe	No	Unknown	Mixed	Unknown	Yes
Moennighoff, C., et al. "Phenotypic antimicrobial resistance in Escherichia coli strains isolated from swine husbandries in North Western Germany–temporal patterns in samples from laboratory practice from 2006 to 2017." BMC veterinary research 16.1 (2020): 1-14.	Broth microdilution	Dilution	CLSI	CLSI	Yes	Vet08	2018	Susceptible	Yes	Cefquinome	270	13	13	Diseased	2020	2009	Local	Stratified random	North-West	Germany	Europe	No	Unknown	Mixed	Unknown	Yes
Moennighoff, C., et al. "Phenotypic antimicrobial resistance in Escherichia coli strains isolated from swine husbandries in North Western Germany–temporal patterns in samples from laboratory practice from 2006 to 2017." BMC veterinary research 16.1 (2020): 1-14.	Broth microdilution	Dilution	CLSI	CLSI	Yes	Vet08	2018	Susceptible	Yes	Cefquinome	270	8	8	Diseased	2020	2010	Local	Stratified random	North-West	Germany	Europe	No	Unknown	Mixed	Unknown	Yes
Moennighoff, C., et al. "Phenotypic antimicrobial resistance in Escherichia coli strains isolated from swine husbandries in North Western Germany–temporal patterns in samples from laboratory practice from 2006 to 2017." BMC veterinary research 16.1 (2020): 1-14.	Broth microdilution	Dilution	CLSI	CLSI	Yes	Vet08	2018	Susceptible	Yes	Cefquinome	266	10	10	Diseased	2020	2011	Local	Stratified random	North-West	Germany	Europe	No	Unknown	Mixed	Unknown	Yes
Moennighoff, C., et al. "Phenotypic antimicrobial resistance in Escherichia coli strains isolated from swine husbandries in North Western Germany–temporal patterns in samples from laboratory practice from 2006 to 2017." BMC veterinary research 16.1 (2020): 1-14.	Broth microdilution	Dilution	CLSI	CLSI	Yes	Vet08	2018	Susceptible	Yes	Cefquinome	261	12	12	Diseased	2020	2012	Local	Stratified random	North-West	Germany	Europe	No	Unknown	Mixed	Unknown	Yes
Moennighoff, C., et al. "Phenotypic antimicrobial resistance in Escherichia coli strains isolated from swine husbandries in North Western Germany–temporal patterns in samples from laboratory practice from 2006 to 2017." BMC veterinary research 16.1 (2020): 1-14.	Broth microdilution	Dilution	CLSI	CLSI	Yes	Vet08	2018	Susceptible	Yes	Cefquinome	296	17	17	Diseased	2020	2013	Local	Stratified random	North-West	Germany	Europe	No	Unknown	Mixed	Unknown	Yes
Moennighoff, C., et al. "Phenotypic antimicrobial resistance in Escherichia coli strains isolated from swine husbandries in North Western Germany–temporal patterns in samples from laboratory practice from 2006 to 2017." BMC veterinary research 16.1 (2020): 1-14.	Broth microdilution	Dilution	CLSI	CLSI	Yes	Vet08	2018	Susceptible	Yes	Cefquinome	206	9	9	Diseased	2020	2014	Local	Stratified random	North-West	Germany	Europe	No	Unknown	Mixed	Unknown	Yes
Moennighoff, C., et al. "Phenotypic antimicrobial resistance in Escherichia coli strains isolated from swine husbandries in North Western Germany–temporal patterns in samples from laboratory practice from 2006 to 2017." BMC veterinary research 16.1 (2020): 1-14.	Broth microdilution	Dilution	CLSI	CLSI	Yes	Vet08	2018	Susceptible	Yes	Cefquinome	194	6	6	Diseased	2020	2015	Local	Stratified random	North-West	Germany	Europe	No	Unknown	Mixed	Unknown	Yes
Moennighoff, C., et al. "Phenotypic antimicrobial resistance in Escherichia coli strains isolated from swine husbandries in North Western Germany–temporal patterns in samples from laboratory practice from 2006 to 2017." BMC veterinary research 16.1 (2020): 1-14.	Broth microdilution	Dilution	CLSI	CLSI	Yes	Vet08	2018	Susceptible	Yes	Cefquinome	67	3	3	Diseased	2020	2016	Local	Stratified random	North-West	Germany	Europe	No	Unknown	Mixed	Unknown	Yes
Moennighoff, C., et al. "Phenotypic antimicrobial resistance in Escherichia coli strains isolated from swine husbandries in North Western Germany–temporal patterns in samples from laboratory practice from 2006 to 2017." BMC veterinary research 16.1 (2020): 1-14.	Broth microdilution	Dilution	CLSI	CLSI	Yes	Vet08	2018	Susceptible	Yes	Cefquinome	39	2	2	Diseased	2020	2017	Local	Stratified random	North-West	Germany	Europe	No	Unknown	Mixed	Unknown	Yes
Moennighoff, C., et al. "Phenotypic antimicrobial resistance in Escherichia coli strains isolated from swine husbandries in North Western Germany–temporal patterns in samples from laboratory practice from 2006 to 2017." BMC veterinary research 16.1 (2020): 1-14.	Broth microdilution	Dilution	CLSI	CLSI	Yes	Vet08	2018	Susceptible	Yes	Ceftiofur	310	6	6	Diseased	2020	2006	Local	Stratified random	North-West	Germany	Europe	No	Unknown	Mixed	Unknown	Yes
Moennighoff, C., et al. "Phenotypic antimicrobial resistance in Escherichia coli strains isolated from swine husbandries in North Western Germany–temporal patterns in samples from laboratory practice from 2006 to 2017." BMC veterinary research 16.1 (2020): 1-14.	Broth microdilution	Dilution	CLSI	CLSI	Yes	Vet08	2018	Susceptible	Yes	Ceftiofur	381	6	6	Diseased	2020	2007	Local	Stratified random	North-West	Germany	Europe	No	Unknown	Mixed	Unknown	Yes
Moennighoff, C., et al. "Phenotypic antimicrobial resistance in Escherichia coli strains isolated from swine husbandries in North Western Germany–temporal patterns in samples from laboratory practice from 2006 to 2017." BMC veterinary research 16.1 (2020): 1-14.	Broth microdilution	Dilution	CLSI	CLSI	Yes	Vet08	2018	Susceptible	Yes	Ceftiofur	309	9	9	Diseased	2020	2008	Local	Stratified random	North-West	Germany	Europe	No	Unknown	Mixed	Unknown	Yes
Moennighoff, C., et al. "Phenotypic antimicrobial resistance in Escherichia coli strains isolated from swine husbandries in North Western Germany–temporal patterns in samples from laboratory practice from 2006 to 2017." BMC veterinary research 16.1 (2020): 1-14.	Broth microdilution	Dilution	CLSI	CLSI	Yes	Vet08	2018	Susceptible	Yes	Ceftiofur	270	13	13	Diseased	2020	2009	Local	Stratified random	North-West	Germany	Europe	No	Unknown	Mixed	Unknown	Yes
Moennighoff, C., et al. "Phenotypic antimicrobial resistance in Escherichia coli strains isolated from swine husbandries in North Western Germany–temporal patterns in samples from laboratory practice from 2006 to 2017." BMC veterinary research 16.1 (2020): 1-14.	Broth microdilution	Dilution	CLSI	CLSI	Yes	Vet08	2018	Susceptible	Yes	Ceftiofur	270	8	8	Diseased	2020	2010	Local	Stratified random	North-West	Germany	Europe	No	Unknown	Mixed	Unknown	Yes
Moennighoff, C., et al. "Phenotypic antimicrobial resistance in Escherichia coli strains isolated from swine husbandries in North Western Germany–temporal patterns in samples from laboratory practice from 2006 to 2017." BMC veterinary research 16.1 (2020): 1-14.	Broth microdilution	Dilution	CLSI	CLSI	Yes	Vet08	2018	Susceptible	Yes	Ceftiofur	266	12	12	Diseased	2020	2011	Local	Stratified random	North-West	Germany	Europe	No	Unknown	Mixed	Unknown	Yes
Moennighoff, C., et al. "Phenotypic antimicrobial resistance in Escherichia coli strains isolated from swine husbandries in North Western Germany–temporal patterns in samples from laboratory practice from 2006 to 2017." BMC veterinary research 16.1 (2020): 1-14.	Broth microdilution	Dilution	CLSI	CLSI	Yes	Vet08	2018	Susceptible	Yes	Ceftiofur	261	14	14	Diseased	2020	2012	Local	Stratified random	North-West	Germany	Europe	No	Unknown	Mixed	Unknown	Yes
Moennighoff, C., et al. "Phenotypic antimicrobial resistance in Escherichia coli strains isolated from swine husbandries in North Western Germany–temporal patterns in samples from laboratory practice from 2006 to 2017." BMC veterinary research 16.1 (2020): 1-14.	Broth microdilution	Dilution	CLSI	CLSI	Yes	Vet08	2018	Susceptible	Yes	Ceftiofur	296	19	19	Diseased	2020	2013	Local	Stratified random	North-West	Germany	Europe	No	Unknown	Mixed	Unknown	Yes
Moennighoff, C., et al. "Phenotypic antimicrobial resistance in Escherichia coli strains isolated from swine husbandries in North Western Germany–temporal patterns in samples from laboratory practice from 2006 to 2017." BMC veterinary research 16.1 (2020): 1-14.	Broth microdilution	Dilution	CLSI	CLSI	Yes	Vet08	2018	Susceptible	Yes	Ceftiofur	206	9	9	Diseased	2020	2014	Local	Stratified random	North-West	Germany	Europe	No	Unknown	Mixed	Unknown	Yes
Moennighoff, C., et al. "Phenotypic antimicrobial resistance in Escherichia coli strains isolated from swine husbandries in North Western Germany–temporal patterns in samples from laboratory practice from 2006 to 2017." BMC veterinary research 16.1 (2020): 1-14.	Broth microdilution	Dilution	CLSI	CLSI	Yes	Vet08	2018	Susceptible	Yes	Ceftiofur	194	7	7	Diseased	2020	2015	Local	Stratified random	North-West	Germany	Europe	No	Unknown	Mixed	Unknown	Yes
Moennighoff, C., et al. "Phenotypic antimicrobial resistance in Escherichia coli strains isolated from swine husbandries in North Western Germany–temporal patterns in samples from laboratory practice from 2006 to 2017." BMC veterinary research 16.1 (2020): 1-14.	Broth microdilution	Dilution	CLSI	CLSI	Yes	Vet08	2018	Susceptible	Yes	Ceftiofur	67	4	4	Diseased	2020	2016	Local	Stratified random	North-West	Germany	Europe	No	Unknown	Mixed	Unknown	Yes
Moennighoff, C., et al. "Phenotypic antimicrobial resistance in Escherichia coli strains isolated from swine husbandries in North Western Germany–temporal patterns in samples from laboratory practice from 2006 to 2017." BMC veterinary research 16.1 (2020): 1-14.	Broth microdilution	Dilution	CLSI	CLSI	Yes	Vet08	2018	Susceptible	Yes	Ceftiofur	124	5	5	Diseased	2020	2017	Local	Stratified random	North-West	Germany	Europe	No	Unknown	Mixed	Unknown	Yes
Mandakini, R., et al. "Higher prevalence of multidrug-resistant extended-spectrum β-lactamases producing Escherichia coli in unorganized pig farms compared to organized pig farms in Mizoram, India." Veterinary World 13.12 (2020): 2752.	Disk diffusion	Diffusion	CLSI	Unknown	No	M100	2018	Unknown	NA	Cefotaxime	138	41	41	Mixed	2020	2012.75-2014.41666666667	Local	Random	Mizoram	India	Asia	No	Organzied, unorganized	Mixed	Organzied, unorganized	Yes
Mandakini, R., et al. "Higher prevalence of multidrug-resistant extended-spectrum β-lactamases producing Escherichia coli in unorganized pig farms compared to organized pig farms in Mizoram, India." Veterinary World 13.12 (2020): 2752.	Disk diffusion	Diffusion	CLSI	Unknown	No	M100	2018	Unknown	NA	Ceftazidime	138	75	75	Mixed	2020	2012.75-2014.41666666667	Local	Random	Mizoram	India	Asia	No	Organzied, unorganized	Mixed	Organzied, unorganized	Yes
Mandakini, R., et al. "Higher prevalence of multidrug-resistant extended-spectrum β-lactamases producing Escherichia coli in unorganized pig farms compared to organized pig farms in Mizoram, India." Veterinary World 13.12 (2020): 2752.	Disk diffusion	Diffusion	CLSI	Unknown	No	M100	2018	Unknown	NA	Ceftriaxone	138	32	32	Mixed	2020	2012.75-2014.41666666667	Local	Random	Mizoram	India	Asia	No	Organzied, unorganized	Mixed	Organzied, unorganized	Yes
Mandakini, R., et al. "Higher prevalence of multidrug-resistant extended-spectrum β-lactamases producing Escherichia coli in unorganized pig farms compared to organized pig farms in Mizoram, India." Veterinary World 13.12 (2020): 2752.	Disk diffusion	Diffusion	CLSI	Unknown	No	M100	2018	Unknown	NA	Imipenem	138	2	2	Mixed	2020	2012.75-2014.41666666667	Local	Random	Mizoram	India	Asia	No	Organzied, unorganized	Mixed	Organzied, unorganized	Yes
Lunha, Kamonwan, et al. "Antimicrobial resistance in fecal Escherichia coli from humans and pigs at farms at different levels of intensification." Antibiotics 9.10 (2020): 662.	Disk diffusion	DIffusion	EUCAST	EUCAST clinical	No	NA	NA	Unknown	NA	Cefotaxime	757	7	8	Healthy	2020	2018.75-2019	Local	Random	Khon Kaen	Thailand	Asia	Yes	Mixed	Sows	Mixed	Yes
Lunha, Kamonwan, et al. "Antimicrobial resistance in fecal Escherichia coli from humans and pigs at farms at different levels of intensification." Antibiotics 9.10 (2020): 662.	Disk diffusion	DIffusion	EUCAST	EUCAST clinical	No	NA	NA	Unknown	NA	Meropenem	757	0	0	Healthy	2020	2018.75-2019	Local	Random	Khon Kaen	Thailand	Asia	Yes	Mixed	Sows	Mixed	Yes
Liu, Jing-Yi, et al. "Increased mcr-1 in pathogenic Escherichia coli from diseased swine, Taiwan." Journal of Microbiology, Immunology and Infection 53.5 (2020): 751-756.	Broth microdilution	Dilution	Unknown	Unknown	No	NA	NA	Unknown	No	Ceftiofur	96	43	43	Diseased	2020	2012	Unknown	Unknown	Unknown	Taiwan	Asia	No	Unknown	Unknown	Unknown	No
Liu, Jing-Yi, et al. "Increased mcr-1 in pathogenic Escherichia coli from diseased swine, Taiwan." Journal of Microbiology, Immunology and Infection 53.5 (2020): 751-756.	Broth microdilution	Dilution	Unknown	Unknown	No	NA	NA	Unknown	No	Ceftiofur	252	112	112	Diseased	2020	2013	Unknown	Unknown	Unknown	Taiwan	Asia	No	Unknown	Unknown	Unknown	No
Liu, Jing-Yi, et al. "Increased mcr-1 in pathogenic Escherichia coli from diseased swine, Taiwan." Journal of Microbiology, Immunology and Infection 53.5 (2020): 751-756.	Broth microdilution	Dilution	Unknown	Unknown	No	NA	NA	Unknown	No	Ceftiofur	381	166	166	Diseased	2020	2014	Unknown	Unknown	Unknown	Taiwan	Asia	No	Unknown	Unknown	Unknown	No
Liu, Jing-Yi, et al. "Increased mcr-1 in pathogenic Escherichia coli from diseased swine, Taiwan." Journal of Microbiology, Immunology and Infection 53.5 (2020): 751-756.	Broth microdilution	Dilution	Unknown	Unknown	No	NA	NA	Unknown	No	Ceftiofur	361	156	156	Diseased	2020	2015	Unknown	Unknown	Unknown	Taiwan	Asia	No	Unknown	Unknown	Unknown	No
Liu, Jing-Yi, et al. "Increased mcr-1 in pathogenic Escherichia coli from diseased swine, Taiwan." Journal of Microbiology, Immunology and Infection 53.5 (2020): 751-756.	Broth microdilution	Dilution	Unknown	Unknown	No	NA	NA	Unknown	No	Ceftiofur	144	69	69	Diseased	2020	2016	Unknown	Unknown	Unknown	Taiwan	Asia	No	Unknown	Unknown	Unknown	No
Kylla, Hosterson, et al. "Characterisation of porcine enteropathogenic Escherichia coli isolated in northeastern India." Journal of Veterinary Research 64.3 (2020): 391.	Disk diffusion	Diffusion	CLSI	Manufacturer	No	M100-S23	2013	Unknown	NA	Cefixime	42	7	7	Diseased	2020	Unknown	National	Unknown	Meghalaya, Mizoram, Nagaland	India	Asia	No	Organzied, unorganized	9 week piglets	Organzied, unorganized	Yes
Kylla, Hosterson, et al. "Characterisation of porcine enteropathogenic Escherichia coli isolated in northeastern India." Journal of Veterinary Research 64.3 (2020): 391.	Disk diffusion	Diffusion	CLSI	Manufacturer	No	M100-S23	2013	Unknown	NA	Ceftazidime	42	5	5	Diseased	2020	Unknown	National	Unknown	Meghalaya, Mizoram, Nagaland	India	Asia	No	Organzied, unorganized	9 week piglets	Organzied, unorganized	Yes
Kylla, Hosterson, et al. "Characterisation of porcine enteropathogenic Escherichia coli isolated in northeastern India." Journal of Veterinary Research 64.3 (2020): 391.	Disk diffusion	Diffusion	CLSI	Manufacturer	No	M100-S23	2013	Unknown	NA	Ceftriaxone	42	2	2	Diseased	2020	Unknown	National	Unknown	Meghalaya, Mizoram, Nagaland	India	Asia	No	Organzied, unorganized	9 week piglets	Organzied, unorganized	Yes
Kylla, Hosterson, et al. "Characterisation of porcine enteropathogenic Escherichia coli isolated in northeastern India." Journal of Veterinary Research 64.3 (2020): 391.	Disk diffusion	Diffusion	CLSI	Manufacturer	No	M100-S23	2013	Unknown	NA	Cefotaxime	42	4	4	Diseased	2020	Unknown	National	Unknown	Meghalaya, Mizoram, Nagaland	India	Asia	No	Organzied, unorganized	9 week piglets	Organzied, unorganized	Yes
Kylla, Hosterson, et al. "Characterisation of porcine enteropathogenic Escherichia coli isolated in northeastern India." Journal of Veterinary Research 64.3 (2020): 391.	Disk diffusion	Diffusion	CLSI	Manufacturer	No	M100-S23	2013	Unknown	NA	Imipenem	42	0	0	Diseased	2020	Unknown	National	Unknown	Meghalaya, Mizoram, Nagaland	India	Asia	No	Organzied, unorganized	9 week piglets	Organzied, unorganized	Yes
Hsueh, Shun-Chung, et al. "Molecular Evidence for Intra-and Inter-Farm Spread of Porcine mcr-1-Carrying Escherichia coli in Taiwan." Frontiers in Microbiology 11 (2020): 1967.	Broth microdilution	Dilution	Manufacturer	CLSI	No	M100-S30	2020	Unknown	No	Ceftazidime	90	36	36	Diseased	2020	2013.08333333333-2019	National	Unknown	National	Taiwan	Asia	No	Unknown	10 week piglets	Unknown	Yes
Hsueh, Shun-Chung, et al. "Molecular Evidence for Intra-and Inter-Farm Spread of Porcine mcr-1-Carrying Escherichia coli in Taiwan." Frontiers in Microbiology 11 (2020): 1967.	Broth microdilution	Dilution	Manufacturer	CLSI	No	M100-S30	2020	Unknown	No	Cefepime	90	3	3	Diseased	2020	2013.08333333333-2019	National	Unknown	National	Taiwan	Asia	No	Unknown	10 week piglets	Unknown	Yes
Hsueh, Shun-Chung, et al. "Molecular Evidence for Intra-and Inter-Farm Spread of Porcine mcr-1-Carrying Escherichia coli in Taiwan." Frontiers in Microbiology 11 (2020): 1967.	Broth microdilution	Dilution	Manufacturer	CLSI	No	M100-S30	2020	Unknown	No	Ertapenem	90	0	0	Diseased	2020	2013.08333333333-2019	National	Unknown	National	Taiwan	Asia	No	Unknown	10 week piglets	Unknown	Yes
Hsueh, Shun-Chung, et al. "Molecular Evidence for Intra-and Inter-Farm Spread of Porcine mcr-1-Carrying Escherichia coli in Taiwan." Frontiers in Microbiology 11 (2020): 1967.	Broth microdilution	Dilution	Manufacturer	CLSI	No	M100-S30	2020	Unknown	No	Meropenem	90	0	0	Diseased	2020	2013.08333333333-2019	National	Unknown	National	Taiwan	Asia	No	Unknown	10 week piglets	Unknown	Yes
Hsueh, Shun-Chung, et al. "Molecular Evidence for Intra-and Inter-Farm Spread of Porcine mcr-1-Carrying Escherichia coli in Taiwan." Frontiers in Microbiology 11 (2020): 1967.	Broth microdilution	Dilution	Manufacturer	CLSI	No	M100-S30	2020	Unknown	No	Imipenem	90	0	0	Diseased	2020	2013.08333333333-2019	National	Unknown	National	Taiwan	Asia	No	Unknown	10 week piglets	Unknown	Yes
Doma, Alexandru O., et al. "Comparative Evaluation of qnrA, qnrB, and qnrS Genes in Enterobacteriaceae Ciprofloxacin-Resistant Cases, in Swine Units and a Hospital from Western Romania." Antibiotics 9.10 (2020): 698.	Disk diffusion	DIffusion	Unknown	CLSI	No	Unknown	Unknown	Susceptible	NA	Ceftiofur	53	0	0	Unknown	2020	2019-2020	Local	Unknown	West	Romania	Europe	No	Intensive	Unknown	Intensive	No
Doma, Alexandru O., et al. "Comparative Evaluation of qnrA, qnrB, and qnrS Genes in Enterobacteriaceae Ciprofloxacin-Resistant Cases, in Swine Units and a Hospital from Western Romania." Antibiotics 9.10 (2020): 698.	Disk diffusion	DIffusion	Unknown	CLSI	No	Unknown	Unknown	Susceptible	NA	Cefquinome	53	0	0	Unknown	2020	2019-2020	Local	Unknown	West	Romania	Europe	No	Intensive	Unknown	Intensive	No
Kyung-Hyo, Do, Byun Jae-Won, and Lee Wan-Kyu. "Antimicrobial Resistance Profiles of Escherichia coli from Diarrheic Weaned Piglets after the Ban on Antibiotic Growth Promoters in Feed." Antibiotics 9.11 (2020): 755.	Disk diffusion	Diffusion	Bauer	CLSI	No	M100-S28	2018	Resistant	NA	Cefepime	118	0	0	Diseased	2020	2007-2009	National	Unknown	National	South Korea	Asia	No	Unknown	post weaning piglets	Unknown	Yes
Kyung-Hyo, Do, Byun Jae-Won, and Lee Wan-Kyu. "Antimicrobial Resistance Profiles of Escherichia coli from Diarrheic Weaned Piglets after the Ban on Antibiotic Growth Promoters in Feed." Antibiotics 9.11 (2020): 755.	Disk diffusion	Diffusion	Bauer	CLSI	No	M100-S28	2018	Resistant	NA	Cefepime	100	0	0	Diseased	2020	2010-2011	National	Unknown	National	South Korea	Asia	No	Unknown	post weaning piglets	Unknown	Yes
Kyung-Hyo, Do, Byun Jae-Won, and Lee Wan-Kyu. "Antimicrobial Resistance Profiles of Escherichia coli from Diarrheic Weaned Piglets after the Ban on Antibiotic Growth Promoters in Feed." Antibiotics 9.11 (2020): 755.	Disk diffusion	Diffusion	Bauer	CLSI	No	M100-S28	2018	Resistant	NA	Cefepime	141	1	1	Diseased	2020	2012-2013	National	Unknown	National	South Korea	Asia	No	Unknown	post weaning piglets	Unknown	Yes
Kyung-Hyo, Do, Byun Jae-Won, and Lee Wan-Kyu. "Antimicrobial Resistance Profiles of Escherichia coli from Diarrheic Weaned Piglets after the Ban on Antibiotic Growth Promoters in Feed." Antibiotics 9.11 (2020): 755.	Disk diffusion	Diffusion	Bauer	CLSI	No	M100-S28	2018	Resistant	NA	Cefepime	161	5	5	Diseased	2020	2014-2015	National	Unknown	National	South Korea	Asia	No	Unknown	post weaning piglets	Unknown	Yes
Kyung-Hyo, Do, Byun Jae-Won, and Lee Wan-Kyu. "Antimicrobial Resistance Profiles of Escherichia coli from Diarrheic Weaned Piglets after the Ban on Antibiotic Growth Promoters in Feed." Antibiotics 9.11 (2020): 755.	Disk diffusion	Diffusion	Bauer	CLSI	No	M100-S28	2018	Resistant	NA	Cefepime	170	4	4	Diseased	2020	2016-2017	National	Unknown	National	South Korea	Asia	No	Unknown	post weaning piglets	Unknown	Yes
Do, Kyung-Hyo, Jae-Won Byun, and Wan-Kyu Lee. "Virulence genes and antimicrobial resistance of pathogenic Escherichia coli isolated from diarrheic weaned piglets in Korea." Journal of Animal Science and Technology 62.4 (2020): 543.	Disk diffusion	DIffusion	Bauer	CLSI	No	M100-S24	2014	Unknown	NA	Cefepime	118	3	3	Diseased	2020	2016-2017	National	Unknown	National	South Korea	Asia	No	Unknown	Post weaning piglets	Unknown	Yes
Aguirre, Laia, et al. "Antimicrobial resistance profile and prevalence of extended-spectrum beta-lactamases (ESBL), AmpC beta-lactamases and colistin resistance (mcr) genes in Escherichia coli from swine between 1999 and 2018." Porcine health management 6.1 (2020): 1-6.	Disk diffusion	DIffusion	CLSI	CLSI	Yes	Vet08		Susceptible	NA	Ceftiofur	200	31	31	Diseased	2020	1999-2018	National	Random	National	Spain	Europe	No	Unknown	piglets	Unknown	Yes
https://www.efsa.europa.eu/en	Broth microdilution	Dilution	Variable	ECOFF	Yes	NA	NA	Unknown	No	Cefotaxime	149	0	0	Healthy	2020	2018	National	Systematic random	National	Denmark	Europe	No	Unknown	Finishing	Slaughterhouse	Yes
https://www.efsa.europa.eu/en	Broth microdilution	Dilution	Variable	ECOFF	Yes	NA	NA	Unknown	No	Cefotaxime	301	1	1	Healthy	2020	2018	National	Systematic random	National	Netherlands	Europe	No	Unknown	Finishing	Slaughterhouse	Yes
https://www.efsa.europa.eu/en	Broth microdilution	Dilution	Variable	ECOFF	Yes	NA	NA	Unknown	No	Cefotaxime	41	2	1	Healthy	2020	2018	National	Systematic random	National	North Macedonia	Europe	No	Unknown	Finishing	Slaughterhouse	Yes
https://www.efsa.europa.eu/en	Broth microdilution	Dilution	Variable	ECOFF	Yes	NA	NA	Unknown	No	Ceftazidime	149	0	0	Healthy	2020	2018	National	Systematic random	National	Denmark	Europe	No	Unknown	Finishing	Slaughterhouse	Yes
https://www.efsa.europa.eu/en	Broth microdilution	Dilution	Variable	ECOFF	Yes	NA	NA	Unknown	No	Ceftazidime	301	1	0	Healthy	2020	2018	National	Systematic random	National	Netherlands	Europe	No	Unknown	Finishing	Slaughterhouse	Yes
https://www.efsa.europa.eu/en	Broth microdilution	Dilution	Variable	ECOFF	Yes	NA	NA	Unknown	No	Ceftazidime	41	2	1	Healthy	2020	2018	National	Systematic random	National	North Macedonia	Europe	No	Unknown	Finishing	Slaughterhouse	Yes
https://www.efsa.europa.eu/en	Broth microdilution	Dilution	Variable	ECOFF	Yes	NA	NA	Unknown	No	Meropenem	149	0	0	Healthy	2020	2018	National	Systematic random	National	Denmark	Europe	No	Unknown	Finishing	Slaughterhouse	Yes
https://www.efsa.europa.eu/en	Broth microdilution	Dilution	Variable	ECOFF	Yes	NA	NA	Unknown	No	Meropenem	301	0	0	Healthy	2020	2018	National	Systematic random	National	Netherlands	Europe	No	Unknown	Finishing	Slaughterhouse	Yes
https://www.efsa.europa.eu/en	Broth microdilution	Dilution	Variable	ECOFF	Yes	NA	NA	Unknown	No	Meropenem	41	0	0	Healthy	2020	2018	National	Systematic random	National	North Macedonia	Europe	No	Unknown	Finishing	Slaughterhouse	Yes
https://www.ruokavirasto.fi/en/farmers/animal-husbandry/animal-medication/monitoring-of-antibiotic-resistance/finres-vet-reports/	Broth microdilution	Dilution	CLSI	CLSI	Yes	Vet08, M100	2018, 2019	Unknown	Yes	Cefotaxime	47	3	0	Diseased	2020	2019	National	Stratified random	National	Finland	Europe	Yes	Unknown	Unknown	Unknown	No
https://www.ruokavirasto.fi/en/farmers/animal-husbandry/animal-medication/monitoring-of-antibiotic-resistance/finres-vet-reports/	Broth microdilution	Dilution	CLSI	CLSI	Yes	Vet08, M100	2018, 2019	Unknown	Yes	CEftazidime	43	3	0	Diseased	2020	2019	National	Stratified random	National	Finland	Europe	Yes	Unknown	Unknown	Unknown	No
https://www.ruokavirasto.fi/en/farmers/animal-husbandry/animal-medication/monitoring-of-antibiotic-resistance/finres-vet-reports/	Broth microdilution	Dilution	CLSI	ECOFF	Yes	Vet08, M100	2018, 2019	Unknown	Yes	Cefotaxime	174	1	0	Healthy	2020	2019	National	Stratified random	National	Finland	Europe	Yes	Unknown	Slaughterhouse	Unknown	Yes
https://www.ruokavirasto.fi/en/farmers/animal-husbandry/animal-medication/monitoring-of-antibiotic-resistance/finres-vet-reports/	Broth microdilution	Dilution	CLSI	ECOFF	Yes	Vet08, M100	2018, 2019	Unknown	Yes	Ceftazidime	174	1	0	Healthy	2020	2019	National	Stratified random	National	Finland	Europe	Yes	Unknown	Slaughterhouse	Unknown	Yes
https://www.ruokavirasto.fi/en/farmers/animal-husbandry/animal-medication/monitoring-of-antibiotic-resistance/finres-vet-reports/	Broth microdilution	Dilution	CLSI	ECOFF	Yes	Vet08, M100	2018, 2019	Unknown	Yes	Meropenem	174	0	0	Healthy	2020	2019	National	Stratified random	National	Finland	Europe	Yes	Unknown	Slaughterhouse	Unknown	Yes
https://www.danmap.org/	Broth microdilution	Dilution	CLSI	ECOFF	Yes	Unknown	Unknown	Unknown	Yes	Cefotaxime	262	7	1	Diseased	2020	2019	National	Stratified random	National	Denmark	Europe	Yes	Unknown	Slaughterhouse	Unknown	Yes
https://www.danmap.org/	Broth microdilution	Dilution	CLSI	ECOFF	Yes	Unknown	Unknown	Unknown	Yes	Ceftiofur	262	1	1	Diseased	2020	2019	National	Stratified random	National	Denmark	Europe	Yes	Unknown	Slaughterhouse	Unknown	Yes
https://www.danmap.org/	Broth microdilution	Dilution	CLSI	ECOFF	Yes	Unknown	Unknown	Unknown	Yes	Cefotaxime	190	0	0	Healthy	2020	2019	National	Stratified random	National	Denmark	Europe	Yes	Unknown	Slaughterhouse	Unknown	Yes
https://www.danmap.org/	Broth microdilution	Dilution	CLSI	ECOFF	Yes	Unknown	Unknown	Unknown	Yes	CEftazidime	190	0	0	Healthy	2020	2019	National	Stratified random	National	Denmark	Europe	Yes	Unknown	Slaughterhouse	Unknown	Yes
https://www.danmap.org/	Broth microdilution	Dilution	CLSI	ECOFF	Yes	Unknown	Unknown	Unknown	Yes	Meropenem	190	0	0	Healthy	2020	2019	National	Stratified random	National	Denmark	Europe	Yes	Unknown	Slaughterhouse	Unknown	Yes
Pan, Yanyu, et al. "Antimicrobial Resistance of Non-O157 Shiga Toxin-Producing Escherichia coli Isolated from Humans and Domestic Animals." Antibiotics 10.1 (2021): 74.	Broth microdilution	Dilution	Manufacturer	CLSI	No	Unknown	2020	Susceptible	No	Cefotaxime	25	3	3	Unknown	2021	2009-2019	National	Unknown	National	China	Asia	No	Unknown	Unknown	Unknown	No
Pan, Yanyu, et al. "Antimicrobial Resistance of Non-O157 Shiga Toxin-Producing Escherichia coli Isolated from Humans and Domestic Animals." Antibiotics 10.1 (2021): 74.	Broth microdilution	Dilution	Manufacturer	CLSI	No	Unknown	2020	Susceptible	No	Ceftazidime	25	1	1	Unknown	2021	2009-2019	National	Unknown	National	China	Asia	No	Unknown	Unknown	Unknown	No
Pan, Yanyu, et al. "Antimicrobial Resistance of Non-O157 Shiga Toxin-Producing Escherichia coli Isolated from Humans and Domestic Animals." Antibiotics 10.1 (2021): 74.	Broth microdilution	Dilution	Manufacturer	CLSI	No	Unknown	2020	Susceptible	No	Ertapenem	25	0	0	Unknown	2021	2009-2019	National	Unknown	National	China	Asia	No	Unknown	Unknown	Unknown	No
Pan, Yanyu, et al. "Antimicrobial Resistance of Non-O157 Shiga Toxin-Producing Escherichia coli Isolated from Humans and Domestic Animals." Antibiotics 10.1 (2021): 74.	Broth microdilution	Dilution	Manufacturer	CLSI	No	Unknown	2020	Susceptible	No	Meropenem	25	0	0	Unknown	2021	2009-2019	National	Unknown	National	China	Asia	No	Unknown	Unknown	Unknown	No
Pan, Yanyu, et al. "Antimicrobial Resistance of Non-O157 Shiga Toxin-Producing Escherichia coli Isolated from Humans and Domestic Animals." Antibiotics 10.1 (2021): 74.	Broth microdilution	Dilution	Manufacturer	CLSI	No	Unknown	2020	Susceptible	No	Imipenem	25	0	0	Unknown	2021	2009-2019	National	Unknown	National	China	Asia	No	Unknown	Unknown	Unknown	No
Mencía-Ares, Oscar, et al. "Antimicrobial resistance in commensal Escherichia coli and Enterococcus spp. is influenced by production system, antimicrobial use, and biosecurity measures on Spanish pig farms." Porcine health management 7.1 (2021): 1-12.	Broth microdilution	Dilution	EUCAST	EUCAST	Yes	NA	NA	Unknown	Yes	Ceftazidime	72	1	0	Healthy	2021	2017-2018	National	Convenience	National	Spain	Europe	Yes	Intensive	Fattening	Intensive	Yes
Mencía-Ares, Oscar, et al. "Antimicrobial resistance in commensal Escherichia coli and Enterococcus spp. is influenced by production system, antimicrobial use, and biosecurity measures on Spanish pig farms." Porcine health management 7.1 (2021): 1-12.	Broth microdilution	Dilution	EUCAST	EUCAST	Yes	NA	NA	Unknown	Yes	Cefotaxime	72	1	0	Healthy	2021	2017-2018	National	Convenience	National	Spain	Europe	Yes	Intensive	Fattening	Intensive	Yes
Mencía-Ares, Oscar, et al. "Antimicrobial resistance in commensal Escherichia coli and Enterococcus spp. is influenced by production system, antimicrobial use, and biosecurity measures on Spanish pig farms." Porcine health management 7.1 (2021): 1-12.	Broth microdilution	Dilution	EUCAST	EUCAST	Yes	NA	NA	Unknown	Yes	Meropenem	72	0	0	Healthy	2021	2017-2018	National	Convenience	National	Spain	Europe	Yes	Intensive	Fattening	Intensive	Yes
Anh, Nguyen Luong Lam, et al. "Identification of genotype and phenotype of antimicrobial resistance of Escherichia coli isolates from pigs in southern Vietnam." The Thai Journal of Veterinary Medicine 51.1 (2021): 125-132.	Broth microdilution	Dilution	CLSI	Unknown	No	Unknown	2014	Unknown	No	Imipenem	90	4	4	Unknown	2021	2019.58333333333-2019.75	Local	Stratified	South	Vietnam	Asia	No	Mixed	Mixed	Mixed	Yes
Anh, Nguyen Luong Lam, et al. "Identification of genotype and phenotype of antimicrobial resistance of Escherichia coli isolates from pigs in southern Vietnam." The Thai Journal of Veterinary Medicine 51.1 (2021): 125-132.	Broth microdilution	Dilution	CLSI	Unknown	No	Unknown	2014	Unknown	No	Cefpodoxime	90	4	4	Unknown	2021	2019.58333333333-2019.75	Local	Stratified	South	Vietnam	Asia	No	Mixed	Mixed	Mixed	Yes
Anh, Nguyen Luong Lam, et al. "Identification of genotype and phenotype of antimicrobial resistance of Escherichia coli isolates from pigs in southern Vietnam." The Thai Journal of Veterinary Medicine 51.1 (2021): 125-132.	Broth microdilution	Dilution	CLSI	Unknown	No	Unknown	2014	Unknown	No	Ceftiofur	90	3	3	Unknown	2021	2019.58333333333-2019.75	Local	Stratified	South	Vietnam	Asia	No	Mixed	Mixed	Mixed	Yes
Ikwap, K., et al. "The presence of antibiotic-resistant Staphylococcus spp. and Escherichia coli in smallholder pig farms in Uganda." BMC veterinary research 17.1 (2021): 1-8.	Broth microdilution	Dilution	Manufacturer	ECOFF	No	NA	NA	Unknown	Yes	Meropenem	52	0	0	Healthy	2021	2018.75-2019.75	Local	Random	Lima	Uganda	Africa	Yes	Mixed	6 Months	Mixed	Yes
Ikwap, K., et al. "The presence of antibiotic-resistant Staphylococcus spp. and Escherichia coli in smallholder pig farms in Uganda." BMC veterinary research 17.1 (2021): 1-8.	Broth microdilution	Dilution	Manufacturer	ECOFF	No	NA	NA	Unknown	Yes	Cefotaxime	52	4	0	Healthy	2021	2018.75-2019.75	Local	Random	Lima	Uganda	Africa	Yes	Mixed	6 Months	Mixed	Yes
Ikwap, K., et al. "The presence of antibiotic-resistant Staphylococcus spp. and Escherichia coli in smallholder pig farms in Uganda." BMC veterinary research 17.1 (2021): 1-8.	Broth microdilution	Dilution	Manufacturer	ECOFF	No	NA	NA	Unknown	Yes	Ceftazidime	52	1	0	Healthy	2021	2018.75-2019.75	Local	Random	Lima	Uganda	Africa	Yes	Mixed	6 Months	Mixed	Yes
Dawangpa, Atchara, et al. "Genotypic and phenotypic situation of antimicrobial drug resistance of Escherichia coli in water and manure between biogas and non-biogas swine farms in central Thailand." Journal of Environmental Management 279 (2021): 111659.	Broth microdilution	Dilution	Manufacturer	CLSI	No	M100-S26	2017	Unknown	No	Cefpodoxime	109	56	56	Unknown	2021	2019.16666666667-2019.33333333333	National	Random	Nakhon Pathom, Ratchaburi, Suphanburi, Chonburi	Thailand	Asia	No	Mixed	Mixed	Mixed	Yes
Dawangpa, Atchara, et al. "Genotypic and phenotypic situation of antimicrobial drug resistance of Escherichia coli in water and manure between biogas and non-biogas swine farms in central Thailand." Journal of Environmental Management 279 (2021): 111659.	Broth microdilution	Dilution	Manufacturer	CLSI	No	M100-S26	2017	Unknown	No	Ceftiofur	109	55	55	Unknown	2021	2019.16666666667-2019.33333333333	National	Random	Nakhon Pathom, Ratchaburi, Suphanburi, Chonburi	Thailand	Asia	No	Mixed	Mixed	Mixed	Yes
Dawangpa, Atchara, et al. "Genotypic and phenotypic situation of antimicrobial drug resistance of Escherichia coli in water and manure between biogas and non-biogas swine farms in central Thailand." Journal of Environmental Management 279 (2021): 111659.	Broth microdilution	Dilution	Manufacturer	CLSI	No	M100-S26	2017	Unknown	No	Imipenem	109	55	55	Unknown	2021	2019.16666666667-2019.33333333333	National	Random	Nakhon Pathom, Ratchaburi, Suphanburi, Chonburi	Thailand	Asia	No	Mixed	Mixed	Mixed	Yes
https://www.efsa.europa.eu/en	Broth microdilution	Dilution	Variable	ECOFF	Yes	NA	NA	Unknown	No	Cefotaxime	174	2	1	Healthy	2021	2019	National	Systematic random	National	Austria	Europe	No	Unknown	Finishing	Slaughterhouse	Yes
https://www.efsa.europa.eu/en	Broth microdilution	Dilution	Variable	ECOFF	Yes	NA	NA	Unknown	No	Cefotaxime	175	1	1	Healthy	2021	2019	National	Systematic random	National	Belgium	Europe	No	Unknown	Finishing	Slaughterhouse	Yes
https://www.efsa.europa.eu/en	Broth microdilution	Dilution	Variable	ECOFF	Yes	NA	NA	Unknown	No	Cefotaxime	104	0	0	Healthy	2021	2019	National	Systematic random	National	Bulgaria	Europe	No	Unknown	Finishing	Slaughterhouse	Yes
https://www.efsa.europa.eu/en	Broth microdilution	Dilution	Variable	ECOFF	Yes	NA	NA	Unknown	No	Cefotaxime	85	1	1	Healthy	2021	2019	National	Systematic random	National	Croatia	Europe	No	Unknown	Finishing	Slaughterhouse	Yes
https://www.efsa.europa.eu/en	Broth microdilution	Dilution	Variable	ECOFF	Yes	NA	NA	Unknown	No	Cefotaxime	34	0	0	Healthy	2021	2019	National	Systematic random	National	Cyprus	Europe	No	Unknown	Finishing	Slaughterhouse	Yes
https://www.efsa.europa.eu/en	Broth microdilution	Dilution	Variable	ECOFF	Yes	NA	NA	Unknown	No	Cefotaxime	313	4	2	Healthy	2021	2019	National	Systematic random	National	Czechia	Europe	No	Unknown	Finishing	Slaughterhouse	Yes
https://www.efsa.europa.eu/en	Broth microdilution	Dilution	Variable	ECOFF	Yes	NA	NA	Unknown	No	Cefotaxime	190	0	0	Healthy	2021	2019	National	Systematic random	National	Denmark	Europe	No	Unknown	Finishing	Slaughterhouse	Yes
https://www.efsa.europa.eu/en	Broth microdilution	Dilution	Variable	ECOFF	Yes	NA	NA	Unknown	No	Cefotaxime	71	1	1	Healthy	2021	2019	National	Systematic random	National	Estonia	Europe	No	Unknown	Finishing	Slaughterhouse	Yes
https://www.efsa.europa.eu/en	Broth microdilution	Dilution	Variable	ECOFF	Yes	NA	NA	Unknown	No	Cefotaxime	174	1	1	Healthy	2021	2019	National	Systematic random	National	Finland	Europe	No	Unknown	Finishing	Slaughterhouse	Yes
https://www.efsa.europa.eu/en	Broth microdilution	Dilution	Variable	ECOFF	Yes	NA	NA	Unknown	No	Cefotaxime	188	2	1	Healthy	2021	2019	National	Systematic random	National	France	Europe	No	Unknown	Finishing	Slaughterhouse	Yes
https://www.efsa.europa.eu/en	Broth microdilution	Dilution	Variable	ECOFF	Yes	NA	NA	Unknown	No	Cefotaxime	246	8	4	Healthy	2021	2019	National	Systematic random	National	Germany	Europe	No	Unknown	Finishing	Slaughterhouse	Yes
https://www.efsa.europa.eu/en	Broth microdilution	Dilution	Variable	ECOFF	Yes	NA	NA	Unknown	No	Cefotaxime	146	2	1	Healthy	2021	2019	National	Systematic random	National	Greece	Europe	No	Unknown	Finishing	Slaughterhouse	Yes
https://www.efsa.europa.eu/en	Broth microdilution	Dilution	Variable	ECOFF	Yes	NA	NA	Unknown	No	Cefotaxime	170	3	2	Healthy	2021	2019	National	Systematic random	National	Hungary	Europe	No	Unknown	Finishing	Slaughterhouse	Yes
https://www.efsa.europa.eu/en	Broth microdilution	Dilution	Variable	ECOFF	Yes	NA	NA	Unknown	No	Cefotaxime	170	2	1	Healthy	2021	2019	National	Systematic random	National	Ireland	Europe	No	Unknown	Finishing	Slaughterhouse	Yes
https://www.efsa.europa.eu/en	Broth microdilution	Dilution	Variable	ECOFF	Yes	NA	NA	Unknown	No	Cefotaxime	169	1	1	Healthy	2021	2019	National	Systematic random	National	Italy	Europe	No	Unknown	Finishing	Slaughterhouse	Yes
https://www.efsa.europa.eu/en	Broth microdilution	Dilution	Variable	ECOFF	Yes	NA	NA	Unknown	No	Cefotaxime	152	1	1	Healthy	2021	2019	National	Systematic random	National	Latvia	Europe	No	Unknown	Finishing	Slaughterhouse	Yes
https://www.efsa.europa.eu/en	Broth microdilution	Dilution	Variable	ECOFF	Yes	NA	NA	Unknown	No	Cefotaxime	99	0	0	Healthy	2021	2019	National	Systematic random	National	Lithuania	Europe	No	Unknown	Finishing	Slaughterhouse	Yes
https://www.efsa.europa.eu/en	Broth microdilution	Dilution	Variable	ECOFF	Yes	NA	NA	Unknown	No	Cefotaxime	37	0	0	Healthy	2021	2019	National	Systematic random	National	Luxembourg	Europe	No	Unknown	Finishing	Slaughterhouse	Yes
https://www.efsa.europa.eu/en	Broth microdilution	Dilution	Variable	ECOFF	Yes	NA	NA	Unknown	No	Cefotaxime	71	1	1	Healthy	2021	2019	National	Systematic random	National	Malta	Europe	No	Unknown	Finishing	Slaughterhouse	Yes
https://www.efsa.europa.eu/en	Broth microdilution	Dilution	Variable	ECOFF	Yes	NA	NA	Unknown	No	Cefotaxime	304	0	0	Healthy	2021	2019	National	Systematic random	National	Netherlands	Europe	No	Unknown	Finishing	Slaughterhouse	Yes
https://www.efsa.europa.eu/en	Broth microdilution	Dilution	Variable	ECOFF	Yes	NA	NA	Unknown	No	Cefotaxime	175	1	1	Healthy	2021	2019	National	Systematic random	National	Poland	Europe	No	Unknown	Finishing	Slaughterhouse	Yes
https://www.efsa.europa.eu/en	Broth microdilution	Dilution	Variable	ECOFF	Yes	NA	NA	Unknown	No	Cefotaxime	156	8	4	Healthy	2021	2019	National	Systematic random	National	Portugal	Europe	No	Unknown	Finishing	Slaughterhouse	Yes
https://www.efsa.europa.eu/en	Broth microdilution	Dilution	Variable	ECOFF	Yes	NA	NA	Unknown	No	Cefotaxime	170	10	6	Healthy	2021	2019	National	Systematic random	National	Romania	Europe	No	Unknown	Finishing	Slaughterhouse	Yes
https://www.efsa.europa.eu/en	Broth microdilution	Dilution	Variable	ECOFF	Yes	NA	NA	Unknown	No	Cefotaxime	85	0	0	Healthy	2021	2019	National	Systematic random	National	Slovakia	Europe	No	Unknown	Finishing	Slaughterhouse	Yes
https://www.efsa.europa.eu/en	Broth microdilution	Dilution	Variable	ECOFF	Yes	NA	NA	Unknown	No	Cefotaxime	85	3	2	Healthy	2021	2019	National	Systematic random	National	Slovenia	Europe	No	Unknown	Finishing	Slaughterhouse	Yes
https://www.efsa.europa.eu/en	Broth microdilution	Dilution	Variable	ECOFF	Yes	NA	NA	Unknown	No	Cefotaxime	170	3	2	Healthy	2021	2019	National	Systematic random	National	Spain	Europe	No	Unknown	Finishing	Slaughterhouse	Yes
https://www.efsa.europa.eu/en	Broth microdilution	Dilution	Variable	ECOFF	Yes	NA	NA	Unknown	No	Cefotaxime	174	0	0	Healthy	2021	2019	National	Systematic random	National	Sweden	Europe	No	Unknown	Finishing	Slaughterhouse	Yes
https://www.efsa.europa.eu/en	Broth microdilution	Dilution	Variable	ECOFF	Yes	NA	NA	Unknown	No	Cefotaxime	208	5	3	Healthy	2021	2019	National	Systematic random	National	UK	Europe	No	Unknown	Finishing	Slaughterhouse	Yes
https://www.efsa.europa.eu/en	Broth microdilution	Dilution	Variable	ECOFF	Yes	NA	NA	Unknown	No	Cefotaxime	14	0	0	Healthy	2021	2019	National	Systematic random	National	Iceland	Europe	No	Unknown	Finishing	Slaughterhouse	Yes
https://www.efsa.europa.eu/en	Broth microdilution	Dilution	Variable	ECOFF	Yes	NA	NA	Unknown	No	Cefotaxime	285	0	0	Healthy	2021	2019	National	Systematic random	National	Norway	Europe	No	Unknown	Finishing	Slaughterhouse	Yes
https://www.efsa.europa.eu/en	Broth microdilution	Dilution	Variable	ECOFF	Yes	NA	NA	Unknown	No	Cefotaxime	19	0	0	Healthy	2021	2019	National	Systematic random	National	North Macedonia	Europe	No	Unknown	Finishing	Slaughterhouse	Yes
https://www.efsa.europa.eu/en	Broth microdilution	Dilution	Variable	ECOFF	Yes	NA	NA	Unknown	No	Cefotaxime	189	0	0	Healthy	2021	2019	National	Systematic random	National	Switzerland	Europe	No	Unknown	Finishing	Slaughterhouse	Yes
https://www.efsa.europa.eu/en	Broth microdilution	Dilution	Variable	ECOFF	Yes	NA	NA	Unknown	No	Ceftazidime	174	2	1	Healthy	2021	2019	National	Systematic random	National	Austria	Europe	No	Unknown	Finishing	Slaughterhouse	Yes
https://www.efsa.europa.eu/en	Broth microdilution	Dilution	Variable	ECOFF	Yes	NA	NA	Unknown	No	Ceftazidime	175	1	0	Healthy	2021	2019	National	Systematic random	National	Belgium	Europe	No	Unknown	Finishing	Slaughterhouse	Yes
https://www.efsa.europa.eu/en	Broth microdilution	Dilution	Variable	ECOFF	Yes	NA	NA	Unknown	No	Ceftazidime	104	0	0	Healthy	2021	2019	National	Systematic random	National	Bulgaria	Europe	No	Unknown	Finishing	Slaughterhouse	Yes
https://www.efsa.europa.eu/en	Broth microdilution	Dilution	Variable	ECOFF	Yes	NA	NA	Unknown	No	Ceftazidime	85	1	0	Healthy	2021	2019	National	Systematic random	National	Croatia	Europe	No	Unknown	Finishing	Slaughterhouse	Yes
https://www.efsa.europa.eu/en	Broth microdilution	Dilution	Variable	ECOFF	Yes	NA	NA	Unknown	No	Ceftazidime	34	0	0	Healthy	2021	2019	National	Systematic random	National	Cyprus	Europe	No	Unknown	Finishing	Slaughterhouse	Yes
https://www.efsa.europa.eu/en	Broth microdilution	Dilution	Variable	ECOFF	Yes	NA	NA	Unknown	No	Ceftazidime	313	4	1	Healthy	2021	2019	National	Systematic random	National	Czechia	Europe	No	Unknown	Finishing	Slaughterhouse	Yes
https://www.efsa.europa.eu/en	Broth microdilution	Dilution	Variable	ECOFF	Yes	NA	NA	Unknown	No	Ceftazidime	190	0	0	Healthy	2021	2019	National	Systematic random	National	Denmark	Europe	No	Unknown	Finishing	Slaughterhouse	Yes
https://www.efsa.europa.eu/en	Broth microdilution	Dilution	Variable	ECOFF	Yes	NA	NA	Unknown	No	Ceftazidime	71	1	0	Healthy	2021	2019	National	Systematic random	National	Estonia	Europe	No	Unknown	Finishing	Slaughterhouse	Yes
https://www.efsa.europa.eu/en	Broth microdilution	Dilution	Variable	ECOFF	Yes	NA	NA	Unknown	No	Ceftazidime	174	1	0	Healthy	2021	2019	National	Systematic random	National	Finland	Europe	No	Unknown	Finishing	Slaughterhouse	Yes
https://www.efsa.europa.eu/en	Broth microdilution	Dilution	Variable	ECOFF	Yes	NA	NA	Unknown	No	Ceftazidime	188	2	1	Healthy	2021	2019	National	Systematic random	National	France	Europe	No	Unknown	Finishing	Slaughterhouse	Yes
https://www.efsa.europa.eu/en	Broth microdilution	Dilution	Variable	ECOFF	Yes	NA	NA	Unknown	No	Ceftazidime	246	7	2	Healthy	2021	2019	National	Systematic random	National	Germany	Europe	No	Unknown	Finishing	Slaughterhouse	Yes
https://www.efsa.europa.eu/en	Broth microdilution	Dilution	Variable	ECOFF	Yes	NA	NA	Unknown	No	Ceftazidime	146	2	1	Healthy	2021	2019	National	Systematic random	National	Greece	Europe	No	Unknown	Finishing	Slaughterhouse	Yes
https://www.efsa.europa.eu/en	Broth microdilution	Dilution	Variable	ECOFF	Yes	NA	NA	Unknown	No	Ceftazidime	170	2	1	Healthy	2021	2019	National	Systematic random	National	Hungary	Europe	No	Unknown	Finishing	Slaughterhouse	Yes
https://www.efsa.europa.eu/en	Broth microdilution	Dilution	Variable	ECOFF	Yes	NA	NA	Unknown	No	Ceftazidime	170	2	1	Healthy	2021	2019	National	Systematic random	National	Ireland	Europe	No	Unknown	Finishing	Slaughterhouse	Yes
https://www.efsa.europa.eu/en	Broth microdilution	Dilution	Variable	ECOFF	Yes	NA	NA	Unknown	No	Ceftazidime	169	1	0	Healthy	2021	2019	National	Systematic random	National	Italy	Europe	No	Unknown	Finishing	Slaughterhouse	Yes
https://www.efsa.europa.eu/en	Broth microdilution	Dilution	Variable	ECOFF	Yes	NA	NA	Unknown	No	Ceftazidime	152	1	0	Healthy	2021	2019	National	Systematic random	National	Latvia	Europe	No	Unknown	Finishing	Slaughterhouse	Yes
https://www.efsa.europa.eu/en	Broth microdilution	Dilution	Variable	ECOFF	Yes	NA	NA	Unknown	No	Ceftazidime	99	0	0	Healthy	2021	2019	National	Systematic random	National	Lithuania	Europe	No	Unknown	Finishing	Slaughterhouse	Yes
https://www.efsa.europa.eu/en	Broth microdilution	Dilution	Variable	ECOFF	Yes	NA	NA	Unknown	No	Ceftazidime	37	0	0	Healthy	2021	2019	National	Systematic random	National	Luxembourg	Europe	No	Unknown	Finishing	Slaughterhouse	Yes
https://www.efsa.europa.eu/en	Broth microdilution	Dilution	Variable	ECOFF	Yes	NA	NA	Unknown	No	Ceftazidime	71	1	0	Healthy	2021	2019	National	Systematic random	National	Malta	Europe	No	Unknown	Finishing	Slaughterhouse	Yes
https://www.efsa.europa.eu/en	Broth microdilution	Dilution	Variable	ECOFF	Yes	NA	NA	Unknown	No	Ceftazidime	304	0	0	Healthy	2021	2019	National	Systematic random	National	Netherlands	Europe	No	Unknown	Finishing	Slaughterhouse	Yes
https://www.efsa.europa.eu/en	Broth microdilution	Dilution	Variable	ECOFF	Yes	NA	NA	Unknown	No	Ceftazidime	175	1	0	Healthy	2021	2019	National	Systematic random	National	Poland	Europe	No	Unknown	Finishing	Slaughterhouse	Yes
https://www.efsa.europa.eu/en	Broth microdilution	Dilution	Variable	ECOFF	Yes	NA	NA	Unknown	No	Ceftazidime	156	7	2	Healthy	2021	2019	National	Systematic random	National	Portugal	Europe	No	Unknown	Finishing	Slaughterhouse	Yes
https://www.efsa.europa.eu/en	Broth microdilution	Dilution	Variable	ECOFF	Yes	NA	NA	Unknown	No	Ceftazidime	170	10	3	Healthy	2021	2019	National	Systematic random	National	Romania	Europe	No	Unknown	Finishing	Slaughterhouse	Yes
https://www.efsa.europa.eu/en	Broth microdilution	Dilution	Variable	ECOFF	Yes	NA	NA	Unknown	No	Ceftazidime	85	0	0	Healthy	2021	2019	National	Systematic random	National	Slovakia	Europe	No	Unknown	Finishing	Slaughterhouse	Yes
https://www.efsa.europa.eu/en	Broth microdilution	Dilution	Variable	ECOFF	Yes	NA	NA	Unknown	No	Ceftazidime	85	3	1	Healthy	2021	2019	National	Systematic random	National	Slovenia	Europe	No	Unknown	Finishing	Slaughterhouse	Yes
https://www.efsa.europa.eu/en	Broth microdilution	Dilution	Variable	ECOFF	Yes	NA	NA	Unknown	No	Ceftazidime	170	3	1	Healthy	2021	2019	National	Systematic random	National	Spain	Europe	No	Unknown	Finishing	Slaughterhouse	Yes
https://www.efsa.europa.eu/en	Broth microdilution	Dilution	Variable	ECOFF	Yes	NA	NA	Unknown	No	Ceftazidime	174	0	0	Healthy	2021	2019	National	Systematic random	National	Sweden	Europe	No	Unknown	Finishing	Slaughterhouse	Yes
https://www.efsa.europa.eu/en	Broth microdilution	Dilution	Variable	ECOFF	Yes	NA	NA	Unknown	No	Ceftazidime	208	5	2	Healthy	2021	2019	National	Systematic random	National	UK	Europe	No	Unknown	Finishing	Slaughterhouse	Yes
https://www.efsa.europa.eu/en	Broth microdilution	Dilution	Variable	ECOFF	Yes	NA	NA	Unknown	No	Ceftazidime	14	0	0	Healthy	2021	2019	National	Systematic random	National	Iceland	Europe	No	Unknown	Finishing	Slaughterhouse	Yes
https://www.efsa.europa.eu/en	Broth microdilution	Dilution	Variable	ECOFF	Yes	NA	NA	Unknown	No	Ceftazidime	285	0	0	Healthy	2021	2019	National	Systematic random	National	Norway	Europe	No	Unknown	Finishing	Slaughterhouse	Yes
https://www.efsa.europa.eu/en	Broth microdilution	Dilution	Variable	ECOFF	Yes	NA	NA	Unknown	No	Ceftazidime	19	0	0	Healthy	2021	2019	National	Systematic random	National	North Macedonia	Europe	No	Unknown	Finishing	Slaughterhouse	Yes
https://www.efsa.europa.eu/en	Broth microdilution	Dilution	Variable	ECOFF	Yes	NA	NA	Unknown	No	Ceftazidime	189	0	0	Healthy	2021	2019	National	Systematic random	National	Switzerland	Europe	No	Unknown	Finishing	Slaughterhouse	Yes
https://www.efsa.europa.eu/en	Broth microdilution	Dilution	Variable	ECOFF	Yes	NA	NA	Unknown	No	Meropenem	174	0	0	Healthy	2021	2019	National	Systematic random	National	Austria	Europe	No	Unknown	Finishing	Slaughterhouse	Yes
https://www.efsa.europa.eu/en	Broth microdilution	Dilution	Variable	ECOFF	Yes	NA	NA	Unknown	No	Meropenem	175	0	0	Healthy	2021	2019	National	Systematic random	National	Belgium	Europe	No	Unknown	Finishing	Slaughterhouse	Yes
https://www.efsa.europa.eu/en	Broth microdilution	Dilution	Variable	ECOFF	Yes	NA	NA	Unknown	No	Meropenem	104	0	0	Healthy	2021	2019	National	Systematic random	National	Bulgaria	Europe	No	Unknown	Finishing	Slaughterhouse	Yes
https://www.efsa.europa.eu/en	Broth microdilution	Dilution	Variable	ECOFF	Yes	NA	NA	Unknown	No	Meropenem	85	0	0	Healthy	2021	2019	National	Systematic random	National	Croatia	Europe	No	Unknown	Finishing	Slaughterhouse	Yes
https://www.efsa.europa.eu/en	Broth microdilution	Dilution	Variable	ECOFF	Yes	NA	NA	Unknown	No	Meropenem	34	0	0	Healthy	2021	2019	National	Systematic random	National	Cyprus	Europe	No	Unknown	Finishing	Slaughterhouse	Yes
https://www.efsa.europa.eu/en	Broth microdilution	Dilution	Variable	ECOFF	Yes	NA	NA	Unknown	No	Meropenem	313	0	0	Healthy	2021	2019	National	Systematic random	National	Czechia	Europe	No	Unknown	Finishing	Slaughterhouse	Yes
https://www.efsa.europa.eu/en	Broth microdilution	Dilution	Variable	ECOFF	Yes	NA	NA	Unknown	No	Meropenem	190	0	0	Healthy	2021	2019	National	Systematic random	National	Denmark	Europe	No	Unknown	Finishing	Slaughterhouse	Yes
https://www.efsa.europa.eu/en	Broth microdilution	Dilution	Variable	ECOFF	Yes	NA	NA	Unknown	No	Meropenem	71	0	0	Healthy	2021	2019	National	Systematic random	National	Estonia	Europe	No	Unknown	Finishing	Slaughterhouse	Yes
https://www.efsa.europa.eu/en	Broth microdilution	Dilution	Variable	ECOFF	Yes	NA	NA	Unknown	No	Meropenem	174	0	0	Healthy	2021	2019	National	Systematic random	National	Finland	Europe	No	Unknown	Finishing	Slaughterhouse	Yes
https://www.efsa.europa.eu/en	Broth microdilution	Dilution	Variable	ECOFF	Yes	NA	NA	Unknown	No	Meropenem	188	0	0	Healthy	2021	2019	National	Systematic random	National	France	Europe	No	Unknown	Finishing	Slaughterhouse	Yes
https://www.efsa.europa.eu/en	Broth microdilution	Dilution	Variable	ECOFF	Yes	NA	NA	Unknown	No	Meropenem	246	0	0	Healthy	2021	2019	National	Systematic random	National	Germany	Europe	No	Unknown	Finishing	Slaughterhouse	Yes
https://www.efsa.europa.eu/en	Broth microdilution	Dilution	Variable	ECOFF	Yes	NA	NA	Unknown	No	Meropenem	146	0	0	Healthy	2021	2019	National	Systematic random	National	Greece	Europe	No	Unknown	Finishing	Slaughterhouse	Yes
https://www.efsa.europa.eu/en	Broth microdilution	Dilution	Variable	ECOFF	Yes	NA	NA	Unknown	No	Meropenem	170	0	0	Healthy	2021	2019	National	Systematic random	National	Hungary	Europe	No	Unknown	Finishing	Slaughterhouse	Yes
https://www.efsa.europa.eu/en	Broth microdilution	Dilution	Variable	ECOFF	Yes	NA	NA	Unknown	No	Meropenem	170	0	0	Healthy	2021	2019	National	Systematic random	National	Ireland	Europe	No	Unknown	Finishing	Slaughterhouse	Yes
https://www.efsa.europa.eu/en	Broth microdilution	Dilution	Variable	ECOFF	Yes	NA	NA	Unknown	No	Meropenem	169	0	0	Healthy	2021	2019	National	Systematic random	National	Italy	Europe	No	Unknown	Finishing	Slaughterhouse	Yes
https://www.efsa.europa.eu/en	Broth microdilution	Dilution	Variable	ECOFF	Yes	NA	NA	Unknown	No	Meropenem	152	0	0	Healthy	2021	2019	National	Systematic random	National	Latvia	Europe	No	Unknown	Finishing	Slaughterhouse	Yes
https://www.efsa.europa.eu/en	Broth microdilution	Dilution	Variable	ECOFF	Yes	NA	NA	Unknown	No	Meropenem	99	0	0	Healthy	2021	2019	National	Systematic random	National	Lithuania	Europe	No	Unknown	Finishing	Slaughterhouse	Yes
https://www.efsa.europa.eu/en	Broth microdilution	Dilution	Variable	ECOFF	Yes	NA	NA	Unknown	No	Meropenem	37	0	0	Healthy	2021	2019	National	Systematic random	National	Luxembourg	Europe	No	Unknown	Finishing	Slaughterhouse	Yes
https://www.efsa.europa.eu/en	Broth microdilution	Dilution	Variable	ECOFF	Yes	NA	NA	Unknown	No	Meropenem	71	0	0	Healthy	2021	2019	National	Systematic random	National	Malta	Europe	No	Unknown	Finishing	Slaughterhouse	Yes
https://www.efsa.europa.eu/en	Broth microdilution	Dilution	Variable	ECOFF	Yes	NA	NA	Unknown	No	Meropenem	304	0	0	Healthy	2021	2019	National	Systematic random	National	Netherlands	Europe	No	Unknown	Finishing	Slaughterhouse	Yes
https://www.efsa.europa.eu/en	Broth microdilution	Dilution	Variable	ECOFF	Yes	NA	NA	Unknown	No	Meropenem	175	0	0	Healthy	2021	2019	National	Systematic random	National	Poland	Europe	No	Unknown	Finishing	Slaughterhouse	Yes
https://www.efsa.europa.eu/en	Broth microdilution	Dilution	Variable	ECOFF	Yes	NA	NA	Unknown	No	Meropenem	156	0	0	Healthy	2021	2019	National	Systematic random	National	Portugal	Europe	No	Unknown	Finishing	Slaughterhouse	Yes
https://www.efsa.europa.eu/en	Broth microdilution	Dilution	Variable	ECOFF	Yes	NA	NA	Unknown	No	Meropenem	170	0	0	Healthy	2021	2019	National	Systematic random	National	Romania	Europe	No	Unknown	Finishing	Slaughterhouse	Yes
https://www.efsa.europa.eu/en	Broth microdilution	Dilution	Variable	ECOFF	Yes	NA	NA	Unknown	No	Meropenem	85	0	0	Healthy	2021	2019	National	Systematic random	National	Slovakia	Europe	No	Unknown	Finishing	Slaughterhouse	Yes
https://www.efsa.europa.eu/en	Broth microdilution	Dilution	Variable	ECOFF	Yes	NA	NA	Unknown	No	Meropenem	85	0	0	Healthy	2021	2019	National	Systematic random	National	Slovenia	Europe	No	Unknown	Finishing	Slaughterhouse	Yes
https://www.efsa.europa.eu/en	Broth microdilution	Dilution	Variable	ECOFF	Yes	NA	NA	Unknown	No	Meropenem	170	0	0	Healthy	2021	2019	National	Systematic random	National	Spain	Europe	No	Unknown	Finishing	Slaughterhouse	Yes
https://www.efsa.europa.eu/en	Broth microdilution	Dilution	Variable	ECOFF	Yes	NA	NA	Unknown	No	Meropenem	174	0	0	Healthy	2021	2019	National	Systematic random	National	Sweden	Europe	No	Unknown	Finishing	Slaughterhouse	Yes
https://www.efsa.europa.eu/en	Broth microdilution	Dilution	Variable	ECOFF	Yes	NA	NA	Unknown	No	Meropenem	208	0	0	Healthy	2021	2019	National	Systematic random	National	UK	Europe	No	Unknown	Finishing	Slaughterhouse	Yes
https://www.efsa.europa.eu/en	Broth microdilution	Dilution	Variable	ECOFF	Yes	NA	NA	Unknown	No	Meropenem	14	0	0	Healthy	2021	2019	National	Systematic random	National	Iceland	Europe	No	Unknown	Finishing	Slaughterhouse	Yes
https://www.efsa.europa.eu/en	Broth microdilution	Dilution	Variable	ECOFF	Yes	NA	NA	Unknown	No	Meropenem	285	0	0	Healthy	2021	2019	National	Systematic random	National	Norway	Europe	No	Unknown	Finishing	Slaughterhouse	Yes
https://www.efsa.europa.eu/en	Broth microdilution	Dilution	Variable	ECOFF	Yes	NA	NA	Unknown	No	Meropenem	19	0	0	Healthy	2021	2019	National	Systematic random	National	North Macedonia	Europe	No	Unknown	Finishing	Slaughterhouse	Yes
https://www.efsa.europa.eu/en	Broth microdilution	Dilution	Variable	ECOFF	Yes	NA	NA	Unknown	No	Meropenem	189	0	0	Healthy	2021	2019	National	Systematic random	National	Switzerland	Europe	No	Unknown	Finishing	Slaughterhouse	Yes
Hayer, Shivdeep Singh, et al. "Prevalence and trend analysis of antimicrobial resistance in clinical Escherichia coli isolates collected from diseased pigs in the USA between 2006 and 2016." Transboundary and emerging diseases 67.5 (2020): 1930-1941.	Broth microdilution	DIlution	CLSI	CLSI	Yes	Vet08	2018	Susceptible	No	Ceftiofur	1023	341	341	Diseased	2020	2006	National	Unknown	National	USA	North America	No	Unknown	Mixed	Unknown	Yes
Hayer, Shivdeep Singh, et al. "Prevalence and trend analysis of antimicrobial resistance in clinical Escherichia coli isolates collected from diseased pigs in the USA between 2006 and 2016." Transboundary and emerging diseases 67.5 (2020): 1930-1941.	Broth microdilution	DIlution	CLSI	CLSI	Yes	Vet08	2018	Susceptible	No	Ceftiofur	1085	411	411	Diseased	2020	2007	National	Unknown	National	USA	North America	No	Unknown	Mixed	Unknown	Yes
Hayer, Shivdeep Singh, et al. "Prevalence and trend analysis of antimicrobial resistance in clinical Escherichia coli isolates collected from diseased pigs in the USA between 2006 and 2016." Transboundary and emerging diseases 67.5 (2020): 1930-1941.	Broth microdilution	DIlution	CLSI	CLSI	Yes	Vet08	2018	Susceptible	No	Ceftiofur	1197	445	445	Diseased	2020	2008	National	Unknown	National	USA	North America	No	Unknown	Mixed	Unknown	Yes
Hayer, Shivdeep Singh, et al. "Prevalence and trend analysis of antimicrobial resistance in clinical Escherichia coli isolates collected from diseased pigs in the USA between 2006 and 2016." Transboundary and emerging diseases 67.5 (2020): 1930-1941.	Broth microdilution	DIlution	CLSI	CLSI	Yes	Vet08	2018	Susceptible	No	Ceftiofur	1097	381	381	Diseased	2020	2009	National	Unknown	National	USA	North America	No	Unknown	Mixed	Unknown	Yes
Hayer, Shivdeep Singh, et al. "Prevalence and trend analysis of antimicrobial resistance in clinical Escherichia coli isolates collected from diseased pigs in the USA between 2006 and 2016." Transboundary and emerging diseases 67.5 (2020): 1930-1941.	Broth microdilution	DIlution	CLSI	CLSI	Yes	Vet08	2018	Susceptible	No	Ceftiofur	1124	332	332	Diseased	2020	2010	National	Unknown	National	USA	North America	No	Unknown	Mixed	Unknown	Yes
Hayer, Shivdeep Singh, et al. "Prevalence and trend analysis of antimicrobial resistance in clinical Escherichia coli isolates collected from diseased pigs in the USA between 2006 and 2016." Transboundary and emerging diseases 67.5 (2020): 1930-1941.	Broth microdilution	DIlution	CLSI	CLSI	Yes	Vet08	2018	Susceptible	No	Ceftiofur	1133	370	370	Diseased	2020	2011	National	Unknown	National	USA	North America	No	Unknown	Mixed	Unknown	Yes
Hayer, Shivdeep Singh, et al. "Prevalence and trend analysis of antimicrobial resistance in clinical Escherichia coli isolates collected from diseased pigs in the USA between 2006 and 2016." Transboundary and emerging diseases 67.5 (2020): 1930-1941.	Broth microdilution	DIlution	CLSI	CLSI	Yes	Vet08	2018	Susceptible	No	Ceftiofur	1168	357	357	Diseased	2020	2012	National	Unknown	National	USA	North America	No	Unknown	Mixed	Unknown	Yes
Hayer, Shivdeep Singh, et al. "Prevalence and trend analysis of antimicrobial resistance in clinical Escherichia coli isolates collected from diseased pigs in the USA between 2006 and 2016." Transboundary and emerging diseases 67.5 (2020): 1930-1941.	Broth microdilution	DIlution	CLSI	CLSI	Yes	Vet08	2018	Susceptible	No	Ceftiofur	1355	416	416	Diseased	2020	2013	National	Unknown	National	USA	North America	No	Unknown	Mixed	Unknown	Yes
Hayer, Shivdeep Singh, et al. "Prevalence and trend analysis of antimicrobial resistance in clinical Escherichia coli isolates collected from diseased pigs in the USA between 2006 and 2016." Transboundary and emerging diseases 67.5 (2020): 1930-1941.	Broth microdilution	DIlution	CLSI	CLSI	Yes	Vet08	2018	Susceptible	No	Ceftiofur	1273	406	406	Diseased	2020	2014	National	Unknown	National	USA	North America	No	Unknown	Mixed	Unknown	Yes
Hayer, Shivdeep Singh, et al. "Prevalence and trend analysis of antimicrobial resistance in clinical Escherichia coli isolates collected from diseased pigs in the USA between 2006 and 2016." Transboundary and emerging diseases 67.5 (2020): 1930-1941.	Broth microdilution	DIlution	CLSI	CLSI	Yes	Vet08	2018	Susceptible	No	Ceftiofur	1179	379	379	Diseased	2020	2015	National	Unknown	National	USA	North America	No	Unknown	Mixed	Unknown	Yes
Hayer, Shivdeep Singh, et al. "Prevalence and trend analysis of antimicrobial resistance in clinical Escherichia coli isolates collected from diseased pigs in the USA between 2006 and 2016." Transboundary and emerging diseases 67.5 (2020): 1930-1941.	Broth microdilution	DIlution	CLSI	CLSI	Yes	Vet08	2018	Susceptible	No	Ceftiofur	1047	341	341	Diseased	2020	2016	National	Unknown	National	USA	North America	No	Unknown	Mixed	Unknown	Yes
https://www.cdc.gov/narms/index.html	Broth microdilution	Dilution	CLSI	CLSI	Yes	VET08, M100	2021	Susceptible	Yes	Ceftiofur	238	2	2	Healthy	2021	2013	National	Systematic random	National	USA	North America	No	Unknown	Mixed (finisher, hogs, sows)	Unknown	Yes
https://www.cdc.gov/narms/index.html	Broth microdilution	Dilution	CLSI	CLSI	Yes	VET08, M100	2021	Susceptible	Yes	Ceftriaxone	238	2	2	Healthy	2021	2013	National	Systematic random	National	USA	North America	No	Unknown	Mixed (finisher, hogs, sows)	Unknown	Yes
https://www.cdc.gov/narms/index.html	Broth microdilution	Dilution	CLSI	CLSI	Yes	VET08, M100	2021	Susceptible	Yes	Ceftiofur	264	7	7	Healthy	2021	2014	National	Systematic random	National	USA	North America	No	Unknown	Mixed (finisher, hogs, sows)	Unknown	Yes
https://www.cdc.gov/narms/index.html	Broth microdilution	Dilution	CLSI	CLSI	Yes	VET08, M100	2021	Susceptible	Yes	Ceftriaxone	264	7	7	Healthy	2021	2014	National	Systematic random	National	USA	North America	No	Unknown	Mixed (finisher, hogs, sows)	Unknown	Yes
https://www.cdc.gov/narms/index.html	Broth microdilution	Dilution	CLSI	CLSI	Yes	VET08, M100	2021	Susceptible	Yes	Ceftiofur	440	10	10	Healthy	2021	2015	National	Systematic random	National	USA	North America	No	Unknown	Mixed (finisher, hogs, sows)	Unknown	Yes
https://www.cdc.gov/narms/index.html	Broth microdilution	Dilution	CLSI	CLSI	Yes	VET08, M100	2021	Susceptible	Yes	Ceftriaxone	440	10	10	Healthy	2021	2015	National	Systematic random	National	USA	North America	No	Unknown	Mixed (finisher, hogs, sows)	Unknown	Yes
https://www.cdc.gov/narms/index.html	Broth microdilution	Dilution	CLSI	CLSI	Yes	VET08, M100	2021	Susceptible	Yes	Meropenem	622	0	0	Healthy	2021	2016	National	Systematic random	National	USA	North America	No	Unknown	Mixed (finisher, hogs, sows)	Unknown	Yes
https://www.cdc.gov/narms/index.html	Broth microdilution	Dilution	CLSI	CLSI	Yes	VET08, M100	2021	Susceptible	Yes	Ceftriaxone	622	12	12	Healthy	2021	2016	National	Systematic random	National	USA	North America	No	Unknown	Mixed (finisher, hogs, sows)	Unknown	Yes
https://www.cdc.gov/narms/index.html	Broth microdilution	Dilution	CLSI	CLSI	Yes	VET08, M100	2021	Susceptible	Yes	Meropenem	559	0	0	Healthy	2021	2017	National	Systematic random	National	USA	North America	No	Unknown	Mixed (finisher, hogs, sows)	Unknown	Yes
https://www.cdc.gov/narms/index.html	Broth microdilution	Dilution	CLSI	CLSI	Yes	VET08, M100	2021	Susceptible	Yes	Ceftriaxone	559	30	30	Healthy	2021	2017	National	Systematic random	National	USA	North America	No	Unknown	Mixed (finisher, hogs, sows)	Unknown	Yes
https://www.cdc.gov/narms/index.html	Broth microdilution	Dilution	CLSI	CLSI	Yes	VET08, M100	2021	Susceptible	Yes	Meropenem	566	0	0	Healthy	2021	2018	National	Systematic random	National	USA	North America	No	Unknown	Mixed (finisher, hogs, sows)	Unknown	Yes
https://www.cdc.gov/narms/index.html	Broth microdilution	Dilution	CLSI	CLSI	Yes	VET08, M100	2021	Susceptible	Yes	Ceftriaxone	566	30	30	Healthy	2021	2018	National	Systematic random	National	USA	North America	No	Unknown	Mixed (finisher, hogs, sows)	Unknown	Yes
Pantozzi, F. L., et al. "Antimicrobial resistance in indicator and zoonotic bacteria isolated from domestic animals in Argentina." Revista Argentina de microbiologia 42.1 (2010): 49-52.	Disk Diffusion	Diffusion	CLSI	CLSI	No	M100-S16	2006	Unknown	NA	Cefotaxime	43	0	0	Healthy	2010	2006-2007	Local	Unknown	Bienos Aires	Argentina	South America	No	Unknown	Unknown	Unknown	No
Moredo, F. A., et al. "Antimicrobial resistance of Escherichia coli isolated from pigs in Argentina." Revista Argentina de microbiologia 39.4 (2007): 227-229.	DIsk Diffusion	DIffusion	CLSI	CLSI	No	M31-A2, M100-S15	2005	Susceptible	NA	CEfotaxime	69	0	0	Healthy	2007	2005-2006	National	Unknown	Buenos Aires, Santa Fe, Cordoba	Argentina	South America	Yes	Unknown	Fattening	Unknown	Yes
Pissetti, Caroline, et al. "Detecção de isolados Escherichia coli multirresistentes e genotipicamente relacionados em fezes e carcaças suínas." Acta Scientiae Veterinariae 44 (2016): 1-8.	Disk Diffusion	Diffusion	CLSI	CLSI	No	M100-S22	2012	Unknown	NA	CEfotaxime	319	3	3	Healthy	2016	Unknown	Local	Unknown	Santa Catarina	Brazil	South America	No	Unknown	Unknown	Unknown	No
Pissetti, Caroline, et al. "Detecção de isolados Escherichia coli multirresistentes e genotipicamente relacionados em fezes e carcaças suínas." Acta Scientiae Veterinariae 44 (2016): 1-8.	Disk Diffusion	Diffusion	CLSI	CLSI	No	M100-S22	2012	Unknown	NA	Ceftazidime	319	3	3	Healthy	2016	Unknown	Local	Unknown	Santa Catarina	Brazil	South America	No	Unknown	Unknown	Unknown	No
Love, David C., et al. "Antimicrobial use and multidrug-resistant Salmonella spp., Escherichia coli, and Enterococcus faecalis in swine from northern Thailand." The Thai Journal of Veterinary Medicine 45.1 (2015): 43-53.	Disk Diffusion	Diffusion	CLSI	CLSI	No	Unknown	2013	Unknown	NA	Ceftriaxone	123	9	9	Healthy	2015	2011.16666666667-2011.83333333333	Local	Random	North	Thailand	Asia	Yes	Intensive, backyard	Unknown	Intensive, backyard	No
Love, David C., et al. "Antimicrobial use and multidrug-resistant Salmonella spp., Escherichia coli, and Enterococcus faecalis in swine from northern Thailand." The Thai Journal of Veterinary Medicine 45.1 (2015): 43-53.	Disk Diffusion	Diffusion	CLSI	CLSI	No	Unknown	2013	Unknown	NA	Ceftiofur	123	12	12	Healthy	2015	2011.16666666667-2011.83333333333	Local	Random	North	Thailand	Asia	Yes	Intensive, backyard	Unknown	Intensive, backyard	No
Okubo, Torahiko, et al. "Phenotypic and genotypic analyses of antimicrobial resistant bacteria in livestock in Uganda." Transboundary and emerging diseases 66.1 (2019): 317-326.	Broth microdilution	Dilution	Unknown	CLSI	No	Unknown	2016	Unknown	No	Cefotaxime	40	0	0	Healthy	2018	2016.75-2017.16666666667	Local	Unknown	Central	Uganda	Africa	Yes	Intensive, backyard	Unknown	Intensive, backyard	No
Padilla, Mildred A., and Marietta Q. Amatorio. "High level resistance and multi-resistance to medically important antimicrobials in Escherichia coli Isolated from healthy pigs at slaughter in Laguna, Philippines." Philippine Journal of Veterinary Medicine 54.1 (2017): 1-1.	DIsk Diffusion	DIffusion	CLSI	CLSI	No	M100-S24	2014	Unknown	NA	Cefotaxime	40	0	0	Healthy	2017	Unknown	Local	Unknown	Laguna	Phillipines	Asia	No	Unknown	Slaughterhouse	Unknown	Yes
Padilla, Mildred A., and Marietta Q. Amatorio. "High level resistance and multi-resistance to medically important antimicrobials in Escherichia coli Isolated from healthy pigs at slaughter in Laguna, Philippines." Philippine Journal of Veterinary Medicine 54.1 (2017): 1-1.	DIsk Diffusion	DIffusion	CLSI	CLSI	No	M100-S24	2014	Unknown	NA	Ceftriaxone	40	0	0	Healthy	2017	Unknown	Local	Unknown	Laguna	Phillipines	Asia	No	Unknown	Slaughterhouse	Unknown	Yes
Ketkhao, Pramualchai, et al. "Antimicrobial resistance profiles of Escherichia coli from swine farms using different antimicrobials and management systems." Veterinary World 14.3 (2021): 689.	Broth microdilution	Dilution	CLSI	CLSI	Yes	M100-S24	2014	Unknown	Yes	Ceftazidime	206	11	11	Healthy	2021	2016.5-2017.5	Local	Unknown	Central	Thailand	Asia	Yes	Intensive, backyard	Mixed	Intensive, backyard	Yes
Ketkhao, Pramualchai, et al. "Antimicrobial resistance profiles of Escherichia coli from swine farms using different antimicrobials and management systems." Veterinary World 14.3 (2021): 689.	Broth microdilution	Dilution	CLSI	CLSI	Yes	M100-S24	2014	Unknown	Yes	Cefotaxime	206	40	40	Healthy	2021	2016.5-2017.5	Local	Unknown	Central	Thailand	Asia	Yes	Intensive, backyard	Mixed	Intensive, backyard	Yes
Ketkhao, Pramualchai, et al. "Antimicrobial resistance profiles of Escherichia coli from swine farms using different antimicrobials and management systems." Veterinary World 14.3 (2021): 689.	Broth microdilution	Dilution	CLSI	CLSI	Yes	M100-S24	2014	Unknown	Yes	Doripenem	206	0	0	Healthy	2021	2016.5-2017.5	Local	Unknown	Central	Thailand	Asia	Yes	Intensive, backyard	Mixed	Intensive, backyard	Yes
Ketkhao, Pramualchai, et al. "Antimicrobial resistance profiles of Escherichia coli from swine farms using different antimicrobials and management systems." Veterinary World 14.3 (2021): 689.	Broth microdilution	Dilution	CLSI	CLSI	Yes	M100-S24	2014	Unknown	Yes	Meropenem	206	0	0	Healthy	2021	2016.5-2017.5	Local	Unknown	Central	Thailand	Asia	Yes	Intensive, backyard	Mixed	Intensive, backyard	Yes
Ketkhao, Pramualchai, et al. "Antimicrobial resistance profiles of Escherichia coli from swine farms using different antimicrobials and management systems." Veterinary World 14.3 (2021): 689.	Broth microdilution	Dilution	CLSI	CLSI	Yes	M100-S24	2014	Unknown	Yes	Imipenem	206	0	0	Healthy	2021	2016.5-2017.5	Local	Unknown	Central	Thailand	Asia	Yes	Intensive, backyard	Mixed	Intensive, backyard	Yes
Misumi, Wakako, et al. "Association between antimicrobial treatment and resistance of pathogenic Escherichia coli isolated from diseased swine in Kagoshima Prefecture, Japan." Journal of Veterinary Medical Science (2021): 20-0338.	Disk Diffusion	Diffusion	CLSI	Unknown	No	M100-S26	2016	Unknown	NA	Cefotaxime	360	15	15	Diseased	2021	1999.33333333333-2017.25	Local	Unknown	Kagoshima	Japan	Asia	Yes	Unknown	Mixed	Unknown	Yes
Misumi, Wakako, et al. "Association between antimicrobial treatment and resistance of pathogenic Escherichia coli isolated from diseased swine in Kagoshima Prefecture, Japan." Journal of Veterinary Medical Science (2021): 20-0338.	Disk Diffusion	Diffusion	CLSI	Unknown	No	M100-S26	2016	Unknown	NA	Cefepime	360	2	2	Diseased	2021	1999.33333333333-2017.25	Local	Unknown	Kagoshima	Japan	Asia	Yes	Unknown	Mixed	Unknown	Yes
Misumi, Wakako, et al. "Association between antimicrobial treatment and resistance of pathogenic Escherichia coli isolated from diseased swine in Kagoshima Prefecture, Japan." Journal of Veterinary Medical Science (2021): 20-0338.	Disk Diffusion	Diffusion	CLSI	Unknown	No	M100-S26	2016	Unknown	NA	Imipenem	360	0	0	Diseased	2021	1999.33333333333-2017.25	Local	Unknown	Kagoshima	Japan	Asia	Yes	Unknown	Mixed	Unknown	Yes
Misumi, Wakako, et al. "Association between antimicrobial treatment and resistance of pathogenic Escherichia coli isolated from diseased swine in Kagoshima Prefecture, Japan." Journal of Veterinary Medical Science (2021): 20-0338.	Disk Diffusion	Diffusion	CLSI	Unknown	No	M100-S26	2016	Unknown	NA	Meropenem	360	0	0	Diseased	2021	1999.33333333333-2017.25	Local	Unknown	Kagoshima	Japan	Asia	Yes	Unknown	Mixed	Unknown	Yes
Yu, Bo, et al. "Analysis of antibiotic resistance phenotypes and genes of Escherichia coli from healthy swine in Guizhou, China." The Onderstepoort Journal of Veterinary Research 88.1 (2021).	Disk Diffusion	Diffusion	Kirby-Bauer	CLSI	No	M100, Vet01-A4	2018	Unknown	NA	Cefotaxime	47	15	15	Diseased	2021	2013-2018	Local	Unknown	Guizhao	China	Asia	No	Large scale	Piglets	Large scale	Yes
Yu, Bo, et al. "Analysis of antibiotic resistance phenotypes and genes of Escherichia coli from healthy swine in Guizhou, China." The Onderstepoort Journal of Veterinary Research 88.1 (2021).	Disk Diffusion	Diffusion	Kirby-Bauer	CLSI	No	M100, Vet01-A4	2018	Unknown	NA	Ceftazidime	47	33	33	Diseased	2021	2013-2018	Local	Unknown	Guizhao	China	Asia	No	Large scale	Piglets	Large scale	Yes
Choi, Changsun, et al. "Antimicrobial susceptibility of pathogenic Escherichia coli isolated from pigs in Korea." Journal of Veterinary Medical Science 64.1 (2002): 71-73.	Agar dilution	Dilution	CLSI	CLSI	Yes	M31-T	1997	Unknown	No	Ceftiofur	285	3	3	Diseased	2002	1995-1998	National	Unknown	National	South Korea	Asia	No	Unknown	Mixed	Unknown	Yes
Scott, H. M., et al. "Patterns of antimicrobial resistance among commensal Escherichia coli isolated from integrated multi-site housing and worker cohorts of humans and swine." Foodbourne Pathogens & Disease 2.1 (2005): 24-37.	broth microdilution	Dilution	CLSI	CLSI	Yes	M31-A	1999	Susceptible	No	Ceftiofur	281	8	8	Healthy	2005	2003.41666666667-2004.25	Unknown	Unknown	Unknown	USA	North America	No	Intensive	Mixed	Intensive	Yes
Scott, H. M., et al. "Patterns of antimicrobial resistance among commensal Escherichia coli isolated from integrated multi-site housing and worker cohorts of humans and swine." Foodbourne Pathogens & Disease 2.1 (2005): 24-37.	broth microdilution	Dilution	CLSI	CLSI	Yes	M31-A	1999	Susceptible	No	Ceftriaxone	281	13	36	Healthy	2005	2003.41666666667-2004.25	Unknown	Unknown	Unknown	USA	North America	No	Intensive	mixed	Intensive	Yes
Bunner, Christine A., et al. "Prevalence and pattern of antimicrobial susceptibility in Escherichia coli isolated from pigs reared under antimicrobial-free and conventional production methods." Journal of the American Veterinary Medical Association 231.2 (2007): 275-283.	Broth microdilution	Dilution	CLSI	CLSI	Yes	M43-A	1999	Unknown	Yes	Ceftiofur	1381	3	3	Healthy	2007	2002-2003	Local	Unknown	Midwest	USA	North America	Yes	Intensive	Finisher	Intensive	Yes
Bunner, Christine A., et al. "Prevalence and pattern of antimicrobial susceptibility in Escherichia coli isolated from pigs reared under antimicrobial-free and conventional production methods." Journal of the American Veterinary Medical Association 231.2 (2007): 275-283.	Broth microdilution	Dilution	CLSI	CLSI	Yes	M43-A	1999	Unknown	Yes	Ceftriaxone	1381	0	4	Healthy	2007	2002-2003	Local	Unknown	Midwest	USA	North America	Yes	Intensive	Finisher	Intensive	Yes
Akwar, Holy T., et al. "Prevalence and patterns of antimicrobial resistance of fecal Escherichia coli among pigs on 47 farrow-to-finish farms with different in-feed medication policies in Ontario and British Columbia." Canadian Journal of Veterinary Research 72.2 (2008): 195.	Agar dilution	Dilution	CLSI	CLSI	Yes	M31-A, M100-S8	1998, 1999	Unknown	Yes	Ceftiofur	940	0	0	Healthy	2008	1999-2000	Local	Systematic random	Ontario, BC	Canada	North America	Yes	Unknown	mixed	Unknown	Yes
Akwar, Holy T., et al. "Prevalence and patterns of antimicrobial resistance of fecal Escherichia coli among pigs on 47 farrow-to-finish farms with different in-feed medication policies in Ontario and British Columbia." Canadian Journal of Veterinary Research 72.2 (2008): 195.	Agar dilution	Dilution	CLSI	CLSI	Yes	M31-A, M100-S8	1998, 1999	Unknown	Yes	Ceftriaxone	940	3	3	Healthy	2008	1999-2000	Local	Systematic random	Ontario, BC	Canada	North America	Yes	Unknown	Mixed	Unknown	Yes
Alali, W. Q., Scott, H. M., Christian, K. L., Fajt, V. R., Harvey, R. B., & Lawhorn, D. B. (2009). Relationship between level of antibiotic use and resistance among Escherichia coli isolates from integrated multi-site cohorts of humans and swine. Preventive Veterinary Medicine, 90(3-4), 160-167.	Broth microdilution	Dilution	CLSI	NARMS	No	M31-A2	2002	Susceptible	No	Ceftiofur	2310	161	161	Healthy	2009	2004-2007	Local	Unknown	Texas	USA	North America	Yes	Unknown	Grower-finisher	Unknown	Yes
Wu, Shuyu, et al. "Prevalence of tetracycline resistance and genotypic analysis of populations of Escherichia coli from animals, carcasses and cuts processed at a pig slaughterhouse." International journal of food microbiology 135.3 (2009): 254-259.	Broth microdilution	Dilution	DANMAP	CLSI	No	M100-S17	2007	Unknown	No	Cefotaxime	126	3	6	Healthy	2009	2007.92	Unknown	Unknown	Unknown	Denmark	Europe	No	Unknown	Slaughterhouse	Unknown	Yes
Wu, Shuyu, et al. "Prevalence of tetracycline resistance and genotypic analysis of populations of Escherichia coli from animals, carcasses and cuts processed at a pig slaughterhouse." International journal of food microbiology 135.3 (2009): 254-259.	Broth microdilution	Dilution	DANMAP	CLSI	No	M100-S17	2007	Unknown	No	Ceftiofur	126	3	3	Healthy	2009	2007.92	Unknown	Unknown	Unknown	Denmark	Europe	No	Unknown	Slaughterhouse	Unknown	Yes
Wang, Xiu-Mei, et al. "Antimicrobial resistance, virulence genes, and phylogenetic background in Escherichia coli isolates from diseased pigs." FEMS microbiology letters 306.1 (2010): 15-21.	Broth microdilution	Dilution	CLSI	CLSI	Yes	M31-S1	2004	Unknown	No	Ceftiofur	167	72	72	Diseased	2010	2002.25-2008.41666666667	Local	Survey	Guangdong	China	Asia	No	Unknown	Piglets	Unknown	Yes
Wang, Xiu-Mei, et al. "Antimicrobial resistance, virulence genes, and phylogenetic background in Escherichia coli isolates from diseased pigs." FEMS microbiology letters 306.1 (2010): 15-21.	Broth microdilution	Dilution	CLSI	CLSI	Yes	M31-S1	2004	Unknown	No	Ceftriaxone	167	50	140	Diseased	2010	2002.25-2008.41666666667	Local	Survey	Guangdong	China	Asia	No	Unknown	Piglets	Unknown	Yes
Dutta, T. K., et al. "Detection and characterization of shiga toxigenic Escherichia coli from piglets with or without diarrhoea in Mizoram." Indian Journal of Animal Sciences (India) (2011).	Disk diffusion	Diffusion	Bauer	Unknown	No	NA	NA	Susceptible	NA	Cefixime	221	182	182	Mixed	2011	2007.33333333333-2008.66666666667	Local	Unknown	Mizoram	India	Asia	No	Organized, unorganized	Piglets	Organized, unorganized	Yes
Dutta, T. K., et al. "Detection and characterization of shiga toxigenic Escherichia coli from piglets with or without diarrhoea in Mizoram." Indian Journal of Animal Sciences (India) (2011).	Disk diffusion	Diffusion	Bauer	Unknown	No	NA	NA	Susceptible	NA	Cefotaxime	221	54	67	Mixed	2011	2007.33333333333-2008.66666666667	Local	Unknown	Mizoram	India	Asia	No	Organized, unorganized	Piglets	Organized, unorganized	Yes
Zhou, HongChao, et al. "Prevalence and patterns of antimicrobial resistant of fecal Escherichia coli isolates among pigs on eight farrow-to-finish farms and their production environments in Shandong Province, China." Turkish Journal of Veterinary and Animal Sciences 36.6 (2012): 718-722.	Broth microdilution	Dilution	CLSI	Unknown	Yes	M31-A2	2003	Unknown	No	Ceftazidime	400	0	0	Healthy	2012	2009-2010	Local	Random	Shangdong	China	Asia	No	Unknown	mixed	Unknown	Yes
Zhou, HongChao, et al. "Prevalence and patterns of antimicrobial resistant of fecal Escherichia coli isolates among pigs on eight farrow-to-finish farms and their production environments in Shandong Province, China." Turkish Journal of Veterinary and Animal Sciences 36.6 (2012): 718-722.	Broth microdilution	Dilution	CLSI	Unknown	Yes	M31-A2	2003	Unknown	No	Ceftriaxone	400	1	3	Healthy	2012	2009-2010	Local	Random	Shangdong	China	Asia	No	Unknown	mixed	Unknown	Yes
Urumova, Valentina, Mihni Lyutskanov, and Vladi Petrov. "Investigations on the resistance of commensal swine Escherichia coli to some Aminoglycosides-Aminocyclitols." Archives of Veterinary Medicine 8.1 (2015): 13-26.	Disk diffusion	Diffusion	CLSI	EUCAST	No	Unknown	Unknown	Unknown	NA	Cefotaxime	266	0	0	Healthy	2015	2013.08333333333-2014.75	Unknown	Unknown	Unknown	Bulgaria	Europe	No	Unknown	mixed	Unknown	Yes
Urumova, Valentina, Mihni Lyutskanov, and Vladi Petrov. "Investigations on the resistance of commensal swine Escherichia coli to some Aminoglycosides-Aminocyclitols." Archives of Veterinary Medicine 8.1 (2015): 13-26.	Disk diffusion	Diffusion	CLSI	EUCAST	No	Unknown	Unknown	Unknown	NA	Ceftazidime	266	0	0	Healthy	2015	2013.08333333333-2014.75	Unknown	Unknown	Unknown	Bulgaria	Europe	No	Unknown	mixed	Unknown	Yes
Valentina, U. R. U. M. O. V. A. "Investigations on the resistance of porcine commensal E. coli isolates to beta lactams." Acta Veterinaria-Beograd 65.4 (2015): 538-547.	Disk diffusion	Diffusion	CLSI	EUCAST	No	M31-A3	2008	Unknown	NA	Cefotaxime	186	0	0	Healthy	2015	2014.08333333333-2014.41666666667	Unknown	Unknown	Unknown	Bulgaria	Europe	Yes	Unknown	mixed	Unknown	Yes
Valentina, U. R. U. M. O. V. A. "Investigations on the resistance of porcine commensal E. coli isolates to beta lactams." Acta Veterinaria-Beograd 65.4 (2015): 538-547.	Disk diffusion	Diffusion	CLSI	EUCAST	No	M31-A3	2008	Unknown	NA	Ceftazidime	186	0	0	Healthy	2015	2014.08333333333-2014.41666666667	Unknown	Unknown	Unknown	Bulgaria	Europe	Yes	Unknown	mixed	Unknown	Yes
Gibbons, J. F., et al. "Antimicrobial resistance of faecal Escherichia coli isolates from pig farms with different durations of in‐feed antimicrobial use." Zoonoses and public health 63.3 (2016): 241-250.	Disk diffusion	Diffusion	CLSI	CLSI	Yes	M1-S1	2013	Resistant	NA	Cefpodoxime	802	8	8	Healthy	2016	Unknown	National	Convenient	National	Ireland	Europe	Yes	Unknown	Mixed	Unknown	Yes
Gibbons, J. F., et al. "Antimicrobial resistance of faecal Escherichia coli isolates from pig farms with different durations of in‐feed antimicrobial use." Zoonoses and public health 63.3 (2016): 241-250.	Disk diffusion	Diffusion	CLSI	CLSI	Yes	M1-S1	2013	Resistant	NA	Ceftiofur	802	8	8	Healthy	2016	Unknown	National	Convenient	National	Ireland	Europe	Yes	Unknown	Mixed	Unknown	Yes
Gibbons, J. F., et al. "Antimicrobial resistance of faecal Escherichia coli isolates from pig farms with different durations of in‐feed antimicrobial use." Zoonoses and public health 63.3 (2016): 241-250.	Disk diffusion	Diffusion	CLSI	CLSI	Yes	M1-S1	2013	Resistant	NA	Ceftriaxone	802	7	7	Healthy	2016	Unknown	National	Convenient	National	Ireland	Europe	Yes	Unknown	mixed	Unknown	Yes
Urumova, V. "Prevalence of resistance to sulfonamides and streptomycin among commensal porcine Escherichia coli isolates." Revue de Medecine Veterinaire 167.1/2 (2016): 38-44.	Disk diffusion	Diffusion	CLSI	Unknown	No	M100-S20	2010	Unknown	NA	Cefotaxime	449	0	0	Healthy	2016	2013.08333333333-2015.41666666667	Unknown	Unknown	Unknown	Bulgaria	Europe	No	Unknown	mixed	Unknown	Yes
Urumova, V. "Prevalence of resistance to sulfonamides and streptomycin among commensal porcine Escherichia coli isolates." Revue de Medecine Veterinaire 167.1/2 (2016): 38-44.	Disk diffusion	Diffusion	CLSI	Unknown	No	M100-S20	2010	Unknown	NA	Ceftazidime	449	0	0	Healthy	2016	2013.08333333333-2015.41666666667	Unknown	Unknown	Unknown	Bulgaria	Europe	No	Unknown	mixed	Unknown	Yes
Iwu, Chinwe Juliana, et al. "Antibiotic resistance profiles of Escherichia coli O26, O145, and O157: H7 isolated from swine in the Eastern Cape Province, South Africa." Asian Pacific Journal of Tropical Disease 7.9 (2017): 553-559.	Disk diffusion	Diffusion	CLSI	CLSI	No	M100-S25	2015	Susceptible	NA	Cefotaxime	169	32	32	Unknown	2017	2014.33333333333-2014.41666666667	Local	Unknown	Nkonkobe	South Africa	Africa	No	Commercial	Unknown	Commercial	No
Iwu, Chinwe Juliana, et al. "Antibiotic resistance profiles of Escherichia coli O26, O145, and O157: H7 isolated from swine in the Eastern Cape Province, South Africa." Asian Pacific Journal of Tropical Disease 7.9 (2017): 553-559.	Disk diffusion	Diffusion	CLSI	CLSI	No	M100-S25	2015	Susceptible	NA	Ceftazidime	169	22	22	Unknown	2017	2014.33333333333-2014.41666666667	Local	Unknown	Nkonkobe	South Africa	Africa	No	Commercial	Unknown	Commercial	No
Iwu, Chinwe Juliana, et al. "Antibiotic resistance profiles of Escherichia coli O26, O145, and O157: H7 isolated from swine in the Eastern Cape Province, South Africa." Asian Pacific Journal of Tropical Disease 7.9 (2017): 553-559.	Disk diffusion	Diffusion	CLSI	CLSI	No	M100-S25	2015	Susceptible	NA	Imipenem	169	3	3	Unknown	2017	2014.33333333333-2014.41666666667	Local	Unknown	Nkonkobe	South Africa	Africa	No	Commercial	Unknown	Commercial	No
Lugsomya, Kittitat, et al. "Routine prophylactic antimicrobial use is associated with increased phenotypic and genotypic resistance in commensal Escherichia coli isolates recovered from healthy fattening pigs on farms in Thailand." Microbial Drug Resistance 24.2 (2018): 213-223.	Broth microdilution	Dilution	Unknown	CLSI	No	M100-S25, Vet0S3	2015	Unknown	No	Cefpirome	239	6	6	Healthy	2018	Unknown	National	Unknown	National	Thailand	Asia	Yes	mixed	Fattening	mixed	Yes
Lugsomya, Kittitat, et al. "Routine prophylactic antimicrobial use is associated with increased phenotypic and genotypic resistance in commensal Escherichia coli isolates recovered from healthy fattening pigs on farms in Thailand." Microbial Drug Resistance 24.2 (2018): 213-223.	Broth microdilution	Dilution	Unknown	CLSI	No	M100-S25, Vet0S3	2015	Unknown	No	Cefpodoxime	239	59	59	Healthy	2018	Unknown	National	Unknown	National	Thailand	Asia	Yes	mixed	Fattening	mixed	Yes
Lugsomya, Kittitat, et al. "Routine prophylactic antimicrobial use is associated with increased phenotypic and genotypic resistance in commensal Escherichia coli isolates recovered from healthy fattening pigs on farms in Thailand." Microbial Drug Resistance 24.2 (2018): 213-223.	Broth microdilution	Dilution	Unknown	CLSI	No	M100-S25, Vet0S3	2015	Unknown	No	Ceftiofur	239	59	59	Healthy	2018	Unknown	National	Unknown	National	Thailand	Asia	Yes	mixed	Fattening	mixed	Yes
Lugsomya, Kittitat, et al. "Routine prophylactic antimicrobial use is associated with increased phenotypic and genotypic resistance in commensal Escherichia coli isolates recovered from healthy fattening pigs on farms in Thailand." Microbial Drug Resistance 24.2 (2018): 213-223.	Broth microdilution	Dilution	Unknown	CLSI	No	M100-S25, Vet0S3	2015	Unknown	No	Imipenem	239	0	0	Healthy	2018	Unknown	National	Unknown	National	Thailand	Asia	Yes	mixed	Fattening	mixed	Yes
Ström, G., et al. "Antimicrobials in small-scale urban pig farming in a lower middle-income country–arbitrary use and high resistance levels." Antimicrobial Resistance & Infection Control 7.1 (2018): 1-11.	Broth microdilution	Dilution	CLSI	EUCAST	Yes	Vet01-A4	Unknown	Unknown	Yes	Cefotaxime	261	3	3	Healthy	2018	2017.08333333333-2017.16666666667	Local	Systematic random	Phnom Phen	Cambodia	Asia	Yes	Backyard	mixed	Backyard	Yes
Ström, G., et al. "Antimicrobials in small-scale urban pig farming in a lower middle-income country–arbitrary use and high resistance levels." Antimicrobial Resistance & Infection Control 7.1 (2018): 1-11.	Broth microdilution	Dilution	CLSI	EUCAST	Yes	Vet01-A4	Unknown	Unknown	Yes	Ceftazidime	261	5	0	Healthy	2018	2017.08333333333-2017.16666666667	Local	Systematic random	Phnom Phen	Cambodia	Asia	Yes	Backyard	mixed	Backyard	Yes
Ström, G., et al. "Antimicrobials in small-scale urban pig farming in a lower middle-income country–arbitrary use and high resistance levels." Antimicrobial Resistance & Infection Control 7.1 (2018): 1-11.	Broth microdilution	Dilution	CLSI	EUCAST	Yes	Vet01-A4	Unknown	Unknown	Yes	Meropenem	261	0	0	Healthy	2018	2017.08333333333-2017.16666666667	Local	Systematic random	Phnom Phen	Cambodia	Asia	Yes	Backyard	mixed	Backyard	Yes
Pholwat, Suporn, et al. "Antimicrobial Resistance in Swine Fecal Specimens Across Different Farm Management Systems." Frontiers in Microbiology 11 (2020): 1238.	DIsk diffusion	Diffusion	CLSI	CLSI	No	M100-S29, Vet08	2018	Resistant	NA	Ceftazidime	246	11	11	Healthy	2020	2018.16666666667-2019.16666666667	National	Random	National	Thailand	Asia	Yes	Mixed	Finishing	Mixed	Yes
Pholwat, Suporn, et al. "Antimicrobial Resistance in Swine Fecal Specimens Across Different Farm Management Systems." Frontiers in Microbiology 11 (2020): 1238.	DIsk diffusion	Diffusion	CLSI	CLSI	No	M100-S29, Vet08	2018	Resistant	NA	Ceftiofur	246	54	54	Healthy	2020	2018.16666666667-2019.16666666667	National	Random	National	Thailand	Asia	Yes	Mixed	Finishing	Mixed	Yes
Pholwat, Suporn, et al. "Antimicrobial Resistance in Swine Fecal Specimens Across Different Farm Management Systems." Frontiers in Microbiology 11 (2020): 1238.	DIsk diffusion	Diffusion	CLSI	CLSI	No	M100-S29, Vet08	2018	Resistant	NA	Ceftriaxone	246	54	54	Healthy	2020	2018.16666666667-2019.16666666667	National	Random	National	Thailand	Asia	Yes	Mixed	Finishing	Mixed	Yes
Pholwat, Suporn, et al. "Antimicrobial Resistance in Swine Fecal Specimens Across Different Farm Management Systems." Frontiers in Microbiology 11 (2020): 1238.	DIsk diffusion	Diffusion	CLSI	CLSI	No	M100-S29, Vet08	2018	Resistant	NA	Imipenem	246	0	0	Healthy	2020	2018.16666666667-2019.16666666667	National	Random	National	Thailand	Asia	Yes	Mixed	Finishing	Mixed	Yes
Belotindos, Lawrence, et al. "Prevalence and Characterization of Quinolone-Resistance Determinants in Escherichia coli Isolated from Food-Producing Animals and Animal-Derived Food in the Philippines." Antibiotics 10.4 (2021): 413.	DIsk Diffusion	Diffusion	CLSI	CLSI	No	M100	20172020	Unknown	NA	Imipenem	55	2	2	Unknown	2021	2017.91666666667-2018.5	Unknown	Convenient	Unknown	Phillipines	Asia	No	Unknown	Unknown	Unknown	No
Belotindos, Lawrence, et al. "Prevalence and Characterization of Quinolone-Resistance Determinants in Escherichia coli Isolated from Food-Producing Animals and Animal-Derived Food in the Philippines." Antibiotics 10.4 (2021): 413.	DIsk Diffusion	Diffusion	CLSI	CLSI	No	M100	20172020	Unknown	NA	Cefotaxime	10	2	2	Unknown	2021	2017.91666666667-2018.5	Unknown	Convenient	Unknown	Phillipines	Asia	No	Unknown	Unknown	Unknown	No
Belotindos, Lawrence, et al. "Prevalence and Characterization of Quinolone-Resistance Determinants in Escherichia coli Isolated from Food-Producing Animals and Animal-Derived Food in the Philippines." Antibiotics 10.4 (2021): 413.	DIsk Diffusion	Diffusion	CLSI	CLSI	No	M100	20172020	Unknown	NA	Ceftazidime	55	1	1	Unknown	2021	2017.91666666667-2018.5	Unknown	Convenient	Unknown	Phillipines	Asia	No	Unknown	Unknown	Unknown	No
Belotindos, Lawrence, et al. "Prevalence and Characterization of Quinolone-Resistance Determinants in Escherichia coli Isolated from Food-Producing Animals and Animal-Derived Food in the Philippines." Antibiotics 10.4 (2021): 413.	DIsk Diffusion	Diffusion	CLSI	CLSI	No	M100	20172020	Unknown	NA	Cefepime	55	3	3	Unknown	2021	2017.91666666667-2018.5	Unknown	Convenient	Unknown	Phillipines	Asia	No	Unknown	Unknown	Unknown	No
Belotindos, Lawrence, et al. "Prevalence and Characterization of Quinolone-Resistance Determinants in Escherichia coli Isolated from Food-Producing Animals and Animal-Derived Food in the Philippines." Antibiotics 10.4 (2021): 413.	DIsk Diffusion	Diffusion	CLSI	CLSI	No	M100	20172020	Unknown	NA	Meropenem	10	0	0	Unknown	2021	2017.91666666667-2018.5	Unknown	Convenient	Unknown	Phillipines	Asia	No	Unknown	Unknown	Unknown	No
Kimera, Zuhura I., et al. "Multidrug-Resistant, Including Extended-Spectrum Beta Lactamase-Producing and Quinolone-Resistant, Escherichia coli Isolated from Poultry and Domestic Pigs in Dar es Salaam, Tanzania." Antibiotics 10.4 (2021): 406.	Disk Diffusion	Diffusion	CLSI	CLSI	No	M100	2019	Unknown	NA	Meropenem	222	11	11	Healthy	2021	Unknown	Local	Random	Msimbazi river basin	Tanzania	Africa	No	Unknown	Slaughterhouse	Unknown	Yes
Kimera, Zuhura I., et al. "Multidrug-Resistant, Including Extended-Spectrum Beta Lactamase-Producing and Quinolone-Resistant, Escherichia coli Isolated from Poultry and Domestic Pigs in Dar es Salaam, Tanzania." Antibiotics 10.4 (2021): 406.	Disk Diffusion	Diffusion	CLSI	CLSI	No	M100	2019	Unknown	NA	Cefotaxime	222	81	81	Healthy	2021	Unknown	Local	Random	Msimbazi river basin	Tanzania	Africa	No	Unknown	Slaughterhouse	Unknown	Yes
Li, Xiaoting, et al. "Resistance Detection and Transmission Risk Analysis of Pig-Derived Pathogenic Escherichia coli in East China." Frontiers in veterinary science 8 (2021).	Broth microdilution	Dilution	Kirby-Bauer	CLSI	Yes	Unknown	Unknown	Susceptible	No	Ceftriaxone	67	67	67	DIseased	2021	Unknown	Local	Unknown	East	China	Asia	No	Large scale	Unknown	Large scale	No
Li, Xiaoting, et al. "Resistance Detection and Transmission Risk Analysis of Pig-Derived Pathogenic Escherichia coli in East China." Frontiers in veterinary science 8 (2021).	Broth microdilution	Dilution	Kirby-Bauer	CLSI	Yes	Unknown	Unknown	Susceptible	No	Ceftiofur	67	22	22	DIseased	2021	Unknown	Local	Unknown	East	China	Asia	No	Large scale	Unknown	Large scale	No
Manishimwe, Rosine, et al. "Antibiotic-Resistant Escherichia coli and Salmonella from the Feces of Food Animals in the East Province of Rwanda." Animals 11.4 (2021): 1013.	Disk Diffusion	Diffusion	CLSI	CLSI	Yes	M100	2018	Susceptible	NA	Ceftriaxone	135	0	0	Unknown	2021	2019.75-2019.9	Local	Convenient	East	Rwanda	Africa	No	Intensive	Unknown	Intensive	No
[truncated: 93 more rows]

## Sheet: Number of isolates tested pheno
Country	Number of isolates tested	Continent
Argentina	227	South America
Australia	1207	Oceania
Austria	2906	Europe
Belgium	2397	Europe
[truncated: 57 more rows]

## Sheet: Sampling Indices
Country	Isolates per 1000 pigs
[truncated: 59 more rows]

[truncated: 3 more sheets: raw phenotypic data (farm), raw phenotypic data (animal), genes]
