# Supplementary material for: Global Distribution of Extended Spectrum Cephalosporin and Carbapenem Resistance and Associated Resistance Markers in Escherichia coli of Swine Origin – A Systematic Review and Meta-Analysis
Source: Front Microbiol. 2022 May 10;13:853810. doi: 10.3389/fmicb.2022.853810 (PMC9127762; doi:10.3389/fmicb.2022.853810)
Supplement: Supplementary File 3 — Detailed pooled proportion estimates of phenotypic 3GC and ceftazidime resistance. [file Table_3.XLSX]

## Sheet: Fecal carriage rate
Country	Continent	Pooled prevalence	95% CI	I2	significance
Argentina	South America	64.7	(47.8-80.0)	NA	NA
Austria	Europe	29.6	(19.5-40.8)	NA	NA
Belgium	Europe	16.7	(9.81-24.9)	NA	NA
Brazil	South America	3	(1.23-5.43)	NA	NA
China	Asia	56.8	(19.8-90.0)	99.3	Significant
Cuba	North America	44.3	(37.6-50.9)	NA	NA
Denmark	Europe	13.7	(7.96-20.6)	97.1	Significant
Finland	Europe	2.8	(1.98-3.74)	0	Not significant
France	Europe	7.3	(3.25-12.6)	NA	NA
Germany	Europe	45.2	(16.7-75.7)	98.7	Significant
India	Asia	80	(73.386.0)	NA	NA
Japan	Asia	4.99	(1.77-9.47)	26.8	Not signficant
Latvia	Europe	23.4	(20.2-26.9)	NA	NA
Lebanon	Asia	66.7	(57.8-75.2)	NA	NA
Netherlands	Europe	19.2	(17.1-21.3)	NA	NA
Norway	Europe	8.54	(4.71-13.3)	93.9	Significant
Poland	Europe	17.4	(8.52-28.3)	52.4	Not significant
Portugal	Europe	24.6	(0-73.8)	96	Significant
Rwanda	Africa	57.8	(42.3-71.9)	NA	NA
South Korea	Asia	21.7	(15.6-28.5)	91.6	Significant
Spain	Europe	36.3	(26.0-47.1)	NA	NA
Switzerland	Europe	10.5	(3.17-20.9)	85.5	Significant
Taiwan	Asia	19.6	(15.1-24.6)	NA	NA
United Kingdom	Europe	23.4	(20.2-26.8)	NA	NA
United States of America	North America	80.1	(78.1-82.1)	NA	NA
Uruguay	South America	72	(58.6-83.7)	NA	NA
Vietnam	Asia	55	(32.6-76.4)	NA	NA

## Sheet: Pooled proportion-3GC
Country	Clinical status	Continent	Pooled prevalence (95% Confidence Interval)	Heterogeneity (I^2 in percentage)	Significance of heterogeneity estimates
Cuba	Diseased	North America	0 (0-6.51)	NA	NA
Norway	Diseased	Europe	0 (0-2.29)	0	Not significant
Bulgaria	Healthy	Europe	0 (0-0.02)	0	Not significant
Switzerland	Diseased	Europe	0 (0-0.91)	0	Not significant
Chile	Healthy	South America	0 (0-1.71)	NA	NA
Grenada	Healthy	North America	0 (0-0.95)	NA	NA
Japan	Healthy	Asia	0 (0-0.16)	0	Not significant
Lithuania	Healthy	Europe	0 (0-0.72)	0	Not significant
Rwanda	Healthy	Africa	0 (0-1.27)	NA	NA
Slovakia	Healthy	Europe	0 (0-0.81)	0	Not significant
Sweden	Healthy	Europe	0 (0-0.05)	0	Not significant
Uganda	Healthy	Africa	0 (0-2.08)	0	Not significant
Norway	Healthy	Europe	0.01 (0-0.11)	0	Not significant
Denmark	Healthy	Europe	0.03 (0-0.12)	0	Not significant
Iceland	Healthy	Europe	0.03 (0-1.50)	0	Not significant
Argentina	Healthy	South America	0.04 (0-1.62)	0	Not significant
Denmark	Diseased	Europe	0.04 (0-0.31)	25.4	Not significant
Finland	Healthy	Europe	0.04 (0-0.19)	0	Not significant
Finland	Diseased	Europe	0.05 (0-0.46)	0	Not significant
Sweden	Diseased	Europe	0.07 (0-0.33)	19.9	Not significant
Switzerland	Healthy	Europe	0.13 (0-0.48)	0	Not significant
Croatia	Healthy	Europe	0.18 (0-1.44)	0	Not significant
Malta	Healthy	Europe	0.22 (0-1.73)	0	Not significant
Netherlands	Healthy	Europe	0.28 (0.11-0.51)	50.4	Significant
Austria	Healthy	Europe	0.31 (0.05-0.70)	12.9	Not significant
South Korea	Healthy	Asia	0.32 (0-1.33)	91.1	Significant
Spain	Healthy	Europe	0.32 (0.06-0.72)	43.9	Significant
Latvia	Healthy	Europe	0.34 (0-1.25)	0	Not significant
UK	Healthy	Europe	0.34 (0-1.47)	46.3	Not significant
UK	Diseased	Europe	0.49 (0.01-2.08)	NA	NA
France	Healthy	Europe	0.52 (0.17-1.0)	10.8	Not significant
Estonia	Healthy	Europe	0.55 (0.01-1.59)	0	Not significant
Greece	Healthy	Europe	0.55 (0-1.93)	64.4	Significant
Czechia	Healthy	Europe	0.64 (0.08-1.54)	0	Not significant
Cyprus	Healthy	Europe	0.67 (0-3.79)	26	Not significant
Canada	Healthy	North America	0.76 (0.47-1.11)	81.8	Significant
Hungary	Healthy	Europe	0.78 (0.13-1.80)	0	Not significant
Australia	Diseased	Oceania	0.78 (0-2.73)	43.4	Not significant
Ireland	Healthy	Europe	0.83 (036-1.44)	0	Not significant
Luxembourg	Healthy	Europe	0.83 (0-4.78)	0	Not significant
Germany	Healthy	Europe	1 (0.52-1.6)	0	Not significant
Estonia	Diseased	Europe	1.06 (0-3.34)	0	Not significant
Romania	Healthy	Europe	1.15 (0.19-2.68)	46.9	Not significant
North Macedonia	Healthy	Europe	1.16 (0-6.61)	0	Not significant
Slovenia	Healthy	Europe	1.2 (0-3.74)	35.3	Not significant
Poland	Healthy	Europe	1.33 (0.7-2.09)	47.8	Significant
South Korea	Diseased	Asia	1.45 (0.01-4.39)	82.7	Significant
Italy	Healthy	Europe	1.49 (0-6.69)	95.6	Significant
Australia	Healthy	Oceania	1.78 (0-11.6)	94.9	Significant
Vietnam	Diseased	Asia	1.81 (0-13.1)	88.4	Significant
Belgium	Healthy	Europe	1.88 (0.96-3.06)	54.6	Significant
Portugal	Healthy	Europe	2.09 (0.97-3.54)	0.7	Not significant
Czechia	Diseased	Europe	2.26 (0.07-6.28)	44.4	Not significant
France	Diseased	Europe	2.34 (1.55-3.29)	91.3	Significant
Cambodia	Healthy	Asia	2.44 (0-7.74)	73.1	Significant
Brazil	Diseased	South America	2.69 (0.76-5.60)	NA	NA
USA	Healthy	North America	3.30 (1.42-5.89)	95.9	Significant
Lithuania	Diseased	Europe	3.33 (0.05-9.78)	NA	NA
Germany	Diseased	Europe	3.7 (2.79-4.72)	45.2	Significant
Belgium	Diseased	Europe	4.11 (0-13.5)	91.8	Significant
Japan	Diseased	Asia	4.17 (2.32-6.50)	NA	NA
Phillipines	Healthy	Asia	4.5 (0-38)	82.7	Significant
Canada	Diseased	North America	4.93 (0.60-12.4)	94.6	Significant
Serbia	Diseased	Europe	5.41 (1.18-12.0)	NA	NA
Croatia	Diseased	Europe	5.47 (0-33.8)	97.9	Significant
Romania	Diseased	Europe	6.03 (0-32.4)	72	Not significant
Ghana	Healthy	Africa	6.98 (0.91-16.9)	NA	NA
Brazil	Healthy	South America	7.54 (0.63-20.3)	95.4	Significant
Vietnam	Healthy	Asia	7.55 (1.35-17.8)	87.1	Significant
Laos	Healthy	Asia	11.8 (7.56-16.81)	0	Not significant
Indonesia	Healthy	Asia	12.2 (5.88-20.3)	NA	NA
Austria	Diseased	Europe	13.7 (7.65-21.2)	NA	NA
Spain	Diseased	Europe	14.6 (5.12-27.4)	92.7	Significant
China	Healthy	Asia	15.9 (11.1-21.4)	98	Significant
Myanmar	Healthy	Asia	18.3 (10.1-28.3)	NA	NA
USA	Diseased	North America	18.5 (14.2-23.2)	98.4	Significant
South Africa	Healthy	Africa	18.9 (13.3-25.2)	NA	NA
Thailand	Healthy	Asia	19.9 (6.32-38.6)	99.2	Significant
India	Healthy	Asia	23.6 (0-73.2)	97.2	Significant
Argentina	Diseased	South America	24.1 (13.5-36.5)	NA	NA
China	Diseased	Asia	32.8 (21.0-45.8)	97.8	Significant
India	Diseased	Asia	33.9 (9.1-64.6)	98.7	Significant
Tanzania	Healthy	Africa	36.5 (30.2-42.9)	NA	NA
Taiwan	Diseased	Asia	44.2 (41.5-47.0)	0	Not significant
Thailand	Diseased	Asia	46.5 (4.02-92.7)	98.9	Significant
Nigeria	Healthy	Africa	90.9 (85.1-95.)	NA	NA

## Sheet: Pooled proportion-Ceftazidime
Country	Clinical status	Continent	Pooled prevalence (95% Confidence Interval)	Heterogeneity (I^2 in percentage)	Significance of heterogeneity estimates
Argentina	Healthy	South America	0 (0-16.11)	NA	NA
Australia	Diseased	Oceania	0.88 (0.02-4.79)	NA	NA
Austria	Diseased	Europe	6.41 (0-30.7)	26.3	Not significant
Austria	Healthy	Europe	0.39 (0.01-1.12)	0	Not significant
Belgium	Healthy	Europe	0.61 (0-2.48)	60.2	Significant
Brazil	Healthy	South America	1.27 (0-9.35)	0	Not significant
Bulgaria	Healthy	Europe	0 (0-0)	0	Not significant
Cambodia	Healthy	Asia	0.93 (0-90.4)	87.2	Significant
China	Healthy	Asia	6.06 (0-20.8)	98.6	Significant
China	Diseased	Asia	34.7 (2.78-78.3)	98.5	Significant
Croatia	Healthy	Europe	0 (0-0)	0	Not significant
Cyprus	Healthy	Europe	0.32 (0-4.72)	0	Not significant
Czechia	Healthy	Europe	0.67 (0-2.54)	0	Not significant
Denmark	Healthy	Europe	0 (0-0)	0	Not significant
Estonia	Healthy	Europe	0.49 (0-2.34)	22.6	Not significant
Estonia	Diseased	Europe	2.8 (0.77-7.01)	NA	NA
Finland	Healthy	Europe	0.07 (0-0.29)	0	Not significant
Finland	Diseased	Europe	0.3 (0-4.07)	24.8	Not significant
France	Healthy	Europe	0.08 (0-0.33)	0	Not significant
Germany	Healthy	Europe	0.38 (0-1.41)	39.4	Not significant
Greece	Healthy	Europe	0.28 (0-2.11)	56.2	Not significant
Grenada	Healthy	North America	0 (0-2.03)	NA	NA
Hungary	Healthy	Europe	0.59 (0.59-0.59)	0	Not significant
Iceland	Healthy	Europe	0 (0-14.6)	0	Not significant
India	Diseased	Asia	61.1 (0-100)	99.4	Significant
Ireland	Healthy	Europe	0.31 (0-1.68)	0	Not significant
Italy	Healthy	Europe	1.07 (0-8.06)	93.5	Significant
Laos	Healthy	Asia	6.31 (0-58)	41.6	Not significant
Latvia	Healthy	Europe	0 (0-0)	0	Not significant
Lithuania	Healthy	Europe	0 (0-0.01)	0	Not significant
Luxembourg	Healthy	Europe	0 (0-0.48)	0	Not significant
Malta	Healthy	Europe	0 (0-0)	0	Not significant
Myanmar	Healthy	Asia	9.86 (4.06-19.3)	NA	NA
Netherlands	Healthy	Europe	0.04 (0-0.12)	0	Not significant
Nigeria	Healthy	Africa	92.6 (86.4-96.5)	NA	NA
North Macedonia	Healthy	Europe	1.16 (0-31.8)	0	Not significant
Norway	Healthy	Europe	0 (0-0)	0	Not significant
Phillipines	Healthy	Asia	1.82 (0.05-9.72)	NA	NA
Poland	Healthy	Europe	0.2 (0-0.64)	2.3	Not significant
Portugal	Healthy	Europe	2.21 (0-7.58)	88.8	Significant
Romania	Healthy	Europe	0.71 (0-2.84)	0.1	Not significant
Slovakia	Healthy	Europe	0 (0-0)	0	Not significant
Slovenia	Healthy	Europe	0.6 (0-4.03)	0	Not significant
South Africa	Healthy	Africa	13 (8.34-19)	NA	NA
South Korea	Healthy	Asia	0 (0-0)	0	Not significant
South Korea	Diseased	Asia	4.03 (0-89.4)	79.6	Significant
Spain	Healthy	Europe	0.17 (0.01-0.48)	0	Not significant
Sweden	Healthy	Europe	0 (0-0)	0	Not significant
Switzerland	Healthy	Europe	0 (0-0)	0	Not significant
Switzerland	Diseased	Europe	0 (0-3.05)	NA	NA
Taiwan	Diseased	Asia	16.3 (0-100)	97.6	Significant
Thailand	Diseased	Asia	4.58 (1.7-9.7)	NA	NA
Thailand	Healthy	Asia	7.82 (0-26.8)	97.6	Significant
Uganda	Healthy	Africa	0 (0-6.85)	NA	NA
UK	Healthy	Europe	0.03 (0-0.25)	0	Not significant
Vietnam	Diseased	Asia	0 (0-2.89)	NA	NA
Vietnam	Healthy	Asia	3.81 (0-17.6)	79.6	Significant
