# Supplementary material for: Global Distribution of Extended Spectrum Cephalosporin and Carbapenem Resistance and Associated Resistance Markers in Escherichia coli of Swine Origin – A Systematic Review and Meta-Analysis
Source: Front Microbiol. 2022 May 10;13:853810. doi: 10.3389/fmicb.2022.853810 (PMC9127762; doi:10.3389/fmicb.2022.853810)
Supplement: Supplementary File 4 — Genotypic data including metadata from Enterobase, virulence genes, plasmid replicon types and resistance genes. [file Table_4.XLSX]

## Sheet: Sheet1
Accession number	Uberstrain	Name	Source Niche	Source Type	Collection Year	Collection Month	Collection Day	Collection Time	Continent	Country	Region	District	City	Post Code	Latitude	Longitude	Lab Contact	Species	Serological Group	Serotype	EcoR Cluster	Path/Nonpath	Simple Patho	Comment	Simple Disease	Bio Project ID	Project ID	Disease	Sample ID	Secondary Sample ID	Date Entered	Release Date	Barcode	Status	Coverage	N50	Length	Species	Contig Number(>=200 bp)	Low Quality Bases	Version	Assembly barcode	Data Source(Accession No.;Sequencing Platform;Sequencing Library;Insert Size;Experiment;Status)...45	HC0 (indistinguishable)	HC2	HC5	HC10	HC20	HC50
SRR6222170	ESC_HA7352AA	ARIMEC667-08	Livestock	Swine	2008	NA	NA	NA	South America	Argentina	NA	NA	NA	NA	NA	NA	FDA Center for Food Safety and Applied Nutrition	Escherichia coli	NA	NA	NA	NA	NA	NA	NA	PRJNA282762	SRP058154	NA	SAMN07716562	SRS2634168	2017-10-26	2017-10-26	ESC_HA7352AA	Assembled	81	184325	5466904	Escherichia coli / Shigella;99.63%	326	5824	3.61	ESC_QA3620AA_AS	SRR6222170;ILLUMINA;Paired;500;SRX3330808	55481	15376	15376	15376	15376	2913
ERR2666828	ESC_JA4714AA	ERS1799508	Livestock	Swine	NA	NA	NA	NA	Oceania	Australia	NA	NA	NA	NA	NA	NA	Ausgem	Escherichia coli	NA	NA	NA	NA	NA	NA	NA	PRJEB21464	ERP023719	NA	SAMEA104140490	ERS1799508	2018-07-04	2018-07-04	ESC_JA4714AA	Assembled	59	51421	4720622	Escherichia coli / Shigella;96.34%	255	74682	4	ESC_SA9029AA_AS	ERR2666828;ILLUMINA;Paired;500;ERX2681942	66529	66529	66529	66529	66529	66529
ERR2666829	ESC_JA4713AA	ERS1799515	Livestock	Swine	NA	NA	NA	NA	Oceania	Australia	NA	NA	NA	NA	NA	NA	Ausgem	Escherichia coli	NA	NA	NA	NA	NA	NA	NA	PRJEB21464	ERP023719	NA	SAMEA104140497	ERS1799515	2018-07-04	2018-07-04	ESC_JA4713AA	Assembled	67	63578	4713070	Escherichia coli / Shigella;98.67%	176	46352	4	ESC_SA9030AA_AS	ERR2666829;ILLUMINA;Paired;500;ERX2681943	69696	66531	66531	66529	66529	66529
ERR2666830	ESC_JA4712AA	ERS1799592	Livestock	Swine	NA	NA	NA	NA	Oceania	Australia	NA	NA	NA	NA	NA	NA	Ausgem	Escherichia coli	NA	NA	NA	NA	NA	NA	NA	PRJEB21464	ERP023719	NA	SAMEA104140574	ERS1799592	2018-07-04	2018-07-04	ESC_JA4712AA	Assembled	67	100222	4933971	Escherichia coli / Shigella;76.04%	153	27215	4	ESC_SA9031AA_AS	ERR2666830;ILLUMINA;Paired;500;ERX2681944	66543	66543	66543	66543	66543	66543
ERR2666831	ESC_JA4711AA	ERS1799517	Livestock	Swine	NA	NA	NA	NA	Oceania	Australia	NA	NA	NA	NA	NA	NA	Ausgem	Escherichia coli	NA	NA	NA	NA	NA	NA	NA	PRJEB21464	ERP023719	NA	SAMEA104140499	ERS1799517	2018-07-04	2018-07-04	ESC_JA4711AA	Assembled	62	97002	5005741	Escherichia coli / Shigella;85.28%	160	54908	4	ESC_SA9032AA_AS	ERR2666831;ILLUMINA;Paired;500;ERX2681945	66535	66535	66535	66535	66497	66497
ERR2666832	ESC_JA4710AA	ERS1799519	Livestock	Swine	NA	NA	NA	NA	Oceania	Australia	NA	NA	NA	NA	NA	NA	Ausgem	Escherichia coli	NA	NA	NA	NA	NA	NA	NA	PRJEB21464	ERP023719	NA	SAMEA104140501	ERS1799519	2018-07-04	2018-07-04	ESC_JA4710AA	Assembled	67	43575	4958314	Escherichia coli / Shigella;84.2%	244	54002	4	ESC_SA9033AA_AS	ERR2666832;ILLUMINA;Paired;500;ERX2681946	66537	66537	66537	66532	66532	66532
ERR2666833	ESC_JA4709AA	ERS1799523	Livestock	Swine	NA	NA	NA	NA	Oceania	Australia	NA	NA	NA	NA	NA	NA	Ausgem	Escherichia coli	NA	NA	NA	NA	NA	NA	NA	PRJEB21464	ERP023719	NA	SAMEA104140505	ERS1799523	2018-07-04	2018-07-04	ESC_JA4709AA	Assembled	65	90980	5006475	Escherichia coli / Shigella;83.51%	158	52972	4	ESC_SA9034AA_AS	ERR2666833;ILLUMINA;Paired;500;ERX2681947	66536	66535	66535	66535	66497	66497
ERR2666834	ESC_JA4708AA	ERS1799524	Livestock	Swine	NA	NA	NA	NA	Oceania	Australia	NA	NA	NA	NA	NA	NA	Ausgem	Escherichia coli	NA	NA	NA	NA	NA	NA	NA	PRJEB21464	ERP023719	NA	SAMEA104140506	ERS1799524	2018-07-04	2018-07-04	ESC_JA4708AA	Assembled	56	91553	4720978	Escherichia coli / Shigella;98.19%	149	29782	4	ESC_SA9035AA_AS	ERR2666834;ILLUMINA;Paired;500;ERX2681948	66534	66534	66534	66529	66529	66529
ERR2666835	ESC_JA4707AA	ERS1799526	Livestock	Swine	NA	NA	NA	NA	Oceania	Australia	NA	NA	NA	NA	NA	NA	Ausgem	Escherichia coli	NA	NA	NA	NA	NA	NA	NA	PRJEB21464	ERP023719	NA	SAMEA104140508	ERS1799526	2018-07-04	2018-07-04	ESC_JA4707AA	Assembled	94	24033	4921514	Escherichia coli / Shigella;91.07%	443	110161	4	ESC_SA9036AA_AS	ERR2666835;ILLUMINA;Paired;500;ERX2681949	66550	66550	66550	66550	66550	66550
ERR2666836	ESC_JA4706AA	ERS1799531	Livestock	Swine	NA	NA	NA	NA	Oceania	Australia	NA	NA	NA	NA	NA	NA	Ausgem	Escherichia coli	NA	NA	NA	NA	NA	NA	NA	PRJEB21464	ERP023719	NA	SAMEA104140513	ERS1799531	2018-07-04	2018-07-04	ESC_JA4706AA	Assembled	63	81064	5180733	Escherichia coli / Shigella;85.16%	185	80203	4	ESC_SA9037AA_AS	ERR2666836;ILLUMINA;Paired;500;ERX2681950	66539	66539	66539	66497	66497	66497
ERR2666837	ESC_JA4705AA	ERS1799536	Livestock	Swine	NA	NA	NA	NA	Oceania	Australia	NA	NA	NA	NA	NA	NA	Ausgem	Escherichia coli	NA	NA	NA	NA	NA	NA	NA	PRJEB21464	ERP023719	NA	SAMEA104140518	ERS1799536	2018-07-04	2018-07-04	ESC_JA4705AA	Assembled	64	91134	5000967	Escherichia coli / Shigella;89.77%	137	29452	4	ESC_SA9038AA_AS	ERR2666837;ILLUMINA;Paired;500;ERX2681951	66501	66501	66501	66501	66501	66501
ERR2666838	ESC_JA4704AA	ERS1799540	Livestock	Swine	NA	NA	NA	NA	Oceania	Australia	NA	NA	NA	NA	NA	NA	Ausgem	Escherichia coli	NA	NA	NA	NA	NA	NA	NA	PRJEB21464	ERP023719	NA	SAMEA104140522	ERS1799540	2018-07-04	2018-07-04	ESC_JA4704AA	Assembled	54	95774	5226212	Escherichia coli / Shigella;87.61%	139	46097	4	ESC_SA9039AA_AS	ERR2666838;ILLUMINA;Paired;500;ERX2681952	66497	66497	66497	66497	66497	66497
ERR2666839	ESC_JA4703AA	ERS1799551	Livestock	Swine	NA	NA	NA	NA	Oceania	Australia	NA	NA	NA	NA	NA	NA	Ausgem	Escherichia coli	NA	NA	NA	NA	NA	NA	NA	PRJEB21464	ERP023719	NA	SAMEA104140533	ERS1799551	2018-07-04	2018-07-04	ESC_JA4703AA	Assembled	68	89308	5022436	Escherichia coli / Shigella;78.19%	151	28395	4	ESC_SA9040AA_AS	ERR2666839;ILLUMINA;Paired;500;ERX2681953	66532	66532	66532	66532	66532	66532
ERR2666840	ESC_JA4702AA	ERS1799557	Livestock	Swine	NA	NA	NA	NA	Oceania	Australia	NA	NA	NA	NA	NA	NA	Ausgem	Escherichia coli	NA	NA	NA	NA	NA	NA	NA	PRJEB21464	ERP023719	NA	SAMEA104140539	ERS1799557	2018-07-04	2018-07-04	ESC_JA4702AA	Assembled	42	125346	5581893	Escherichia coli / Shigella;87.4%	172	45380	4	ESC_SA9041AA_AS	ERR2666840;ILLUMINA;Paired;500;ERX2681954	66498	66498	66498	66498	66498	66498
ERR2666841	ESC_JA4701AA	ERS1799560	Livestock	Swine	NA	NA	NA	NA	Oceania	Australia	NA	NA	NA	NA	NA	NA	Ausgem	Escherichia coli	NA	NA	NA	NA	NA	NA	NA	PRJEB21464	ERP023719	NA	SAMEA104140542	ERS1799560	2018-07-04	2018-07-04	ESC_JA4701AA	Assembled	53	94225	5331268	Escherichia coli / Shigella;80.86%	147	57179	4	ESC_SA9042AA_AS	ERR2666841;ILLUMINA;Paired;500;ERX2681955	66533	66533	66533	66533	66533	66533
ERR2666842	ESC_JA4700AA	ERS1799561	Livestock	Swine	NA	NA	NA	NA	Oceania	Australia	NA	NA	NA	NA	NA	NA	Ausgem	Escherichia coli	NA	NA	NA	NA	NA	NA	NA	PRJEB21464	ERP023719	NA	SAMEA104140543	ERS1799561	2018-07-04	2018-07-04	ESC_JA4700AA	Assembled	82	35846	4950099	Escherichia coli / Shigella;92.7%	314	74354	4	ESC_SA9043AA_AS	ERR2666842;ILLUMINA;Paired;500;ERX2681956	66501	66501	66501	66501	66501	66501
ERR2666843	ESC_JA4699AA	ERS1799566	Livestock	Swine	NA	NA	NA	NA	Oceania	Australia	NA	NA	NA	NA	NA	NA	Ausgem	Escherichia coli	NA	NA	NA	NA	NA	NA	NA	PRJEB21464	ERP023719	NA	SAMEA104140548	ERS1799566	2018-07-04	2018-07-04	ESC_JA4699AA	Assembled	67	142621	5152358	Escherichia coli / Shigella;85.88%	160	33404	4	ESC_SA9044AA_AS	ERR2666843;ILLUMINA;Paired;500;ERX2681957	66499	66499	66499	66499	66499	66499
ERR2666844	ESC_JA4698AA	ERS1799569	Livestock	Swine	NA	NA	NA	NA	Oceania	Australia	NA	NA	NA	NA	NA	NA	Ausgem	Escherichia coli	NA	NA	NA	NA	NA	NA	NA	PRJEB21464	ERP023719	NA	SAMEA104140551	ERS1799569	2018-07-04	2018-07-04	ESC_JA4698AA	Assembled	68	83779	4835619	Escherichia coli / Shigella;98.47%	125	32257	4	ESC_SA9045AA_AS	ERR2666844;ILLUMINA;Paired;500;ERX2681958	66500	66500	66500	66500	66500	66500
ERR2666845	ESC_JA4697AA	ERS1799577	Livestock	Swine	NA	NA	NA	NA	Oceania	Australia	NA	NA	NA	NA	NA	NA	Ausgem	Escherichia coli	NA	NA	NA	NA	NA	NA	NA	PRJEB21464	ERP023719	NA	SAMEA104140559	ERS1799577	2018-07-04	2018-07-04	ESC_JA4697AA	Assembled	63	80118	5358205	Escherichia coli / Shigella;96.09%	316	61167	4	ESC_SA9046AA_AS	ERR2666845;ILLUMINA;Paired;500;ERX2681959	66502	66502	66502	66502	66502	66502
ERR2666846	ESC_JA4696AA	ERS1799586	Livestock	Swine	NA	NA	NA	NA	Oceania	Australia	NA	NA	NA	NA	NA	NA	Ausgem	Escherichia coli	NA	NA	NA	NA	NA	NA	NA	PRJEB21464	ERP023719	NA	SAMEA104140568	ERS1799586	2018-07-04	2018-07-04	ESC_JA4696AA	Assembled	64	82191	5185636	Escherichia coli / Shigella;97.32%	267	56807	4	ESC_SA9047AA_AS	ERR2666846;ILLUMINA;Paired;500;ERX2681960	66530	66530	66530	66530	66530	66530
ERR2666847	ESC_JA4695AA	ERS1799588	Livestock	Swine	NA	NA	NA	NA	Oceania	Australia	NA	NA	NA	NA	NA	NA	Ausgem	Escherichia coli	NA	NA	NA	NA	NA	NA	NA	PRJEB21464	ERP023719	NA	SAMEA104140570	ERS1799588	2018-07-04	2018-07-04	ESC_JA4695AA	Assembled	67	98880	4780794	Escherichia coli / Shigella;98.01%	158	42851	4	ESC_SA9048AA_AS	ERR2666847;ILLUMINA;Paired;500;ERX2681961	66544	66544	66544	66544	66544	66544
ESCCA3770AA	ESC_CA3770AA	W8A	Livestock	Swine	2010	NA	NA	NA	Oceania	Australia	Victoria	Cardinia	Beaconsfield Upper	NA	-37.9835	145.416	David Gordon	Escherichia coli	NA	NA	NA	NA	NA	NA	NA	NA	NA	NA	NA	NA	2015-11-04	2016-05-04	ESC_CA3770AA	Assembled	124	182979	4983374	Escherichia coli / Shigella;98.95%	146	33273	4.1	ESC_BB8647AA_AS	traces-0oMZHTV;ILLUMINA;Paired;;NA	5034	5034	5034	5034	5034	5034
ESCFA3649AA	ESC_FA3649AA	W1A	Livestock	Swine	2013	NA	NA	NA	Oceania	Australia	NA	NA	NA	NA	NA	NA	David Gordon	Escherichia coli	NA	NA	NA	NA	NA	NA	NA	NA	NA	NA	NA	NA	2016-11-18	2017-05-23	ESC_FA3649AA	Assembled	60	128309	5116278	Escherichia coli / Shigella;95.51%	100	20452	3.51	ESC_JA7779AA_AS	traces-0ZPurBz;ILLUMINA;Paired;;NA	35050	35050	35050	1096	1096	1096
ESCFA3650AA	ESC_FA3650AA	W4A	Livestock	Swine	2013	NA	NA	NA	Oceania	Australia	NA	NA	NA	NA	NA	NA	David Gordon	Escherichia coli	NA	NA	NA	NA	NA	NA	NA	NA	NA	NA	NA	NA	2016-11-18	2017-05-23	ESC_FA3650AA	Assembled	73	193423	5290533	Escherichia coli / Shigella;88.33%	101	11519	3.51	ESC_JA7780AA_AS	traces-0vcFAgD;ILLUMINA;Paired;;NA	35052	35052	35052	35052	35052	35052
ESCGA9431AA	ESC_GA9431AA	Isolate 2	Livestock	Swine	2015	NA	NA	NA	Oceania	Australia	NA	NA	NA	NA	NA	NA	A. Kidsley University of Adelaide	Escherichia coli	NA	NA	NA	NA	NA	NA	NA	NA	NA	NA	NA	NA	2020-08-15	2020-08-15	ESC_GA9431AA	Assembled	84	122838	5192983	Escherichia coli / Shigella;86.61%	193	36834	4.1	ESC_MB7104AA_AS	traces-0GQRdxI;ILLUMINA;Paired;;NA,traces-0Xptafw;ILLUMINA;Paired;;NA	143471	49980	49980	49980	49980	49980
ESCGA9721AA	ESC_GA9721AA	MS10618	Livestock	Swine	2013	NA	NA	NA	Oceania	Australia	Queensland	NA	NA	NA	NA	NA	beatson_lab	Escherichia coli	NA	O139:K156-D1:H1	NA	NA	STEC	NA	NA	NA	NA	NA	NA	NA	2017-08-21	2018-08-28	ESC_GA9721AA	Assembled	167	73664	5477567	Escherichia coli / Shigella;95.12%	240	2130	3.61	ESC_PA1362AA_AS	traces-0GqXWky;ILLUMINA;Paired;;NA	50226	50226	50226	50226	50226	50226
ESCGA9722AA	ESC_GA9722AA	MS10624	Livestock	Swine	2013	NA	NA	NA	Oceania	Australia	Queensland	NA	NA	NA	NA	NA	beatson_lab	Escherichia coli	NA	O86:K113:H10	NA	NA	ETEC	NA	NA	NA	NA	NA	NA	NA	2017-08-21	2018-08-28	ESC_GA9722AA	Assembled	150	93166	5123687	Escherichia coli / Shigella;92.35%	249	2666	3.61	ESC_PA1363AA_AS	traces-0PDymiq;ILLUMINA;Paired;;NA	50224	50224	50224	50224	50224	50224
ESCIA5618AA	ESC_IA5618AA	CPE_20S	Livestock	Swine	2017	1	TRUE	NA	Oceania	Australia	New South Wales	NA	NA	NA	NA	NA	University of Technology Sydney	Escherichia coli	NA	ND	NA	NA	NA	NA	NA	NA	NA	NA	NA	NA	2018-03-27	2018-09-29	ESC_IA5618AA	Assembled	62	54050	4754791	Escherichia coli / Shigella;90.17%	215	33069	4	ESC_RA7823AA_AS	traces-0BiAFPb;ILLUMINA;Paired;;NA	61769	61769	61769	61769	61769	61769
ESCIA5619AA	ESC_IA5619AA	CPE_100S	Livestock	Swine	2017	1	TRUE	NA	Oceania	Australia	New South Wales	NA	NA	NA	NA	NA	University of Technology Sydney	Escherichia coli	NA	ND	NA	NA	NA	NA	NA	NA	NA	NA	NA	NA	2018-03-27	2018-09-29	ESC_IA5619AA	Assembled	69	84861	4878649	Escherichia coli / Shigella;92.05%	154	52138	4	ESC_RA7824AA_AS	traces-0VylIWr;ILLUMINA;Paired;;NA	61770	61770	61770	61770	61770	61770
ESCIA5620AA	ESC_IA5620AA	CPE_370S	Livestock	Swine	2017	1	TRUE	NA	Oceania	Australia	New South Wales	NA	NA	NA	NA	NA	University of Technology Sydney	Escherichia coli	NA	ND	NA	NA	NA	NA	NA	NA	NA	NA	NA	NA	2018-03-27	2018-09-29	ESC_IA5620AA	Assembled	79	55818	4858210	Escherichia coli / Shigella;92.62%	262	47184	4	ESC_RA7825AA_AS	traces-0QRCivR;ILLUMINA;Paired;;NA	61773	61773	61773	61773	61773	61773
ESCIA5621AA	ESC_IA5621AA	CPE_210Sa	Livestock	Swine	2017	1	TRUE	NA	Oceania	Australia	New South Wales	NA	NA	NA	NA	NA	University of Technology Sydney	Escherichia coli	NA	ND	NA	NA	NA	NA	NA	NA	NA	NA	NA	NA	2018-03-27	2018-09-29	ESC_IA5621AA	Assembled	128	55073	4790111	Escherichia coli / Shigella;94.38%	211	50004	4	ESC_RA7826AA_AS	traces-0kDdhmp;ILLUMINA;Paired;;NA	61772	61772	61770	61770	61770	61770
ESCIA5622AA	ESC_IA5622AA	CPE_390S	Livestock	Swine	2017	1	TRUE	NA	Oceania	Australia	New South Wales	NA	NA	NA	NA	NA	University of Technology Sydney	Escherichia coli	NA	ND	NA	NA	NA	NA	NA	NA	NA	NA	NA	NA	2018-03-27	2018-09-29	ESC_IA5622AA	Assembled	67	69658	4662745	Escherichia coli / Shigella;90.0%	198	31773	4	ESC_RA7827AA_AS	traces-0gckoVB;ILLUMINA;Paired;;NA	61771	61771	61771	61771	61771	61771
ESCIA5623AA	ESC_IA5623AA	CPE_3305P	Livestock	Swine	2017	1	TRUE	NA	Oceania	Australia	New South Wales	NA	NA	NA	NA	NA	University of Technology Sydney	Escherichia coli	NA	ND	NA	NA	NA	NA	NA	NA	NA	NA	NA	NA	2018-03-27	2018-09-29	ESC_IA5623AA	Assembled	60	221310	4702890	Escherichia coli / Shigella;86.66%	61	15383	4	ESC_RA7828AA_AS	traces-0XzAXvR;ILLUMINA;Paired;;NA	61775	61775	61775	61775	61775	61775
ESCIA5624AA	ESC_IA5624AA	CPE_4202P	Livestock	Swine	2017	1	TRUE	NA	Oceania	Australia	New South Wales	NA	NA	NA	NA	NA	University of Technology Sydney	Escherichia coli	NA	ND	NA	NA	NA	NA	NA	NA	NA	NA	NA	NA	2018-03-27	2018-09-29	ESC_IA5624AA	Assembled	86	62818	4717789	Escherichia coli / Shigella;87.83%	188	43500	4	ESC_RA7829AA_AS	traces-0DxxJQE;ILLUMINA;Paired;;NA	61774	61774	61774	61774	61774	61774
ESCIA6124AA	ESC_IA6124AA	CPE_1303P	Livestock	Swine	2017	1	TRUE	NA	Oceania	Australia	New South Wales	NA	NA	NA	NA	NA	University of Technology Sydney	Escherichia coli	NA	NA	NA	NA	NA	NA	NA	NA	NA	NA	NA	NA	2018-03-28	2018-09-30	ESC_IA6124AA	Assembled	78	61158	4665767	Escherichia coli / Shigella;84.85%	190	47733	4	ESC_RA8384AA_AS	traces-0jQazpl;ILLUMINA;Paired;;NA	61783	61783	61783	61783	61783	61783
ESCJA3255AA	ESC_JA3255AA	F2_11B	Livestock	Swine	2007	NA	NA	NA	Oceania	Australia	NSW	NA	NA	NA	NA	NA	AusGEM, the i3 institute, University of Technology Sydney	Escherichia coli	NA	NA	NA	NA	NA	NA	NA	NA	NA	NA	NA	NA	2018-06-18	2018-06-18	ESC_JA3255AA	Assembled	54	95774	5226212	Escherichia coli / Shigella;87.61%	139	46095	4	ESC_SA6469AA_AS	traces-0uDOUeX;ILLUMINA;Paired;;NA	66497	66497	66497	66497	66497	66497
ESCJA3256AA	ESC_JA3256AA	F2_15C	Livestock	Swine	2007	NA	NA	NA	Oceania	Australia	NSW	NA	NA	NA	NA	NA	AusGEM, the i3 institute, University of Technology Sydney	Escherichia coli	NA	NA	NA	NA	NA	NA	NA	NA	NA	NA	NA	NA	2018-06-18	2018-06-18	ESC_JA3256AA	Assembled	42	125346	5581891	Escherichia coli / Shigella;87.4%	172	45441	4	ESC_SA6470AA_AS	traces-0XVjSOW;ILLUMINA;Paired;;NA	66498	66498	66498	66498	66498	66498
ESCJA3257AA	ESC_JA3257AA	F2_14A	Livestock	Swine	2007	NA	NA	NA	Oceania	Australia	NSW	NA	NA	NA	NA	NA	AusGEM, the i3 institute, University of Technology Sydney	Escherichia coli	NA	NA	NA	NA	NA	NA	NA	NA	NA	NA	NA	NA	2018-06-18	2018-06-18	ESC_JA3257AA	Assembled	68	89308	5022436	Escherichia coli / Shigella;78.19%	151	28023	4	ESC_SA6471AA_AS	traces-0PSviVL;ILLUMINA;Paired;;NA	66532	66532	66532	66532	66532	66532
ESCJA3258AA	ESC_JA3258AA	F2_15F	Livestock	Swine	2007	NA	NA	NA	Oceania	Australia	NSW	NA	NA	NA	NA	NA	AusGEM, the i3 institute, University of Technology Sydney	Escherichia coli	NA	NA	NA	NA	NA	NA	NA	NA	NA	NA	NA	NA	2018-06-18	2018-06-18	ESC_JA3258AA	Assembled	53	94225	5331268	Escherichia coli / Shigella;80.86%	147	56981	4	ESC_SA6472AA_AS	traces-0QBltja;ILLUMINA;Paired;;NA	66533	66533	66533	66533	66533	66533
ESCJA3259AA	ESC_JA3259AA	F2_16A	Livestock	Swine	2007	NA	NA	NA	Oceania	Australia	NSW	NA	NA	NA	NA	NA	AusGEM, the i3 institute, University of Technology Sydney	Escherichia coli	NA	NA	NA	NA	NA	NA	NA	NA	NA	NA	NA	NA	2018-06-18	2018-06-18	ESC_JA3259AA	Assembled	67	142621	5152163	Escherichia coli / Shigella;85.89%	160	33159	4	ESC_SA6473AA_AS	traces-0SVpmWp;ILLUMINA;Paired;;NA	66499	66499	66499	66499	66499	66499
ESCJA3260AA	ESC_JA3260AA	F2_15G	Livestock	Swine	2007	NA	NA	NA	Oceania	Australia	NSW	NA	NA	NA	NA	NA	AusGEM, the i3 institute, University of Technology Sydney	Escherichia coli	NA	NA	NA	NA	NA	NA	NA	NA	NA	NA	NA	NA	2018-06-18	2018-06-18	ESC_JA3260AA	Assembled	82	35846	4950079	Escherichia coli / Shigella;92.7%	314	74219	4	ESC_SA6474AA_AS	traces-0yqRzmr;ILLUMINA;Paired;;NA	66501	66501	66501	66501	66501	66501
ESCJA3261AA	ESC_JA3261AA	F2_16D	Livestock	Swine	2007	NA	NA	NA	Oceania	Australia	NSW	NA	NA	NA	NA	NA	AusGEM, the i3 institute, University of Technology Sydney	Escherichia coli	NA	NA	NA	NA	NA	NA	NA	NA	NA	NA	NA	NA	2018-06-18	2018-06-18	ESC_JA3261AA	Assembled	68	83779	4835432	Escherichia coli / Shigella;98.45%	125	32014	4	ESC_SA6475AA_AS	traces-0XyWDVf;ILLUMINA;Paired;;NA	66500	66500	66500	66500	66500	66500
ESCJA3262AA	ESC_JA3262AA	F2_18B	Livestock	Swine	2007	NA	NA	NA	Oceania	Australia	NSW	NA	NA	NA	NA	NA	AusGEM, the i3 institute, University of Technology Sydney	Escherichia coli	NA	NA	NA	NA	NA	NA	NA	NA	NA	NA	NA	NA	2018-06-18	2018-06-18	ESC_JA3262AA	Assembled	63	80118	5358093	Escherichia coli / Shigella;96.04%	316	60816	4	ESC_SA6476AA_AS	traces-0ZxPNOt;ILLUMINA;Paired;;NA	66502	66502	66502	66502	66502	66502
ESCJA3263AA	ESC_JA3263AA	F2_1A	Livestock	Swine	2007	NA	NA	NA	Oceania	Australia	NSW	NA	NA	NA	NA	NA	AusGEM, the i3 institute, University of Technology Sydney	Escherichia coli	NA	NA	NA	NA	NA	NA	NA	NA	NA	NA	NA	NA	2018-06-18	2018-06-18	ESC_JA3263AA	Assembled	59	51421	4720738	Escherichia coli / Shigella;96.34%	255	96983	4	ESC_SA6477AA_AS	traces-0ggWUyi;ILLUMINA;Paired;;NA	66529	66529	66529	66529	66529	66529
ESCJA3264AA	ESC_JA3264AA	F2_20B	Livestock	Swine	2007	NA	NA	NA	Oceania	Australia	NSW	NA	NA	NA	NA	NA	AusGEM, the i3 institute, University of Technology Sydney	Escherichia coli	NA	NA	NA	NA	NA	NA	NA	NA	NA	NA	NA	NA	2018-06-18	2018-06-18	ESC_JA3264AA	Assembled	64	82191	5185636	Escherichia coli / Shigella;97.32%	267	56610	4	ESC_SA6478AA_AS	traces-0ORHFNj;ILLUMINA;Paired;;NA	66530	66530	66530	66530	66530	66530
ESCJA3265AA	ESC_JA3265AA	F2_20E	Livestock	Swine	2007	NA	NA	NA	Oceania	Australia	NSW	NA	NA	NA	NA	NA	AusGEM, the i3 institute, University of Technology Sydney	Escherichia coli	NA	NA	NA	NA	NA	NA	NA	NA	NA	NA	NA	NA	2018-06-18	2018-06-18	ESC_JA3265AA	Assembled	67	98880	4781503	Escherichia coli / Shigella;98.0%	160	43385	4	ESC_SA6479AA_AS	traces-0TWUPtV;ILLUMINA;Paired;;NA	66544	66544	66544	66544	66544	66544
ESCJA3266AA	ESC_JA3266AA	F2_2D	Livestock	Swine	2007	NA	NA	NA	Oceania	Australia	NSW	NA	NA	NA	NA	NA	AusGEM, the i3 institute, University of Technology Sydney	Escherichia coli	NA	NA	NA	NA	NA	NA	NA	NA	NA	NA	NA	NA	2018-06-18	2018-06-18	ESC_JA3266AA	Assembled	67	63578	4711136	Escherichia coli / Shigella;98.66%	175	46302	4	ESC_SA6480AA_AS	traces-0moasPO;ILLUMINA;Paired;;NA	66531	66531	66531	66529	66529	66529
ESCJA3267AA	ESC_JA3267AA	F2_2E	Livestock	Swine	2007	NA	NA	NA	Oceania	Australia	NSW	NA	NA	NA	NA	NA	AusGEM, the i3 institute, University of Technology Sydney	Escherichia coli	NA	NA	NA	NA	NA	NA	NA	NA	NA	NA	NA	NA	2018-06-18	2018-06-18	ESC_JA3267AA	Assembled	67	100222	4933971	Escherichia coli / Shigella;76.04%	153	27079	4	ESC_SA6481AA_AS	traces-0uDkAPM;ILLUMINA;Paired;;NA	66543	66543	66543	66543	66543	66543
ESCJA3268AA	ESC_JA3268AA	F2_4A	Livestock	Swine	2007	NA	NA	NA	Oceania	Australia	NSW	NA	NA	NA	NA	NA	AusGEM, the i3 institute, University of Technology Sydney	Escherichia coli	NA	NA	NA	NA	NA	NA	NA	NA	NA	NA	NA	NA	2018-06-18	2018-06-18	ESC_JA3268AA	Assembled	62	97002	5005741	Escherichia coli / Shigella;85.28%	160	54872	4	ESC_SA6482AA_AS	traces-0sNssqo;ILLUMINA;Paired;;NA	66535	66535	66535	66535	66497	66497
ESCJA3269AA	ESC_JA3269AA	F2_5D	Livestock	Swine	2007	NA	NA	NA	Oceania	Australia	NSW	NA	NA	NA	NA	NA	AusGEM, the i3 institute, University of Technology Sydney	Escherichia coli	NA	NA	NA	NA	NA	NA	NA	NA	NA	NA	NA	NA	2018-06-18	2018-06-18	ESC_JA3269AA	Assembled	56	91553	4720978	Escherichia coli / Shigella;98.19%	149	29835	4	ESC_SA6483AA_AS	traces-0wDYTiP;ILLUMINA;Paired;;NA	66534	66534	66534	66529	66529	66529
ESCJA3270AA	ESC_JA3270AA	F2_5C	Livestock	Swine	2007	NA	NA	NA	Oceania	Australia	NSW	NA	NA	NA	NA	NA	AusGEM, the i3 institute, University of Technology Sydney	Escherichia coli	NA	NA	NA	NA	NA	NA	NA	NA	NA	NA	NA	NA	2018-06-18	2018-06-18	ESC_JA3270AA	Assembled	65	90980	5006475	Escherichia coli / Shigella;83.51%	158	53040	4	ESC_SA6484AA_AS	traces-0EQTAaF;ILLUMINA;Paired;;NA	66536	66535	66535	66535	66497	66497
ESCJA3271AA	ESC_JA3271AA	F2_4C	Livestock	Swine	2007	NA	NA	NA	Oceania	Australia	NSW	NA	NA	NA	NA	NA	AusGEM, the i3 institute, University of Technology Sydney	Escherichia coli	NA	NA	NA	NA	NA	NA	NA	NA	NA	NA	NA	NA	2018-06-18	2018-06-18	ESC_JA3271AA	Assembled	67	43575	4958314	Escherichia coli / Shigella;84.06%	244	55216	4	ESC_SA6485AA_AS	traces-0zYiByh;ILLUMINA;Paired;;NA	66537	66537	66537	66532	66532	66532
ESCJA3272AA	ESC_JA3272AA	F2_6A	Livestock	Swine	2007	NA	NA	NA	Oceania	Australia	NSW	NA	NA	NA	NA	NA	AusGEM, the i3 institute, University of Technology Sydney	Escherichia coli	NA	NA	NA	NA	NA	NA	NA	NA	NA	NA	NA	NA	2018-06-18	2018-06-18	ESC_JA3272AA	Assembled	94	24033	4921514	Escherichia coli / Shigella;91.07%	443	110198	4	ESC_SA6486AA_AS	traces-0gSuDSQ;ILLUMINA;Paired;;NA	66550	66550	66550	66550	66550	66550
ESCJA3273AA	ESC_JA3273AA	F2_8A	Livestock	Swine	2007	NA	NA	NA	Oceania	Australia	NSW	NA	NA	NA	NA	NA	AusGEM, the i3 institute, University of Technology Sydney	Escherichia coli	NA	NA	NA	NA	NA	NA	NA	NA	NA	NA	NA	NA	2018-06-18	2018-06-18	ESC_JA3273AA	Assembled	63	81064	5180733	Escherichia coli / Shigella;85.16%	185	80193	4	ESC_SA6487AA_AS	traces-0SQxGhK;ILLUMINA;Paired;;NA	66539	66539	66539	66497	66497	66497
ESCJA3274AA	ESC_JA3274AA	F2_9B	Livestock	Swine	2007	NA	NA	NA	Oceania	Australia	NSW	NA	NA	NA	NA	NA	AusGEM, the i3 institute, University of Technology Sydney	Escherichia coli	NA	NA	NA	NA	NA	NA	NA	NA	NA	NA	NA	NA	2018-06-18	2018-06-18	ESC_JA3274AA	Assembled	64	91134	5000967	Escherichia coli / Shigella;89.77%	137	30436	4	ESC_SA6488AA_AS	traces-0VynwSG;ILLUMINA;Paired;;NA	66501	66501	66501	66501	66501	66501
ESCPA8394AA	ESC_PA8394AA	TZ97	Livestock	Swine	2017	NA	NA	NA	Oceania	Australia	NA	NA	NA	NA	NA	NA	The ithree institute, University of Technology Sydney, Ultimo, NSW, Australia	Escherichia coli	NA	NA	NA	NA	NA	NA	NA	NA	NA	NA	NA	NA	2020-01-14	2021-07-19	ESC_PA8394AA	Assembled	113	111910	4929806	Escherichia coli / Shigella;98.26%	149	32739	4.1	ESC_IB0533AA_AS	traces-0gfSvBk;ILLUMINA;Paired;;NA	126077	126077	126077	126073	126073	38547
ESCPA8395AA	ESC_PA8395AA	TZ124	Livestock	Swine	2017	NA	NA	NA	Oceania	Australia	NA	NA	NA	NA	NA	NA	The ithree institute, University of Technology Sydney, Ultimo, NSW, Australia	Escherichia coli	NA	NA	NA	NA	NA	NA	NA	NA	NA	NA	NA	NA	2020-01-14	2021-07-19	ESC_PA8395AA	Assembled	64	134539	4983484	Escherichia coli / Shigella;93.17%	150	42013	4.1	ESC_IB0534AA_AS	traces-0WjCgqX;ILLUMINA;Paired;;NA	126073	126073	126073	126073	126073	38547
ESCRA5802AA	ESC_RA5802AA	F3P1_005	Livestock	Swine	2019	11	TRUE	NA	Oceania	Australia	Western Australia	NA	NA	NA	NA	NA	Tanya	Escherichia coli	NA	NA	NA	NA	NA	NA	NA	NA	NA	NA	NA	NA	2020-06-08	2020-06-08	ESC_RA5802AA	Assembled	16	41495	5069041	Escherichia coli / Shigella;98.18%	249	185386	4.1	ESC_LB6205AA_AS	traces-0UYbuUi;ILLUMINA;Paired;;NA	139637	139637	139637	139637	139637	139637
ESCRA5803AA	ESC_RA5803AA	F6P8_007	Livestock	Swine	2019	11	TRUE	NA	Oceania	Australia	Western Australia	NA	NA	NA	NA	NA	Tanya	Escherichia coli	NA	NA	NA	NA	NA	NA	NA	NA	NA	NA	NA	NA	2020-06-08	2020-06-08	ESC_RA5803AA	Assembled	25	128074	5270944	Escherichia coli / Shigella;99.04%	120	36679	4.1	ESC_LB6206AA_AS	traces-0NESFQe;ILLUMINA;Paired;;NA	139639	139639	139639	139639	139639	139639
ESCRA5804AA	ESC_RA5804AA	F4P2_007	Livestock	Swine	2019	11	TRUE	NA	Oceania	Australia	Western Australia	NA	NA	NA	NA	NA	Tanya	Escherichia coli	NA	NA	NA	NA	NA	NA	NA	NA	NA	NA	NA	NA	2020-06-08	2020-06-08	ESC_RA5804AA	Assembled	56	158963	5304964	Escherichia coli / Shigella;94.44%	114	122017	4.1	ESC_LB6207AA_AS	traces-0OLNqPU;ILLUMINA;Paired;;NA	139636	139636	139636	139636	139636	139636
ESCRA5805AA	ESC_RA5805AA	F7P10_002	Livestock	Swine	2019	11	TRUE	NA	Oceania	Australia	Western Australia	NA	NA	NA	NA	NA	Tanya	Escherichia coli	NA	NA	NA	NA	NA	NA	NA	NA	NA	NA	NA	NA	2020-06-08	2020-06-08	ESC_RA5805AA	Assembled	65	116973	4732099	Escherichia coli / Shigella;100.0%	104	64001	4.1	ESC_LB6208AA_AS	traces-0EOUjbr;ILLUMINA;Paired;;NA	139642	139642	139642	139642	139642	139642
ESCRA5806AA	ESC_RA5806AA	F8P6_004	Livestock	Swine	2019	11	TRUE	NA	Oceania	Australia	Western Australia	NA	NA	NA	NA	NA	Tanya	Escherichia coli	NA	NA	NA	NA	NA	NA	NA	NA	NA	NA	NA	NA	2020-06-08	2020-06-08	ESC_RA5806AA	Assembled	105	48990	4920320	Escherichia coli / Shigella;95.88%	332	168267	4.1	ESC_LB6209AA_AS	traces-0uqvjdJ;ILLUMINA;Paired;;NA	139635	139635	139635	139635	139635	139635
ESCTA2826AA	ESC_TA2826AA	44199	Livestock	Swine	2018	11	TRUE	NA	Oceania	Australia	Western Australia	NA	NA	NA	NA	NA	AMRID	Escherichia coli	NA	NA	NA	NA	NA	NA	NA	NA	NA	NA	NA	NA	2020-11-20	2020-11-20	ESC_TA2826AA	Assembled	52	34125	5781258	Escherichia coli / Shigella;94.68%	620	143994	4.1	ESC_QB3390AA_AS	traces-0PNnAkK;ILLUMINA;Paired;;NA	151101	151101	151101	151101	151101	151101
ESCTA2828AA	ESC_TA2828AA	44202	Livestock	Swine	2018	11	TRUE	NA	Oceania	Australia	Western Australia	NA	NA	NA	NA	NA	AMRID	Escherichia coli	NA	NA	NA	NA	NA	NA	NA	NA	NA	NA	NA	NA	2020-11-20	2020-11-20	ESC_TA2828AA	Assembled	42	69180	5906527	Escherichia coli / Shigella;93.61%	618	187001	4.1	ESC_QB3392AA_AS	traces-0MiaQvA;ILLUMINA;Paired;;NA	151100	151100	151100	151024	151024	151024
ESCTA2830AA	ESC_TA2830AA	802C	Livestock	Swine	2020	2	TRUE	NA	Oceania	Australia	Western Australia	NA	NA	NA	NA	NA	AMRID	Escherichia coli	NA	NA	NA	NA	NA	NA	NA	NA	NA	NA	NA	NA	2020-11-20	2020-11-20	ESC_TA2830AA	Assembled	68	432004	4984396	Escherichia coli / Shigella;86.04%	65	23562	4.1	ESC_QB3394AA_AS	traces-0HfDAET;ILLUMINA;Paired;;NA	151025	151025	151025	151025	151025	151025
ESCTA2831AA	ESC_TA2831AA	826C	Livestock	Swine	2020	2	TRUE	NA	Oceania	Australia	Western Australia	NA	NA	NA	NA	NA	AMRID	Escherichia coli	NA	NA	NA	NA	NA	NA	NA	NA	NA	NA	NA	NA	2020-11-20	2020-11-20	ESC_TA2831AA	Assembled	47	431737	4966876	Escherichia coli / Shigella;91.31%	76	30762	4.1	ESC_QB3395AA_AS	traces-0nWJHLa;ILLUMINA;Paired;;NA	151026	151026	151026	151025	151025	151025
ESCTA4768AA	ESC_TA4768AA	1430-10	Livestock	Swine	2020	4	TRUE	NA	Oceania	Australia	Victoria	West Wimmera	West Wimmera	NA	NA	NA	Rachel Hodgeman	Escherichia coli	NA	NA	NA	NA	NA	NA	NA	NA	NA	NA	NA	NA	2020-12-13	2020-12-13	ESC_TA4768AA	Assembled	556	122171	5156079	Escherichia coli / Shigella;91.19%	162	41686	4.1	ESC_TB1299AA_AS	traces-0SQemQA;ILLUMINA;Paired;;NA	152334	152334	152334	152334	126073	38547
ESCTA4780AA	ESC_TA4780AA	5217-8	Livestock	Swine	2019	11	TRUE	NA	Oceania	Australia	Victoria	Strathbogie	Euroa	NA	NA	NA	Rachel Hodgeman	Escherichia coli	NA	NA	NA	NA	NA	NA	NA	NA	NA	NA	NA	NA	2020-12-14	2020-12-14	ESC_TA4780AA	Assembled	181	161061	5095356	Escherichia coli / Shigella;88.76%	143	24618	4.1	ESC_TB1560AA_AS	traces-0OwPbLm;ILLUMINA;Paired;;NA	152345	152345	152345	152345	152345	152345
ESCTA4790AA	ESC_TA4790AA	3524-7	Livestock	Swine	2019	7	TRUE	NA	Oceania	Australia	Victoria	NA	Kow Swamp	NA	NA	NA	Rachel Hodgeman	Escherichia coli	NA	NA	NA	NA	NA	NA	NA	NA	NA	NA	NA	NA	2020-12-14	2020-12-14	ESC_TA4790AA	Assembled	104	104822	4606084	Escherichia coli / Shigella;96.81%	121	23501	4.1	ESC_TB1570AA_AS	traces-0KFunIx;ILLUMINA;Paired;;NA	152354	152354	152354	152354	152354	152354
GCA900196535	ESC_RA3683AA	F2_81	Livestock	Swine	2007	NA	NA	NA	Oceania	Australia	NA	NA	NA	NA	NA	NA	EBI	Escherichia coli	NA	NA	NA	NA	NA	NA	NA	PRJEB21464	NA	NA	SAMEA104140560	ERS1799578	2020-05-07	2020-01-08	ESC_RA3683AA	Assembled	1	5072784	5439436	NA	4	0	NaN	ESC_LB2190AA_AS	GCA_900196535;Complete Genome;;;	137832	137832	137832	137832	137832	137832
SRR11658524	ESC_RA3914AA	TZ41_1P	Livestock	Swine	2017	1	NA	NA	Oceania	Australia	NA	NA	NA	NA	NA	NA	The ithree institute	Escherichia coli	NA	NA	NA	NA	NA	NA	NA	PRJNA509690	SRP259416	NA	SAMN10587070	SRS6577588	2020-05-08	2020-05-01	ESC_RA3914AA	Assembled	120	88664	5075431	Escherichia coli / Shigella;90.85%	182	42448	4.1	ESC_LB3306AA_AS	SRR11658524;ILLUMINA;Paired;;SRX8219566	137729	137729	137729	137729	137729	95373
SRR11658525	ESC_RA3915AA	TZ41_S	Livestock	Swine	2017	1	NA	NA	Oceania	Australia	NA	NA	NA	NA	NA	NA	The ithree institute	Escherichia coli	NA	NA	NA	NA	NA	NA	NA	PRJNA509690	SRP259416	NA	SAMN10587069	SRS6577587	2020-05-08	2020-05-01	ESC_RA3915AA	Assembled	104	61849	4656781	Escherichia coli / Shigella;95.44%	204	29981	4.1	ESC_LB3305AA_AS	SRR11658525;ILLUMINA;Paired;;SRX8219565	137736	137736	137736	137736	61771	61771
SRR11658526	ESC_RA3916AA	TZ40_2P	Livestock	Swine	2017	1	NA	NA	Oceania	Australia	NA	NA	NA	NA	NA	NA	The ithree institute	Escherichia coli	NA	NA	NA	NA	NA	NA	NA	PRJNA509690	SRP259416	NA	SAMN10587068	SRS6577586	2020-05-08	2020-05-01	ESC_RA3916AA	Assembled	97	122713	4670157	Escherichia coli / Shigella;93.05%	91	13780	4.1	ESC_LB3304AA_AS	SRR11658526;ILLUMINA;Paired;;SRX8219564	137730	137730	137382	137382	137382	137382
SRR11658527	ESC_RA3917AA	TZ40_1P	Livestock	Swine	2017	1	NA	NA	Oceania	Australia	NA	NA	NA	NA	NA	NA	The ithree institute	Escherichia coli	NA	NA	NA	NA	NA	NA	NA	PRJNA509690	SRP259416	NA	SAMN10587067	SRS6577585	2020-05-08	2020-05-01	ESC_RA3917AA	Assembled	89	128889	5076762	Escherichia coli / Shigella;98.94%	126	35934	4.1	ESC_LB3303AA_AS	SRR11658527;ILLUMINA;Paired;;SRX8219563	137732	137732	137732	137732	137732	137732
SRR11658528	ESC_RA3918AA	TZ40_S	Livestock	Swine	2017	1	NA	NA	Oceania	Australia	NA	NA	NA	NA	NA	NA	The ithree institute	Escherichia coli	NA	NA	NA	NA	NA	NA	NA	PRJNA509690	SRP259416	NA	SAMN10587066	SRS6577584	2020-05-08	2020-05-01	ESC_RA3918AA	Assembled	112	107290	4715753	Escherichia coli / Shigella;94.39%	150	18089	4.1	ESC_LB3302AA_AS	SRR11658528;ILLUMINA;Paired;;SRX8219562	137733	137733	137733	137733	137733	137733
SRR11658529	ESC_RA3919AA	TZ39_S	Livestock	Swine	2017	1	NA	NA	Oceania	Australia	NA	NA	NA	NA	NA	NA	The ithree institute	Escherichia coli	NA	NA	NA	NA	NA	NA	NA	PRJNA509690	SRP259416	NA	SAMN10587065	SRS6577583	2020-05-08	2020-05-01	ESC_RA3919AA	Assembled	95	68953	4656207	Escherichia coli / Shigella;95.7%	184	22559	4.1	ESC_LB3301AA_AS	SRR11658529;ILLUMINA;Paired;;SRX8219561	61771	61771	61771	61771	61771	61771
SRR11658530	ESC_RA3920AA	TZ38_1P	Livestock	Swine	2017	1	NA	NA	Oceania	Australia	NA	NA	NA	NA	NA	NA	The ithree institute	Escherichia coli	NA	NA	NA	NA	NA	NA	NA	PRJNA509690	SRP259416	NA	SAMN10587064	SRS6577582	2020-05-08	2020-05-01	ESC_RA3920AA	Assembled	65	78296	5792195	Escherichia coli / Shigella;92.92%	403	81974	4.1	ESC_LB3300AA_AS	SRR11658530;ILLUMINA;Paired;;SRX8219560	137738	137738	137738	137738	137353	137353
SRR11658531	ESC_RA3921AA	TZ38_S	Livestock	Swine	2017	1	NA	NA	Oceania	Australia	NA	NA	NA	NA	NA	NA	The ithree institute	Escherichia coli	NA	NA	NA	NA	NA	NA	NA	PRJNA509690	SRP259416	NA	SAMN10587063	SRS6577581	2020-05-08	2020-05-01	ESC_RA3921AA	Assembled	149	37526	4673425	Escherichia coli / Shigella;97.26%	269	69112	4.1	ESC_LB3299AA_AS	SRR11658531;ILLUMINA;Paired;;SRX8219559	137739	137739	137739	137739	137739	137739
SRR11658532	ESC_RA3922AA	TZ37_2P	Livestock	Swine	2017	1	NA	NA	Oceania	Australia	NA	NA	NA	NA	NA	NA	The ithree institute	Escherichia coli	NA	NA	NA	NA	NA	NA	NA	PRJNA509690	SRP259416	NA	SAMN10587062	SRS6577580	2020-05-08	2020-05-01	ESC_RA3922AA	Assembled	82	192692	4856773	Escherichia coli / Shigella;97.17%	113	14649	4.1	ESC_LB3298AA_AS	SRR11658532;ILLUMINA;Paired;;SRX8219558	137374	137360	137360	137360	137360	137360
SRR11658533	ESC_RA3923AA	TZ37_1P	Livestock	Swine	2017	1	NA	NA	Oceania	Australia	NA	NA	NA	NA	NA	NA	The ithree institute	Escherichia coli	NA	NA	NA	NA	NA	NA	NA	PRJNA509690	SRP259416	NA	SAMN10587061	SRS6577579	2020-05-08	2020-05-01	ESC_RA3923AA	Assembled	94	77930	4872556	Escherichia coli / Shigella;90.37%	197	75371	4.1	ESC_LB3297AA_AS	SRR11658533;ILLUMINA;Paired;;SRX8219557	137737	137737	137737	137737	137737	137737
SRR11658534	ESC_RA3924AA	TZ5_S	Livestock	Swine	2017	1	NA	NA	Oceania	Australia	NA	NA	NA	NA	NA	NA	The ithree institute	Escherichia coli	NA	NA	NA	NA	NA	NA	NA	PRJNA509690	SRP259416	NA	SAMN10586980	SRS6577578	2020-05-08	2020-05-01	ESC_RA3924AA	Assembled	129	15067	4767436	Escherichia coli / Shigella;97.87%	696	82964	4.1	ESC_LB3296AA_AS	SRR11658534;ILLUMINA;Paired;;SRX8219556	137374	137360	137360	137360	137360	137360
SRR11658535	ESC_RA3925AA	TZ37_Sa	Livestock	Swine	2017	1	NA	NA	Oceania	Australia	NA	NA	NA	NA	NA	NA	The ithree institute	Escherichia coli	NA	NA	NA	NA	NA	NA	NA	PRJNA509690	SRP259416	NA	SAMN10587060	SRS6577577	2020-05-08	2020-05-01	ESC_RA3925AA	Assembled	92	275493	5185251	Escherichia coli / Shigella;98.0%	78	15704	4.1	ESC_LB3295AA_AS	SRR11658535;ILLUMINA;Paired;;SRX8219555	137747	137747	137747	137747	137747	137747
SRR11658536	ESC_RA3926AA	TZ37_S	Livestock	Swine	2017	1	NA	NA	Oceania	Australia	NA	NA	NA	NA	NA	NA	The ithree institute	Escherichia coli	NA	NA	NA	NA	NA	NA	NA	PRJNA509690	SRP259416	NA	SAMN10587059	SRS6577576	2020-05-08	2020-05-01	ESC_RA3926AA	Assembled	113	52698	4848816	Escherichia coli / Shigella;92.34%	233	36717	4.1	ESC_LB3294AA_AS	SRR11658536;ILLUMINA;Paired;;SRX8219554	61773	61773	61773	61773	61773	61773
SRR11658537	ESC_RA3927AA	TZ36_S	Livestock	Swine	2017	1	NA	NA	Oceania	Australia	NA	NA	NA	NA	NA	NA	The ithree institute	Escherichia coli	NA	NA	NA	NA	NA	NA	NA	PRJNA509690	SRP259416	NA	SAMN10587058	SRS6577575	2020-05-08	2020-05-01	ESC_RA3927AA	Assembled	68	48866	4800007	Escherichia coli / Shigella;95.35%	232	74360	4.1	ESC_LB3293AA_AS	SRR11658537;ILLUMINA;Paired;;SRX8219553	137746	137746	137377	137377	137377	137377
SRR11658538	ESC_RA3928AA	TZ35_S	Livestock	Swine	2017	1	NA	NA	Oceania	Australia	NA	NA	NA	NA	NA	NA	The ithree institute	Escherichia coli	NA	NA	NA	NA	NA	NA	NA	PRJNA509690	SRP259416	NA	SAMN10587057	SRS6577574	2020-05-08	2020-05-01	ESC_RA3928AA	Assembled	98	127884	4610313	Escherichia coli / Shigella;93.76%	98	36632	4.1	ESC_LB3292AA_AS	SRR11658538;ILLUMINA;Paired;;SRX8219552	137379	137363	137363	137363	137363	40690
SRR11658539	ESC_RA3929AA	TZ34_2P	Livestock	Swine	2017	1	NA	NA	Oceania	Australia	NA	NA	NA	NA	NA	NA	The ithree institute	Escherichia coli	NA	NA	NA	NA	NA	NA	NA	PRJNA509690	SRP259416	NA	SAMN10587056	SRS6577573	2020-05-08	2020-05-01	ESC_RA3929AA	Assembled	59	54721	4723990	Escherichia coli / Shigella;95.0%	196	24795	4.1	ESC_LB3291AA_AS	SRR11658539;ILLUMINA;Paired;;SRX8219551	137744	137744	137744	137744	137744	137744
SRR11658540	ESC_RA3930AA	TZ34_1P	Livestock	Swine	2017	1	NA	NA	Oceania	Australia	NA	NA	NA	NA	NA	NA	The ithree institute	Escherichia coli	NA	NA	NA	NA	NA	NA	NA	PRJNA509690	SRP259416	NA	SAMN10587055	SRS6577572	2020-05-08	2020-05-01	ESC_RA3930AA	Assembled	81	98934	4705439	Escherichia coli / Shigella;94.12%	139	23678	4.1	ESC_LB3290AA_AS	SRR11658540;ILLUMINA;Paired;;SRX8219550	137741	137741	137741	137741	137739	137739
SRR11658541	ESC_RA3931AA	TZ34_S	Livestock	Swine	2017	1	NA	NA	Oceania	Australia	NA	NA	NA	NA	NA	NA	The ithree institute	Escherichia coli	NA	NA	NA	NA	NA	NA	NA	PRJNA509690	SRP259416	NA	SAMN10587054	SRS6577571	2020-05-08	2020-05-01	ESC_RA3931AA	Assembled	92	84146	4999343	Escherichia coli / Shigella;96.85%	170	21214	4.1	ESC_LB3289AA_AS	SRR11658541;ILLUMINA;Paired;;SRX8219549	137742	137742	61770	61770	61770	61770
SRR11658542	ESC_RA3932AA	TZ33_5P	Livestock	Swine	2017	1	NA	NA	Oceania	Australia	NA	NA	NA	NA	NA	NA	The ithree institute	Escherichia coli	NA	NA	NA	NA	NA	NA	NA	PRJNA509690	SRP259416	NA	SAMN10587053	SRS6577570	2020-05-08	2020-05-01	ESC_RA3932AA	Assembled	85	221302	4707197	Escherichia coli / Shigella;95.65%	67	14413	4.1	ESC_LB3288AA_AS	SRR11658542;ILLUMINA;Paired;;SRX8219548	61775	61775	61775	61775	61775	61775
SRR11658543	ESC_RA3933AA	TZ33_4Pb	Livestock	Swine	2017	1	NA	NA	Oceania	Australia	NA	NA	NA	NA	NA	NA	The ithree institute	Escherichia coli	NA	NA	NA	NA	NA	NA	NA	PRJNA509690	SRP259416	NA	SAMN10587052	SRS6577569	2020-05-08	2020-05-01	ESC_RA3933AA	Assembled	78	95875	5030253	Escherichia coli / Shigella;96.22%	216	40949	4.1	ESC_LB3287AA_AS	SRR11658543;ILLUMINA;Paired;;SRX8219547	137745	137745	137745	137745	137341	137341
SRR11658544	ESC_RA3934AA	TZ33_4Pa	Livestock	Swine	2017	1	NA	NA	Oceania	Australia	NA	NA	NA	NA	NA	NA	The ithree institute	Escherichia coli	NA	NA	NA	NA	NA	NA	NA	PRJNA509690	SRP259416	NA	SAMN10587051	SRS6577568	2020-05-08	2020-05-01	ESC_RA3934AA	Assembled	78	127014	5466196	Escherichia coli / Shigella;95.41%	265	42473	4.1	ESC_LB3286AA_AS	SRR11658544;ILLUMINA;Paired;;SRX8219546	137750	137749	137344	137344	137344	3526
SRR11658545	ESC_RA3935AA	TZ4_5P	Livestock	Swine	2017	1	NA	NA	Oceania	Australia	NA	NA	NA	NA	NA	NA	The ithree institute	Escherichia coli	NA	NA	NA	NA	NA	NA	NA	PRJNA509690	SRP259416	NA	SAMN10586979	SRS6577567	2020-05-08	2020-05-01	ESC_RA3935AA	Assembled	95	108227	4989724	Escherichia coli / Shigella;94.05%	177	34539	4.1	ESC_LB3285AA_AS	SRR11658545;ILLUMINA;Paired;;SRX8219545	137753	137753	137753	137753	137753	137753
SRR11658546	ESC_RA3936AA	TZ33_4P	Livestock	Swine	2017	1	NA	NA	Oceania	Australia	NA	NA	NA	NA	NA	NA	The ithree institute	Escherichia coli	NA	NA	NA	NA	NA	NA	NA	PRJNA509690	SRP259416	NA	SAMN10587050	SRS6577566	2020-05-08	2020-05-01	ESC_RA3936AA	Assembled	79	109149	5487840	Escherichia coli / Shigella;98.86%	296	38950	4.1	ESC_LB3284AA_AS	SRR11658546;ILLUMINA;Paired;;SRX8219544	137749	137749	137344	137344	137344	3526
SRR11658547	ESC_RA3937AA	TZ33_2P	Livestock	Swine	2017	1	NA	NA	Oceania	Australia	NA	NA	NA	NA	NA	NA	The ithree institute	Escherichia coli	NA	NA	NA	NA	NA	NA	NA	PRJNA509690	SRP259416	NA	SAMN10587049	SRS6577565	2020-05-08	2020-05-01	ESC_RA3937AA	Assembled	91	126544	4919752	Escherichia coli / Shigella;88.3%	137	17672	4.1	ESC_LB3283AA_AS	SRR11658547;ILLUMINA;Paired;;SRX8219543	137752	137752	137752	137752	137752	137370
SRR11658548	ESC_RA3938AA	TZ33_1P	Livestock	Swine	2017	1	NA	NA	Oceania	Australia	NA	NA	NA	NA	NA	NA	The ithree institute	Escherichia coli	NA	NA	NA	NA	NA	NA	NA	PRJNA509690	SRP259416	NA	SAMN10587048	SRS6577564	2020-05-08	2020-05-01	ESC_RA3938AA	Assembled	133	110140	4478455	Escherichia coli / Shigella;98.94%	116	12922	4.1	ESC_LB3282AA_AS	SRR11658548;ILLUMINA;Paired;;SRX8219542	137748	137748	137748	137748	137748	137748
SRR11658549	ESC_RA3939AA	TZ33_S	Livestock	Swine	2017	1	NA	NA	Oceania	Australia	NA	NA	NA	NA	NA	NA	The ithree institute	Escherichia coli	NA	NA	NA	NA	NA	NA	NA	PRJNA509690	SRP259416	NA	SAMN10587047	SRS6577563	2020-05-08	2020-05-01	ESC_RA3939AA	Assembled	103	124088	5134991	Escherichia coli / Shigella;100.0%	147	29950	4.1	ESC_LB3281AA_AS	SRR11658549;ILLUMINA;Paired;;SRX8219541	137751	137751	137751	137751	137732	137732
SRR11658550	ESC_RA3940AA	TZ32_7Pb	Livestock	Swine	2017	1	NA	NA	Oceania	Australia	NA	NA	NA	NA	NA	NA	The ithree institute	Escherichia coli	NA	NA	NA	NA	NA	NA	NA	PRJNA509690	SRP259416	NA	SAMN10587046	SRS6577562	2020-05-08	2020-05-01	ESC_RA3940AA	Assembled	100	47185	5484613	Escherichia coli / Shigella;98.49%	400	65767	4.1	ESC_LB3280AA_AS	SRR11658550;ILLUMINA;Paired;;SRX8219540	137797	137749	137344	137344	137344	3526
SRR11658551	ESC_RA3941AA	TZ32_7Pa	Livestock	Swine	2017	1	NA	NA	Oceania	Australia	NA	NA	NA	NA	NA	NA	The ithree institute	Escherichia coli	NA	NA	NA	NA	NA	NA	NA	PRJNA509690	SRP259416	NA	SAMN10587045	SRS6577561	2020-05-08	2020-05-01	ESC_RA3941AA	Assembled	79	149217	5275951	Escherichia coli / Shigella;96.97%	159	19505	4.1	ESC_LB3279AA_AS	SRR11658551;ILLUMINA;Paired;;SRX8219539	137375	137375	137375	137375	137375	1204
SRR11658552	ESC_RA3942AA	TZ32_7P	Livestock	Swine	2017	1	NA	NA	Oceania	Australia	NA	NA	NA	NA	NA	NA	The ithree institute	Escherichia coli	NA	NA	NA	NA	NA	NA	NA	PRJNA509690	SRP259416	NA	SAMN10587044	SRS6577560	2020-05-08	2020-05-01	ESC_RA3942AA	Assembled	83	79028	5464852	Escherichia coli / Shigella;98.41%	283	51407	4.1	ESC_LB3278AA_AS	SRR11658552;ILLUMINA;Paired;;SRX8219538	137798	137749	137344	137344	137344	3526
SRR11658553	ESC_RA3943AA	TZ32_6P	Livestock	Swine	2017	1	NA	NA	Oceania	Australia	NA	NA	NA	NA	NA	NA	The ithree institute	Escherichia coli	NA	NA	NA	NA	NA	NA	NA	PRJNA509690	SRP259416	NA	SAMN10587043	SRS6577559	2020-05-08	2020-05-01	ESC_RA3943AA	Assembled	95	63319	5763700	Escherichia coli / Shigella;92.5%	369	61828	4.1	ESC_LB3277AA_AS	SRR11658553;ILLUMINA;Paired;;SRX8219537	137799	137376	137353	137353	137353	137353
SRR11658554	ESC_RA3944AA	TZ32_5P	Livestock	Swine	2017	1	NA	NA	Oceania	Australia	NA	NA	NA	NA	NA	NA	The ithree institute	Escherichia coli	NA	NA	NA	NA	NA	NA	NA	PRJNA509690	SRP259416	NA	SAMN10587042	SRS6577558	2020-05-08	2020-05-01	ESC_RA3944AA	Assembled	105	114731	4841665	Escherichia coli / Shigella;91.43%	82	31439	4.1	ESC_LB3276AA_AS	SRR11658554;ILLUMINA;Paired;;SRX8219536	137800	137800	137330	137330	137330	137330
SRR11658555	ESC_RA3945AA	TZ32_4P	Livestock	Swine	2017	1	NA	NA	Oceania	Australia	NA	NA	NA	NA	NA	NA	The ithree institute	Escherichia coli	NA	NA	NA	NA	NA	NA	NA	PRJNA509690	SRP259416	NA	SAMN10587041	SRS6577557	2020-05-08	2020-05-01	ESC_RA3945AA	Assembled	131	32607	4898359	Escherichia coli / Shigella;97.11%	408	59386	4.1	ESC_LB3275AA_AS	SRR11658555;ILLUMINA;Paired;;SRX8219535	137801	137801	137801	137745	137341	137341
SRR11658556	ESC_RA3946AA	TZ4_4Pa	Livestock	Swine	2017	1	NA	NA	Oceania	Australia	NA	NA	NA	NA	NA	NA	The ithree institute	Escherichia coli	NA	NA	NA	NA	NA	NA	NA	PRJNA509690	SRP259416	NA	SAMN10586978	SRS6577556	2020-05-08	2020-05-01	ESC_RA3946AA	Assembled	116	92605	4676683	Escherichia coli / Shigella;97.19%	133	16520	4.1	ESC_LB3274AA_AS	SRR11658556;ILLUMINA;Paired;;SRX8219534	137802	137802	137802	137802	137802	137802
SRR11658557	ESC_RA3947AA	TZ32_3P	Livestock	Swine	2017	1	NA	NA	Oceania	Australia	NA	NA	NA	NA	NA	NA	The ithree institute	Escherichia coli	NA	NA	NA	NA	NA	NA	NA	PRJNA509690	SRP259416	NA	SAMN10587040	SRS6577555	2020-05-08	2020-05-01	ESC_RA3947AA	Assembled	94	126115	5064851	Escherichia coli / Shigella;84.04%	121	16913	4.1	ESC_LB3273AA_AS	SRR11658557;ILLUMINA;Paired;;SRX8219533	137803	137803	137803	137803	137803	95373
SRR11658558	ESC_RA3948AA	TZ32_2P	Livestock	Swine	2017	1	NA	NA	Oceania	Australia	NA	NA	NA	NA	NA	NA	The ithree institute	Escherichia coli	NA	NA	NA	NA	NA	NA	NA	PRJNA509690	SRP259416	NA	SAMN10587039	SRS6577554	2020-05-08	2020-05-01	ESC_RA3948AA	Assembled	107	90340	4676281	Escherichia coli / Shigella;96.45%	131	15482	4.1	ESC_LB3272AA_AS	SRR11658558;ILLUMINA;Paired;;SRX8219532	137804	137802	137802	137802	137802	137802
SRR11658559	ESC_RA3949AA	TZ32_1P	Livestock	Swine	2017	1	NA	NA	Oceania	Australia	NA	NA	NA	NA	NA	NA	The ithree institute	Escherichia coli	NA	NA	NA	NA	NA	NA	NA	PRJNA509690	SRP259416	NA	SAMN10587038	SRS6577553	2020-05-08	2020-05-01	ESC_RA3949AA	Assembled	88	92270	5477533	Escherichia coli / Shigella;97.84%	311	41429	4.1	ESC_LB3271AA_AS	SRR11658559;ILLUMINA;Paired;;SRX8219531	137805	137805	137344	137344	137344	3526
SRR11658560	ESC_RA3950AA	TZ32_S	Livestock	Swine	2017	1	NA	NA	Oceania	Australia	NA	NA	NA	NA	NA	NA	The ithree institute	Escherichia coli	NA	NA	NA	NA	NA	NA	NA	PRJNA509690	SRP259416	NA	SAMN10587037	SRS6577552	2020-05-08	2020-05-01	ESC_RA3950AA	Assembled	121	59123	4594858	Escherichia coli / Shigella;98.04%	184	45587	4.1	ESC_LB3270AA_AS	SRR11658560;ILLUMINA;Paired;;SRX8219530	137806	137363	137363	137363	137363	40690
SRR11658561	ESC_RA3951AA	TZ31_1P	Livestock	Swine	2017	1	NA	NA	Oceania	Australia	NA	NA	NA	NA	NA	NA	The ithree institute	Escherichia coli	NA	NA	NA	NA	NA	NA	NA	PRJNA509690	SRP259416	NA	SAMN10587036	SRS6577551	2020-05-08	2020-05-01	ESC_RA3951AA	Assembled	95	125884	5461169	Escherichia coli / Shigella;84.63%	184	26512	4.1	ESC_LB3269AA_AS	SRR11658561;ILLUMINA;Paired;;SRX8219529	137807	84323	84323	84323	84323	84323
SRR11658562	ESC_RA3952AA	TZ31_S	Livestock	Swine	2017	1	NA	NA	Oceania	Australia	NA	NA	NA	NA	NA	NA	The ithree institute	Escherichia coli	NA	NA	NA	NA	NA	NA	NA	PRJNA509690	SRP259416	NA	SAMN10587035	SRS6577550	2020-05-08	2020-05-01	ESC_RA3952AA	Assembled	109	48420	4680262	Escherichia coli / Shigella;90.53%	224	37857	4.1	ESC_LB3268AA_AS	SRR11658562;ILLUMINA;Paired;;SRX8219528	137808	137808	137808	137808	137808	137808
SRR11658563	ESC_RA3953AA	TZ30_5P	Livestock	Swine	2017	1	NA	NA	Oceania	Australia	NA	NA	NA	NA	NA	NA	The ithree institute	Escherichia coli	NA	NA	NA	NA	NA	NA	NA	PRJNA509690	SRP259416	NA	SAMN10587034	SRS6577549	2020-05-08	2020-05-01	ESC_RA3953AA	Assembled	84	232115	4996200	Escherichia coli / Shigella;94.24%	85	18535	4.1	ESC_LB3267AA_AS	SRR11658563;ILLUMINA;Paired;;SRX8219527	137809	137809	137357	137357	137357	137357
SRR11658564	ESC_RA3954AA	TZ30_4P	Livestock	Swine	2017	1	NA	NA	Oceania	Australia	NA	NA	NA	NA	NA	NA	The ithree institute	Escherichia coli	NA	NA	NA	NA	NA	NA	NA	PRJNA509690	SRP259416	NA	SAMN10587033	SRS6577548	2020-05-08	2020-05-01	ESC_RA3954AA	Assembled	84	121771	4909556	Escherichia coli / Shigella;91.9%	155	26312	4.1	ESC_LB3266AA_AS	SRR11658564;ILLUMINA;Paired;;SRX8219526	137810	137810	137810	137810	137810	137810
SRR11658565	ESC_RA3955AA	TZ30_3P	Livestock	Swine	2017	1	NA	NA	Oceania	Australia	NA	NA	NA	NA	NA	NA	The ithree institute	Escherichia coli	NA	NA	NA	NA	NA	NA	NA	PRJNA509690	SRP259416	NA	SAMN10587032	SRS6577547	2020-05-08	2020-05-01	ESC_RA3955AA	Assembled	90	126202	4744194	Escherichia coli / Shigella;97.26%	88	10994	4.1	ESC_LB3265AA_AS	SRR11658565;ILLUMINA;Paired;;SRX8219525	137811	137811	137811	137811	137811	137811
SRR11658566	ESC_RA3956AA	TZ30_2P	Livestock	Swine	2017	1	NA	NA	Oceania	Australia	NA	NA	NA	NA	NA	NA	The ithree institute	Escherichia coli	NA	NA	NA	NA	NA	NA	NA	PRJNA509690	SRP259416	NA	SAMN10587031	SRS6577546	2020-05-08	2020-05-01	ESC_RA3956AA	Assembled	97	200702	4943487	Escherichia coli / Shigella;92.85%	93	22213	4.1	ESC_LB3264AA_AS	SRR11658566;ILLUMINA;Paired;;SRX8219524	137813	137813	137813	137813	137813	137813
SRR11658567	ESC_RA3957AA	TZ4_4P	Livestock	Swine	2017	1	NA	NA	Oceania	Australia	NA	NA	NA	NA	NA	NA	The ithree institute	Escherichia coli	NA	NA	NA	NA	NA	NA	NA	PRJNA509690	SRP259416	NA	SAMN10586977	SRS6577545	2020-05-08	2020-05-01	ESC_RA3957AA	Assembled	101	90999	5089659	Escherichia coli / Shigella;96.43%	136	48472	4.1	ESC_LB3263AA_AS	SRR11658567;ILLUMINA;Paired;;SRX8219523	137812	137812	137812	137337	137337	137337
SRR11658568	ESC_RA3958AA	TZ30_1P	Livestock	Swine	2017	1	NA	NA	Oceania	Australia	NA	NA	NA	NA	NA	NA	The ithree institute	Escherichia coli	NA	NA	NA	NA	NA	NA	NA	PRJNA509690	SRP259416	NA	SAMN10587030	SRS6577544	2020-05-08	2020-05-01	ESC_RA3958AA	Assembled	78	78708	4866143	Escherichia coli / Shigella;90.34%	184	74636	4.1	ESC_LB3262AA_AS	SRR11658568;ILLUMINA;Paired;;SRX8219522	137814	137814	137814	137737	137737	137737
SRR11658569	ESC_RA3959AA	TZ30_S	Livestock	Swine	2017	1	NA	NA	Oceania	Australia	NA	NA	NA	NA	NA	NA	The ithree institute	Escherichia coli	NA	NA	NA	NA	NA	NA	NA	PRJNA509690	SRP259416	NA	SAMN10587029	SRS6577543	2020-05-08	2020-05-01	ESC_RA3959AA	Assembled	104	54900	4496156	Escherichia coli / Shigella;94.24%	164	22404	4.1	ESC_LB3261AA_AS	SRR11658569;ILLUMINA;Paired;;SRX8219521	137367	137343	137343	137343	24841	24841
SRR11658570	ESC_RA3960AA	TZ27_3P	Livestock	Swine	2017	1	NA	NA	Oceania	Australia	NA	NA	NA	NA	NA	NA	The ithree institute	Escherichia coli	NA	NA	NA	NA	NA	NA	NA	PRJNA509690	SRP259416	NA	SAMN10587028	SRS6577542	2020-05-08	2020-05-01	ESC_RA3960AA	Assembled	95	54721	4728104	Escherichia coli / Shigella;96.3%	197	20674	4.1	ESC_LB3260AA_AS	SRR11658570;ILLUMINA;Paired;;SRX8219520	137815	137815	137744	137744	137744	137744
SRR11658571	ESC_RA3961AA	TZ27_1P	Livestock	Swine	2017	1	NA	NA	Oceania	Australia	NA	NA	NA	NA	NA	NA	The ithree institute	Escherichia coli	NA	NA	NA	NA	NA	NA	NA	PRJNA509690	SRP259416	NA	SAMN10587027	SRS6577541	2020-05-08	2020-05-01	ESC_RA3961AA	Assembled	112	109519	5236691	Escherichia coli / Shigella;99.03%	129	36210	4.1	ESC_LB3259AA_AS	SRR11658571;ILLUMINA;Paired;;SRX8219519	137324	137324	137324	137324	137324	137324
SRR11658572	ESC_RA3962AA	TZ27_S	Livestock	Swine	2017	1	NA	NA	Oceania	Australia	NA	NA	NA	NA	NA	NA	The ithree institute	Escherichia coli	NA	NA	NA	NA	NA	NA	NA	PRJNA509690	SRP259416	NA	SAMN10587026	SRS6577540	2020-05-08	2020-05-01	ESC_RA3962AA	Assembled	116	76472	4736568	Escherichia coli / Shigella;93.53%	180	49359	4.1	ESC_LB3258AA_AS	SRR11658572;ILLUMINA;Paired;;SRX8219518	137323	137323	137323	137323	137323	137323
SRR11658573	ESC_RA3963AA	TZ26_3P	Livestock	Swine	2017	1	NA	NA	Oceania	Australia	NA	NA	NA	NA	NA	NA	The ithree institute	Escherichia coli	NA	NA	NA	NA	NA	NA	NA	PRJNA509690	SRP259416	NA	SAMN10587025	SRS6577539	2020-05-08	2020-05-01	ESC_RA3963AA	Assembled	113	111910	4929806	Escherichia coli / Shigella;98.26%	149	32760	4.1	ESC_LB3257AA_AS	SRR11658573;ILLUMINA;Paired;;SRX8219517	126077	126077	126077	126073	126073	38547
SRR11658574	ESC_RA3964AA	TZ26_2P	Livestock	Swine	2017	1	NA	NA	Oceania	Australia	NA	NA	NA	NA	NA	NA	The ithree institute	Escherichia coli	NA	NA	NA	NA	NA	NA	NA	PRJNA509690	SRP259416	NA	SAMN10587024	SRS6577538	2020-05-08	2020-05-01	ESC_RA3964AA	Assembled	113	235076	4854026	Escherichia coli / Shigella;95.24%	94	61175	4.1	ESC_LB3256AA_AS	SRR11658574;ILLUMINA;Paired;;SRX8219516	137325	137325	137325	137325	137325	137325
SRR11658575	ESC_RA3965AA	TZ26_1P	Livestock	Swine	2017	1	NA	NA	Oceania	Australia	NA	NA	NA	NA	NA	NA	The ithree institute	Escherichia coli	NA	NA	NA	NA	NA	NA	NA	PRJNA509690	SRP259416	NA	SAMN10587023	SRS6577537	2020-05-08	2020-05-01	ESC_RA3965AA	Assembled	80	107496	4798425	Escherichia coli / Shigella;96.81%	109	21881	4.1	ESC_LB3255AA_AS	SRR11658575;ILLUMINA;Paired;;SRX8219515	137326	137326	137326	137326	137326	137326
SRR11658576	ESC_RA3966AA	TZ26_S	Livestock	Swine	2017	1	NA	NA	Oceania	Australia	NA	NA	NA	NA	NA	NA	The ithree institute	Escherichia coli	NA	NA	NA	NA	NA	NA	NA	PRJNA509690	SRP259416	NA	SAMN10587022	SRS6577536	2020-05-08	2020-05-01	ESC_RA3966AA	Assembled	62	105213	4814273	Escherichia coli / Shigella;91.15%	141	34470	4.1	ESC_LB3254AA_AS	SRR11658576;ILLUMINA;Paired;;SRX8219514	137327	137327	137327	137327	137327	137327
SRR11658577	ESC_RA3967AA	TZ25_1P	Livestock	Swine	2017	1	NA	NA	Oceania	Australia	NA	NA	NA	NA	NA	NA	The ithree institute	Escherichia coli	NA	NA	NA	NA	NA	NA	NA	PRJNA509690	SRP259416	NA	SAMN10587021	SRS6577535	2020-05-08	2020-05-01	ESC_RA3967AA	Assembled	102	249254	4793589	Escherichia coli / Shigella;96.6%	84	10419	4.1	ESC_LB3253AA_AS	SRR11658577;ILLUMINA;Paired;;SRX8219513	137328	137328	137328	137328	137328	137328
SRR11658578	ESC_RA3968AA	TZ4_3P	Livestock	Swine	2017	1	NA	NA	Oceania	Australia	NA	NA	NA	NA	NA	NA	The ithree institute	Escherichia coli	NA	NA	NA	NA	NA	NA	NA	PRJNA509690	SRP259416	NA	SAMN10586976	SRS6577534	2020-05-08	2020-05-01	ESC_RA3968AA	Assembled	104	121356	4820009	Escherichia coli / Shigella;95.79%	120	37930	4.1	ESC_LB3252AA_AS	SRR11658578;ILLUMINA;Paired;;SRX8219512	137329	137329	137329	137326	137326	137326
SRR11658579	ESC_RA3969AA	TZ25_S	Livestock	Swine	2017	1	NA	NA	Oceania	Australia	NA	NA	NA	NA	NA	NA	The ithree institute	Escherichia coli	NA	NA	NA	NA	NA	NA	NA	PRJNA509690	SRP259416	NA	SAMN10587020	SRS6577533	2020-05-08	2020-05-01	ESC_RA3969AA	Assembled	107	177382	4842516	Escherichia coli / Shigella;92.72%	67	25535	4.1	ESC_LB3251AA_AS	SRR11658579;ILLUMINA;Paired;;SRX8219511	137330	137330	137330	137330	137330	137330
SRR11658580	ESC_RA3970AA	TZ24_3Pa	Livestock	Swine	2017	1	NA	NA	Oceania	Australia	NA	NA	NA	NA	NA	NA	The ithree institute	Escherichia coli	NA	NA	NA	NA	NA	NA	NA	PRJNA509690	SRP259416	NA	SAMN10587019	SRS6577532	2020-05-08	2020-05-01	ESC_RA3970AA	Assembled	67	153432	5019115	Escherichia coli / Shigella;97.65%	116	41374	4.1	ESC_LB3250AA_AS	SRR11658580;ILLUMINA;Paired;;SRX8219510	137331	137331	137331	137331	137331	7854
SRR11658581	ESC_RA3971AA	TZ24_1P	Livestock	Swine	2017	1	NA	NA	Oceania	Australia	NA	NA	NA	NA	NA	NA	The ithree institute	Escherichia coli	NA	NA	NA	NA	NA	NA	NA	PRJNA509690	SRP259416	NA	SAMN10587018	SRS6577531	2020-05-08	2020-05-01	ESC_RA3971AA	Assembled	73	116503	4800188	Escherichia coli / Shigella;96.94%	117	25878	4.1	ESC_LB3249AA_AS	SRR11658581;ILLUMINA;Paired;;SRX8219509	137332	137326	137326	137326	137326	137326
SRR11658582	ESC_RA3972AA	TZ21_2P	Livestock	Swine	2017	1	NA	NA	Oceania	Australia	NA	NA	NA	NA	NA	NA	The ithree institute	Escherichia coli	NA	NA	NA	NA	NA	NA	NA	PRJNA509690	SRP259416	NA	SAMN10587017	SRS6577530	2020-05-08	2020-05-01	ESC_RA3972AA	Assembled	95	133992	5232807	Escherichia coli / Shigella;98.86%	112	29186	4.1	ESC_LB3248AA_AS	SRR11658582;ILLUMINA;Paired;;SRX8219508	137333	137333	137324	137324	137324	137324
SRR11658583	ESC_RA3973AA	TZ21_1P	Livestock	Swine	2017	1	NA	NA	Oceania	Australia	NA	NA	NA	NA	NA	NA	The ithree institute	Escherichia coli	NA	NA	NA	NA	NA	NA	NA	PRJNA509690	SRP259416	NA	SAMN10587016	SRS6577529	2020-05-08	2020-05-01	ESC_RA3973AA	Assembled	87	90501	5220945	Escherichia coli / Shigella;95.02%	183	58852	4.1	ESC_LB3247AA_AS	SRR11658583;ILLUMINA;Paired;;SRX8219507	137334	137334	137334	137334	137334	137334
SRR11658584	ESC_RA3974AA	TZ21_S	Livestock	Swine	2017	1	NA	NA	Oceania	Australia	NA	NA	NA	NA	NA	NA	The ithree institute	Escherichia coli	NA	NA	NA	NA	NA	NA	NA	PRJNA509690	SRP259416	NA	SAMN10587015	SRS6577528	2020-05-08	2020-05-01	ESC_RA3974AA	Assembled	81	49111	5103057	Escherichia coli / Shigella;98.84%	200	54826	4.1	ESC_LB3246AA_AS	SRR11658584;ILLUMINA;Paired;;SRX8219506	137337	137337	137337	137337	137337	137337
SRR11658585	ESC_RA3975AA	TZ20_2P	Livestock	Swine	2017	1	NA	NA	Oceania	Australia	NA	NA	NA	NA	NA	NA	The ithree institute	Escherichia coli	NA	NA	NA	NA	NA	NA	NA	PRJNA509690	SRP259416	NA	SAMN10587014	SRS6577527	2020-05-08	2020-05-01	ESC_RA3975AA	Assembled	80	132033	5004496	Escherichia coli / Shigella;95.67%	144	32377	4.1	ESC_LB3245AA_AS	SRR11658585;ILLUMINA;Paired;;SRX8219505	137338	137338	137338	137338	137338	137338
SRR11658586	ESC_SA4304AA	TZ20_1P	Livestock	Swine	2017	1	NA	NA	Oceania	Australia	NA	NA	NA	NA	NA	NA	The ithree institute	Escherichia coli	NA	NA	NA	NA	NA	NA	NA	PRJNA509690	SRP259416	NA	SAMN10587013	SRS6577526	2020-10-01	2020-05-15	ESC_SA4304AA	Assembled	43	188590	5143680	Escherichia coli / Shigella;96.77%	79	14020	4.1	ESC_NB6532AA_AS	SRR11658586;ILLUMINA;Paired;;SRX8219504	147368	147368	147368	147368	147368	137747
SRR11658587	ESC_RA3976AA	TZ20_S	Livestock	Swine	2017	1	NA	NA	Oceania	Australia	NA	NA	NA	NA	NA	NA	The ithree institute	Escherichia coli	NA	NA	NA	NA	NA	NA	NA	PRJNA509690	SRP259416	NA	SAMN10587012	SRS6577525	2020-05-08	2020-05-01	ESC_RA3976AA	Assembled	112	50619	4793301	Escherichia coli / Shigella;96.82%	230	55553	4.1	ESC_LB3244AA_AS	SRR11658587;ILLUMINA;Paired;;SRX8219503	137339	137339	137326	137326	137326	137326
SRR11658588	ESC_RA3977AA	TZ19_S	Livestock	Swine	2017	1	NA	NA	Oceania	Australia	NA	NA	NA	NA	NA	NA	The ithree institute	Escherichia coli	NA	NA	NA	NA	NA	NA	NA	PRJNA509690	SRP259416	NA	SAMN10587011	SRS6577524	2020-05-08	2020-05-01	ESC_RA3977AA	Assembled	122	36799	4785371	Escherichia coli / Shigella;95.14%	296	59890	4.1	ESC_LB3243AA_AS	SRR11658588;ILLUMINA;Paired;;SRX8219502	137340	137340	137340	137340	137340	137340
SRR11658589	ESC_RA3978AA	TZ4_2P	Livestock	Swine	2017	1	NA	NA	Oceania	Australia	NA	NA	NA	NA	NA	NA	The ithree institute	Escherichia coli	NA	NA	NA	NA	NA	NA	NA	PRJNA509690	SRP259416	NA	SAMN10586975	SRS6577523	2020-05-08	2020-05-01	ESC_RA3978AA	Assembled	96	95869	5186080	Escherichia coli / Shigella;95.78%	204	29417	4.1	ESC_LB3242AA_AS	SRR11658589;ILLUMINA;Paired;;SRX8219501	137341	137341	137341	137341	137341	137341
SRR11658590	ESC_RA3979AA	TZ18_4P	Livestock	Swine	2017	1	NA	NA	Oceania	Australia	NA	NA	NA	NA	NA	NA	The ithree institute	Escherichia coli	NA	NA	NA	NA	NA	NA	NA	PRJNA509690	SRP259416	NA	SAMN10587010	SRS6577522	2020-05-08	2020-05-01	ESC_RA3979AA	Assembled	73	331862	5156882	Escherichia coli / Shigella;88.89%	76	11413	4.1	ESC_LB3241AA_AS	SRR11658590;ILLUMINA;Paired;;SRX8219500	137342	137342	137342	137342	137342	137342
SRR11658591	ESC_RA3980AA	TZ18_3P	Livestock	Swine	2017	1	NA	NA	Oceania	Australia	NA	NA	NA	NA	NA	NA	The ithree institute	Escherichia coli	NA	NA	NA	NA	NA	NA	NA	PRJNA509690	SRP259416	NA	SAMN10587009	SRS6577521	2020-05-08	2020-05-01	ESC_RA3980AA	Assembled	111	67657	4500242	Escherichia coli / Shigella;93.8%	153	19502	4.1	ESC_LB3240AA_AS	SRR11658591;ILLUMINA;Paired;;SRX8219499	137343	137343	137343	137343	24841	24841
SRR11658592	ESC_RA3981AA	TZ18_2P	Livestock	Swine	2017	1	NA	NA	Oceania	Australia	NA	NA	NA	NA	NA	NA	The ithree institute	Escherichia coli	NA	NA	NA	NA	NA	NA	NA	PRJNA509690	SRP259416	NA	SAMN10587008	SRS6577520	2020-05-08	2020-05-01	ESC_RA3981AA	Assembled	75	126638	5466200	Escherichia coli / Shigella;99.4%	257	47272	4.1	ESC_LB3239AA_AS	SRR11658592;ILLUMINA;Paired;;SRX8219498	137344	137344	137344	137344	137344	3526
SRR11658593	ESC_RA3982AA	TZ18_S	Livestock	Swine	2017	1	NA	NA	Oceania	Australia	NA	NA	NA	NA	NA	NA	The ithree institute	Escherichia coli	NA	NA	NA	NA	NA	NA	NA	PRJNA509690	SRP259416	NA	SAMN10587007	SRS6577519	2020-05-08	2020-05-01	ESC_RA3982AA	Assembled	89	102070	4776081	Escherichia coli / Shigella;92.24%	136	20448	4.1	ESC_LB3238AA_AS	SRR11658593;ILLUMINA;Paired;;SRX8219497	137345	137345	137345	137345	137345	137345
SRR11658594	ESC_RA3983AA	TZ17_4Pb	Livestock	Swine	2017	1	NA	NA	Oceania	Australia	NA	NA	NA	NA	NA	NA	The ithree institute	Escherichia coli	NA	NA	NA	NA	NA	NA	NA	PRJNA509690	SRP259416	NA	SAMN10587006	SRS6577518	2020-05-08	2020-05-01	ESC_RA3983AA	Assembled	98	111607	4672820	Escherichia coli / Shigella;97.94%	119	26731	4.1	ESC_LB3237AA_AS	SRR11658594;ILLUMINA;Paired;;SRX8219496	137346	137346	137346	137346	137346	137346
SRR11658597	ESC_RA3986AA	TZ17_2P	Livestock	Swine	2017	1	NA	NA	Oceania	Australia	NA	NA	NA	NA	NA	NA	The ithree institute	Escherichia coli	NA	NA	NA	NA	NA	NA	NA	PRJNA509690	SRP259416	NA	SAMN10587003	SRS6577515	2020-05-08	2020-05-01	ESC_RA3986AA	Assembled	55	126638	5474831	Escherichia coli / Shigella;98.78%	267	43879	4.1	ESC_LB3234AA_AS	SRR11658597;ILLUMINA;Paired;;SRX8219493	137347	137347	137344	137344	137344	3526
SRR11658598	ESC_RA3987AA	TZ17_1P	Livestock	Swine	2017	1	NA	NA	Oceania	Australia	NA	NA	NA	NA	NA	NA	The ithree institute	Escherichia coli	NA	NA	NA	NA	NA	NA	NA	PRJNA509690	SRP259416	NA	SAMN10587002	SRS6577514	2020-05-08	2020-05-01	ESC_RA3987AA	Assembled	82	133455	4941834	Escherichia coli / Shigella;96.84%	124	14363	4.1	ESC_LB3233AA_AS	SRR11658598;ILLUMINA;Paired;;SRX8219492	137348	137348	137348	137348	137348	137348
SRR11658599	ESC_RA3988AA	TZ17_S	Livestock	Swine	2017	1	NA	NA	Oceania	Australia	NA	NA	NA	NA	NA	NA	The ithree institute	Escherichia coli	NA	NA	NA	NA	NA	NA	NA	PRJNA509690	SRP259416	NA	SAMN10587001	SRS6577513	2020-05-08	2020-05-01	ESC_RA3988AA	Assembled	143	16728	4761278	Escherichia coli / Shigella;96.8%	602	105288	4.1	ESC_LB3232AA_AS	SRR11658599;ILLUMINA;Paired;;SRX8219491	137349	137349	137349	137349	137349	137349
SRR11658600	ESC_RA3989AA	TZ4_1P	Livestock	Swine	2017	1	NA	NA	Oceania	Australia	NA	NA	NA	NA	NA	NA	The ithree institute	Escherichia coli	NA	NA	NA	NA	NA	NA	NA	PRJNA509690	SRP259416	NA	SAMN10586974	SRS6577512	2020-05-08	2020-05-01	ESC_RA3989AA	Assembled	87	81699	5115513	Escherichia coli / Shigella;95.53%	212	44951	4.1	ESC_LB3231AA_AS	SRR11658600;ILLUMINA;Paired;;SRX8219490	137350	137341	137341	137341	137341	137341
SRR11658601	ESC_RA3990AA	TZ15_1P	Livestock	Swine	2017	1	NA	NA	Oceania	Australia	NA	NA	NA	NA	NA	NA	The ithree institute	Escherichia coli	NA	NA	NA	NA	NA	NA	NA	PRJNA509690	SRP259416	NA	SAMN10587000	SRS6577511	2020-05-08	2020-05-01	ESC_RA3990AA	Assembled	76	95246	4964045	Escherichia coli / Shigella;94.92%	188	79317	4.1	ESC_LB3230AA_AS	SRR11658601;ILLUMINA;Paired;;SRX8219489	137351	137351	137351	137351	137351	137351
SRR11658602	ESC_RA3991AA	TZ14_4P	Livestock	Swine	2017	1	NA	NA	Oceania	Australia	NA	NA	NA	NA	NA	NA	The ithree institute	Escherichia coli	NA	NA	NA	NA	NA	NA	NA	PRJNA509690	SRP259416	NA	SAMN10586999	SRS6577510	2020-05-08	2020-05-01	ESC_RA3991AA	Assembled	111	18225	5431130	Escherichia coli / Shigella;97.93%	852	86532	4.1	ESC_LB3229AA_AS	SRR11658602;ILLUMINA;Paired;;SRX8219488	137352	137352	137344	137344	137344	3526
SRR11658603	ESC_RA3992AA	TZ14_2P	Livestock	Swine	2017	1	NA	NA	Oceania	Australia	NA	NA	NA	NA	NA	NA	The ithree institute	Escherichia coli	NA	NA	NA	NA	NA	NA	NA	PRJNA509690	SRP259416	NA	SAMN10586998	SRS6577509	2020-05-08	2020-05-01	ESC_RA3992AA	Assembled	77	60207	5786306	Escherichia coli / Shigella;93.18%	403	76801	4.1	ESC_LB3228AA_AS	SRR11658603;ILLUMINA;Paired;;SRX8219487	137353	137353	137353	137353	137353	137353
SRR11658604	ESC_RA3993AA	TZ14_1P	Livestock	Swine	2017	1	NA	NA	Oceania	Australia	NA	NA	NA	NA	NA	NA	The ithree institute	Escherichia coli	NA	NA	NA	NA	NA	NA	NA	PRJNA509690	SRP259416	NA	SAMN10586997	SRS6577508	2020-05-08	2020-05-01	ESC_RA3993AA	Assembled	81	76421	5127449	Escherichia coli / Shigella;93.77%	223	36294	4.1	ESC_LB3227AA_AS	SRR11658604;ILLUMINA;Paired;;SRX8219486	137354	137354	137354	137354	137354	137354
SRR11658605	ESC_RA3994AA	TZ13_3P	Livestock	Swine	2017	1	NA	NA	Oceania	Australia	NA	NA	NA	NA	NA	NA	The ithree institute	Escherichia coli	NA	NA	NA	NA	NA	NA	NA	PRJNA509690	SRP259416	NA	SAMN10586996	SRS6577507	2020-05-08	2020-05-01	ESC_RA3994AA	Assembled	112	73992	4655712	Escherichia coli / Shigella;95.72%	159	40433	4.1	ESC_LB3226AA_AS	SRR11658605;ILLUMINA;Paired;;SRX8219485	61783	61783	61783	61783	61783	61783
SRR11658606	ESC_RA3995AA	TZ13_2P	Livestock	Swine	2017	1	NA	NA	Oceania	Australia	NA	NA	NA	NA	NA	NA	The ithree institute	Escherichia coli	NA	NA	NA	NA	NA	NA	NA	PRJNA509690	SRP259416	NA	SAMN10586995	SRS6577506	2020-05-08	2020-05-01	ESC_RA3995AA	Assembled	64	134539	4983484	Escherichia coli / Shigella;93.17%	150	42040	4.1	ESC_LB3225AA_AS	SRR11658606;ILLUMINA;Paired;;SRX8219484	126073	126073	126073	126073	126073	38547
SRR11658607	ESC_RA3996AA	TZ13_1P	Livestock	Swine	2017	1	NA	NA	Oceania	Australia	NA	NA	NA	NA	NA	NA	The ithree institute	Escherichia coli	NA	NA	NA	NA	NA	NA	NA	PRJNA509690	SRP259416	NA	SAMN10586994	SRS6577505	2020-05-08	2020-05-01	ESC_RA3996AA	Assembled	85	230533	4884492	Escherichia coli / Shigella;98.31%	75	11298	4.1	ESC_LB3224AA_AS	SRR11658607;ILLUMINA;Paired;;SRX8219483	137356	137356	137356	137356	137356	137356
SRR11658608	ESC_RA3997AA	TZ13_S	Livestock	Swine	2017	1	NA	NA	Oceania	Australia	NA	NA	NA	NA	NA	NA	The ithree institute	Escherichia coli	NA	NA	NA	NA	NA	NA	NA	PRJNA509690	SRP259416	NA	SAMN10586993	SRS6577504	2020-05-08	2020-05-01	ESC_RA3997AA	Assembled	99	207302	5004936	Escherichia coli / Shigella;95.01%	104	22974	4.1	ESC_LB3223AA_AS	SRR11658608;ILLUMINA;Paired;;SRX8219482	137357	137357	137357	137357	137357	137357
SRR11658609	ESC_RA3998AA	TZ12_1P	Livestock	Swine	2017	1	NA	NA	Oceania	Australia	NA	NA	NA	NA	NA	NA	The ithree institute	Escherichia coli	NA	NA	NA	NA	NA	NA	NA	PRJNA509690	SRP259416	NA	SAMN10586992	SRS6577503	2020-05-08	2020-05-01	ESC_RA3998AA	Assembled	78	94224	4766260	Escherichia coli / Shigella;93.16%	146	18213	4.1	ESC_LB3222AA_AS	SRR11658609;ILLUMINA;Paired;;SRX8219481	137358	137358	137358	137358	137358	137358
SRR11658610	ESC_RA3999AA	TZ12_S	Livestock	Swine	2017	1	NA	NA	Oceania	Australia	NA	NA	NA	NA	NA	NA	The ithree institute	Escherichia coli	NA	NA	NA	NA	NA	NA	NA	PRJNA509690	SRP259416	NA	SAMN10586991	SRS6577502	2020-05-08	2020-05-01	ESC_RA3999AA	Assembled	92	226102	5309565	Escherichia coli / Shigella;96.29%	150	45505	4.1	ESC_LB3221AA_AS	SRR11658610;ILLUMINA;Paired;;SRX8219480	137359	137359	137359	137359	137359	137359
SRR11658611	ESC_RA4000AA	TZ2_2P	Livestock	Swine	2017	1	NA	NA	Oceania	Australia	NA	NA	NA	NA	NA	NA	The ithree institute	Escherichia coli	NA	NA	NA	NA	NA	NA	NA	PRJNA509690	SRP259416	NA	SAMN10586973	SRS6577501	2020-05-08	2020-05-01	ESC_RA4000AA	Assembled	103	223313	4827150	Escherichia coli / Shigella;98.39%	92	11863	4.1	ESC_LB3220AA_AS	SRR11658611;ILLUMINA;Paired;;SRX8219479	137360	137360	137360	137360	137360	137360
SRR11658612	ESC_RA4001AA	TZ11_2P	Livestock	Swine	2017	1	NA	NA	Oceania	Australia	NA	NA	NA	NA	NA	NA	The ithree institute	Escherichia coli	NA	NA	NA	NA	NA	NA	NA	PRJNA509690	SRP259416	NA	SAMN10586990	SRS6577500	2020-05-08	2020-05-01	ESC_RA4001AA	Assembled	95	105088	4785346	Escherichia coli / Shigella;90.26%	130	30818	4.1	ESC_LB3219AA_AS	SRR11658612;ILLUMINA;Paired;;SRX8219478	137361	137327	137327	137327	137327	137327
SRR11658613	ESC_RA4002AA	TZ11_1Pb	Livestock	Swine	2017	1	NA	NA	Oceania	Australia	NA	NA	NA	NA	NA	NA	The ithree institute	Escherichia coli	NA	NA	NA	NA	NA	NA	NA	PRJNA509690	SRP259416	NA	SAMN10586989	SRS6577499	2020-05-08	2020-05-01	ESC_RA4002AA	Assembled	79	222007	5269115	Escherichia coli / Shigella;97.25%	110	16685	4.1	ESC_LB3218AA_AS	SRR11658613;ILLUMINA;Paired;;SRX8219477	137375	137375	137375	137375	137375	1204
SRR11658614	ESC_RA4003AA	TZ11_1P	Livestock	Swine	2017	1	NA	NA	Oceania	Australia	NA	NA	NA	NA	NA	NA	The ithree institute	Escherichia coli	NA	NA	NA	NA	NA	NA	NA	PRJNA509690	SRP259416	NA	SAMN10586988	SRS6577498	2020-05-08	2020-05-01	ESC_RA4003AA	Assembled	88	96536	5074756	Escherichia coli / Shigella;97.83%	210	28572	4.1	ESC_LB3217AA_AS	SRR11658614;ILLUMINA;Paired;;SRX8219476	137879	137879	137879	137745	137341	137341
SRR11658615	ESC_RA4004AA	TZ11_S	Livestock	Swine	2017	1	NA	NA	Oceania	Australia	NA	NA	NA	NA	NA	NA	The ithree institute	Escherichia coli	NA	NA	NA	NA	NA	NA	NA	PRJNA509690	SRP259416	NA	SAMN10586987	SRS6577497	2020-05-08	2020-05-01	ESC_RA4004AA	Assembled	77	34917	4800314	Escherichia coli / Shigella;96.92%	319	54513	4.1	ESC_LB3216AA_AS	SRR11658615;ILLUMINA;Paired;;SRX8219475	137362	137362	137362	137362	137362	137362
SRR11658616	ESC_RA4005AA	TZ10_1P	Livestock	Swine	2017	1	NA	NA	Oceania	Australia	NA	NA	NA	NA	NA	NA	The ithree institute	Escherichia coli	NA	NA	NA	NA	NA	NA	NA	PRJNA509690	SRP259416	NA	SAMN10586986	SRS6577496	2020-05-08	2020-05-01	ESC_RA4005AA	Assembled	91	90698	4764499	Escherichia coli / Shigella;97.39%	148	19360	4.1	ESC_LB3215AA_AS	SRR11658616;ILLUMINA;Paired;;SRX8219474	137358	137358	137358	137358	137358	137358
SRR11658617	ESC_RA4006AA	TZ7_Sb	Livestock	Swine	2017	1	NA	NA	Oceania	Australia	NA	NA	NA	NA	NA	NA	The ithree institute	Escherichia coli	NA	NA	NA	NA	NA	NA	NA	PRJNA509690	SRP259416	NA	SAMN10586985	SRS6577495	2020-05-08	2020-05-01	ESC_RA4006AA	Assembled	108	49811	4598465	Escherichia coli / Shigella;97.57%	198	46288	4.1	ESC_LB3214AA_AS	SRR11658617;ILLUMINA;Paired;;SRX8219473	137363	137363	137363	137363	137363	40690
SRR11658618	ESC_RA4007AA	TZ7_Sa	Livestock	Swine	2017	1	NA	NA	Oceania	Australia	NA	NA	NA	NA	NA	NA	The ithree institute	Escherichia coli	NA	NA	NA	NA	NA	NA	NA	PRJNA509690	SRP259416	NA	SAMN10586984	SRS6577494	2020-05-08	2020-05-01	ESC_RA4007AA	Assembled	125	137902	5039109	Escherichia coli / Shigella;95.5%	114	29474	4.1	ESC_LB3213AA_AS	SRR11658618;ILLUMINA;Paired;;SRX8219472	137364	137364	137364	137364	137364	137364
SRR11658619	ESC_RA4008AA	TZ6_3P	Livestock	Swine	2017	1	NA	NA	Oceania	Australia	NA	NA	NA	NA	NA	NA	The ithree institute	Escherichia coli	NA	NA	NA	NA	NA	NA	NA	PRJNA509690	SRP259416	NA	SAMN10586983	SRS6577493	2020-05-08	2020-05-01	ESC_RA4008AA	Assembled	70	113555	4974238	Escherichia coli / Shigella;96.98%	177	66381	4.1	ESC_LB3212AA_AS	SRR11658619;ILLUMINA;Paired;;SRX8219471	137365	137365	137365	137351	137351	137351
SRR11658620	ESC_RA4009AA	TZ_81P	Livestock	Swine	2017	1	NA	NA	Oceania	Australia	NA	NA	NA	NA	NA	NA	The ithree institute	Escherichia coli	NA	NA	NA	NA	NA	NA	NA	PRJNA509690	SRP259416	NA	SAMN10587087	SRS6577492	2020-05-08	2020-05-01	ESC_RA4009AA	Assembled	91	145516	5229653	Escherichia coli / Shigella;98.88%	111	26547	4.1	ESC_LB3211AA_AS	SRR11658620;ILLUMINA;Paired;;SRX8219470	137366	137333	137324	137324	137324	137324
SRR11658621	ESC_RA4010AA	TZ_109P	Livestock	Swine	2017	1	NA	NA	Oceania	Australia	NA	NA	NA	NA	NA	NA	The ithree institute	Escherichia coli	NA	NA	NA	NA	NA	NA	NA	PRJNA509690	SRP259416	NA	SAMN10587086	SRS6577491	2020-05-08	2020-05-01	ESC_RA4010AA	Assembled	76	148978	5230344	Escherichia coli / Shigella;100.0%	108	24731	4.1	ESC_LB3210AA_AS	SRR11658621;ILLUMINA;Paired;;SRX8219469	137333	137333	137324	137324	137324	137324
SRR11658622	ESC_RA4011AA	TZ_58P	Livestock	Swine	2017	1	NA	NA	Oceania	Australia	NA	NA	NA	NA	NA	NA	The ithree institute	Escherichia coli	NA	NA	NA	NA	NA	NA	NA	PRJNA509690	SRP259416	NA	SAMN10587085	SRS6577490	2020-05-08	2020-05-01	ESC_RA4011AA	Assembled	56	55665	4599752	Escherichia coli / Shigella;92.27%	165	24644	4.1	ESC_LB3209AA_AS	SRR11658622;ILLUMINA;Paired;;SRX8219468	137367	137343	137343	137343	24841	24841
SRR11658623	ESC_RA4012AA	TZ_132P	Livestock	Swine	2017	1	NA	NA	Oceania	Australia	NA	NA	NA	NA	NA	NA	The ithree institute	Escherichia coli	NA	NA	NA	NA	NA	NA	NA	PRJNA509690	SRP259416	NA	SAMN10587084	SRS6577489	2020-05-08	2020-05-01	ESC_RA4012AA	Assembled	64	128754	4611434	Escherichia coli / Shigella;92.85%	105	34472	4.1	ESC_LB3208AA_AS	SRR11658623;ILLUMINA;Paired;;SRX8219467	137368	137363	137363	137363	137363	40690
SRR11658624	ESC_RA4013AA	TZ_131P	Livestock	Swine	2017	1	NA	NA	Oceania	Australia	NA	NA	NA	NA	NA	NA	The ithree institute	Escherichia coli	NA	NA	NA	NA	NA	NA	NA	PRJNA509690	SRP259416	NA	SAMN10587083	SRS6577488	2020-05-08	2020-05-01	ESC_RA4013AA	Assembled	98	55867	4498726	Escherichia coli / Shigella;93.52%	164	17486	4.1	ESC_LB3207AA_AS	SRR11658624;ILLUMINA;Paired;;SRX8219466	137367	137343	137343	137343	24841	24841
SRR11658625	ESC_RA4014AA	TZ45_3P	Livestock	Swine	2017	1	NA	NA	Oceania	Australia	NA	NA	NA	NA	NA	NA	The ithree institute	Escherichia coli	NA	NA	NA	NA	NA	NA	NA	PRJNA509690	SRP259416	NA	SAMN10587082	SRS6577487	2020-05-08	2020-05-01	ESC_RA4014AA	Assembled	90	126762	4801758	Escherichia coli / Shigella;90.23%	131	18900	4.1	ESC_LB3206AA_AS	SRR11658625;ILLUMINA;Paired;;SRX8219465	137370	137370	137370	137370	137370	137370
SRR11658626	ESC_RA4015AA	TZ45_2P	Livestock	Swine	2017	1	NA	NA	Oceania	Australia	NA	NA	NA	NA	NA	NA	The ithree institute	Escherichia coli	NA	NA	NA	NA	NA	NA	NA	PRJNA509690	SRP259416	NA	SAMN10587081	SRS6577486	2020-05-08	2020-05-01	ESC_RA4015AA	Assembled	68	54898	4497559	Escherichia coli / Shigella;92.96%	170	22139	4.1	ESC_LB3205AA_AS	SRR11658626;ILLUMINA;Paired;;SRX8219464	137372	137343	137343	137343	24841	24841
SRR11658627	ESC_RA4016AA	TZ6_2P	Livestock	Swine	2017	1	NA	NA	Oceania	Australia	NA	NA	NA	NA	NA	NA	The ithree institute	Escherichia coli	NA	NA	NA	NA	NA	NA	NA	PRJNA509690	SRP259416	NA	SAMN10586982	SRS6577485	2020-05-08	2020-05-01	ESC_RA4016AA	Assembled	97	163754	5089389	Escherichia coli / Shigella;96.05%	170	36910	4.1	ESC_LB3204AA_AS	SRR11658627;ILLUMINA;Paired;;SRX8219463	137371	137371	137371	137371	137371	2304
SRR11658628	ESC_RA4017AA	TZ45_1P	Livestock	Swine	2017	1	NA	NA	Oceania	Australia	NA	NA	NA	NA	NA	NA	The ithree institute	Escherichia coli	NA	NA	NA	NA	NA	NA	NA	PRJNA509690	SRP259416	NA	SAMN10587080	SRS6577484	2020-05-08	2020-05-01	ESC_RA4017AA	Assembled	100	217563	4854417	Escherichia coli / Shigella;98.51%	105	13063	4.1	ESC_LB3203AA_AS	SRR11658628;ILLUMINA;Paired;;SRX8219462	137374	137360	137360	137360	137360	137360
SRR11658629	ESC_RA4018AA	TZ45_S	Livestock	Swine	2017	1	NA	NA	Oceania	Australia	NA	NA	NA	NA	NA	NA	The ithree institute	Escherichia coli	NA	NA	NA	NA	NA	NA	NA	PRJNA509690	SRP259416	NA	SAMN10587079	SRS6577483	2020-05-08	2020-05-01	ESC_RA4018AA	Assembled	96	53900	4504621	Escherichia coli / Shigella;93.59%	168	23499	4.1	ESC_LB3202AA_AS	SRR11658629;ILLUMINA;Paired;;SRX8219461	137373	137343	137343	137343	24841	24841
SRR11658630	ESC_RA4019AA	TZ44_2P	Livestock	Swine	2017	1	NA	NA	Oceania	Australia	NA	NA	NA	NA	NA	NA	The ithree institute	Escherichia coli	NA	NA	NA	NA	NA	NA	NA	PRJNA509690	SRP259416	NA	SAMN10587078	SRS6577482	2020-05-08	2020-05-01	ESC_RA4019AA	Assembled	89	33215	5766303	Escherichia coli / Shigella;94.04%	528	106240	4.1	ESC_LB3201AA_AS	SRR11658630;ILLUMINA;Paired;;SRX8219460	137376	137376	137353	137353	137353	137353
SRR11658631	ESC_RA4020AA	TZ44_1P	Livestock	Swine	2017	1	NA	NA	Oceania	Australia	NA	NA	NA	NA	NA	NA	The ithree institute	Escherichia coli	NA	NA	NA	NA	NA	NA	NA	PRJNA509690	SRP259416	NA	SAMN10587077	SRS6577481	2020-05-08	2020-05-01	ESC_RA4020AA	Assembled	74	188407	5268364	Escherichia coli / Shigella;97.56%	123	19780	4.1	ESC_LB3200AA_AS	SRR11658631;ILLUMINA;Paired;;SRX8219459	137375	137375	137375	137375	137375	1204
SRR11658632	ESC_RA4021AA	TZ44_S	Livestock	Swine	2017	1	NA	NA	Oceania	Australia	NA	NA	NA	NA	NA	NA	The ithree institute	Escherichia coli	NA	NA	NA	NA	NA	NA	NA	PRJNA509690	SRP259416	NA	SAMN10587076	SRS6577480	2020-05-08	2020-05-01	ESC_RA4021AA	Assembled	97	78388	4794511	Escherichia coli / Shigella;94.5%	179	37228	4.1	ESC_LB3199AA_AS	SRR11658632;ILLUMINA;Paired;;SRX8219458	137377	137377	137377	137377	137377	137377
SRR11658633	ESC_RA4022AA	TZ43_1P	Livestock	Swine	2017	1	NA	NA	Oceania	Australia	NA	NA	NA	NA	NA	NA	The ithree institute	Escherichia coli	NA	NA	NA	NA	NA	NA	NA	PRJNA509690	SRP259416	NA	SAMN10587075	SRS6577479	2020-05-08	2020-05-01	ESC_RA4022AA	Assembled	55	192336	4967427	Escherichia coli / Shigella;94.36%	91	20022	4.1	ESC_LB3198AA_AS	SRR11658633;ILLUMINA;Paired;;SRX8219457	137378	137378	137378	137378	137378	39076
SRR11658634	ESC_RA4023AA	TZ43_S	Livestock	Swine	2017	1	NA	NA	Oceania	Australia	NA	NA	NA	NA	NA	NA	The ithree institute	Escherichia coli	NA	NA	NA	NA	NA	NA	NA	PRJNA509690	SRP259416	NA	SAMN10587074	SRS6577478	2020-05-08	2020-05-01	ESC_RA4023AA	Assembled	68	127884	4606698	Escherichia coli / Shigella;96.11%	99	35187	4.1	ESC_LB3197AA_AS	SRR11658634;ILLUMINA;Paired;;SRX8219456	137379	137363	137363	137363	137363	40690
SRR11658635	ESC_RA4024AA	TZ42_2P	Livestock	Swine	2017	1	NA	NA	Oceania	Australia	NA	NA	NA	NA	NA	NA	The ithree institute	Escherichia coli	NA	NA	NA	NA	NA	NA	NA	PRJNA509690	SRP259416	NA	SAMN10587073	SRS6577477	2020-05-08	2020-05-01	ESC_RA4024AA	Assembled	121	63739	4707877	Escherichia coli / Shigella;93.37%	175	20503	4.1	ESC_LB3196AA_AS	SRR11658635;ILLUMINA;Paired;;SRX8219455	137380	61774	61774	61774	61774	61774
SRR11658636	ESC_RA4025AA	TZ42_1P	Livestock	Swine	2017	1	NA	NA	Oceania	Australia	NA	NA	NA	NA	NA	NA	The ithree institute	Escherichia coli	NA	NA	NA	NA	NA	NA	NA	PRJNA509690	SRP259416	NA	SAMN10587072	SRS6577476	2020-05-08	2020-05-01	ESC_RA4025AA	Assembled	130	177706	4608810	Escherichia coli / Shigella;92.95%	85	34855	4.1	ESC_LB3195AA_AS	SRR11658636;ILLUMINA;Paired;;SRX8219454	137379	137363	137363	137363	137363	40690
SRR11658637	ESC_RA4026AA	TZ42_S	Livestock	Swine	2017	1	NA	NA	Oceania	Australia	NA	NA	NA	NA	NA	NA	The ithree institute	Escherichia coli	NA	NA	NA	NA	NA	NA	NA	PRJNA509690	SRP259416	NA	SAMN10587071	SRS6577475	2020-05-08	2020-05-01	ESC_RA4026AA	Assembled	78	122923	4716444	Escherichia coli / Shigella;96.01%	103	14824	4.1	ESC_LB3194AA_AS	SRR11658637;ILLUMINA;Paired;;SRX8219453	137382	137382	137382	137382	137382	137382
SRR11658638	ESC_RA4027AA	TZ6_1P	Livestock	Swine	2017	1	NA	NA	Oceania	Australia	NA	NA	NA	NA	NA	NA	The ithree institute	Escherichia coli	NA	NA	NA	NA	NA	NA	NA	PRJNA509690	SRP259416	NA	SAMN10586981	SRS6577474	2020-05-08	2020-05-01	ESC_RA4027AA	Assembled	74	63318	5755262	Escherichia coli / Shigella;94.23%	363	83598	4.1	ESC_LB3193AA_AS	SRR11658638;ILLUMINA;Paired;;SRX8219452	137383	137383	137353	137353	137353	137353
SRR11658639	ESC_RA4028AA	TZ2_1P	Livestock	Swine	2017	1	NA	NA	Oceania	Australia	NA	NA	NA	NA	NA	NA	The ithree institute	Escherichia coli	NA	NA	NA	NA	NA	NA	NA	PRJNA509690	SRP259416	NA	SAMN10586972	SRS6577473	2020-05-08	2020-05-01	ESC_RA4028AA	Assembled	113	66916	5274315	Escherichia coli / Shigella;98.83%	233	31690	4.1	ESC_LB3192AA_AS	SRR11658639;ILLUMINA;Paired;;SRX8219451	137375	137375	137375	137375	137375	1204
SRR11658640	ESC_RA4029AA	TZ2_S	Livestock	Swine	2017	1	NA	NA	Oceania	Australia	NA	NA	NA	NA	NA	NA	The ithree institute	Escherichia coli	NA	NA	NA	NA	NA	NA	NA	PRJNA509690	SRP259416	NA	SAMN10586971	SRS6577472	2020-05-08	2020-05-01	ESC_RA4029AA	Assembled	88	57827	4743467	Escherichia coli / Shigella;96.67%	183	23094	4.1	ESC_LB3191AA_AS	SRR11658640;ILLUMINA;Paired;;SRX8219450	61769	61769	61769	61769	61769	61769
SRR14160796	ESC_UA9236AA	1	Livestock	Swine	2019	NA	NA	NA	Oceania	Australia	NA	NA	NA	NA	NA	NA	Murdoch University	Escherichia coli	NA	NA	NA	NA	NA	NA	NA	PRJNA720242	SRP313741	NA	SAMN18643005	SRS8652873	2021-04-07	2021-04-07	ESC_UA9236AA	Assembled	20	29968	5052969	Escherichia coli / Shigella;97.09%	369	252231	4.1	ESC_VB7193AA_AS	SRR14160796;ILLUMINA;Paired;;SRX10529380	163268	163268	163268	163268	163268	163268
SRR14160797	ESC_UA9201AA	4	Livestock	Swine	2019	NA	NA	NA	Oceania	Australia	NA	NA	NA	NA	NA	NA	Murdoch University	Escherichia coli	NA	NA	NA	NA	NA	NA	NA	PRJNA720242	SRP313741	NA	SAMN18642938	SRS8652907	2021-04-07	2021-04-07	ESC_UA9201AA	Assembled	43	86921	4780099	Escherichia coli / Shigella;94.13%	122	115627	4.1	ESC_VB7228AA_AS	SRR14160797;ILLUMINA;Paired;;SRX10529415	163344	163344	163344	163342	163342	1178
SRR14160798	ESC_UA9202AA	7	Livestock	Swine	2019	NA	NA	NA	Oceania	Australia	NA	NA	NA	NA	NA	NA	Murdoch University	Escherichia coli	NA	NA	NA	NA	NA	NA	NA	PRJNA720242	SRP313741	NA	SAMN18642911	SRS8652908	2021-04-07	2021-04-07	ESC_UA9202AA	Assembled	51	178713	5187165	Escherichia coli / Shigella;94.12%	117	46848	4.1	ESC_VB7227AA_AS	SRR14160798;ILLUMINA;Paired;;SRX10529414	163226	163226	163226	163226	163226	163226
SRR14160799	ESC_UA9203AA	4	Livestock	Swine	2019	NA	NA	NA	Oceania	Australia	NA	NA	NA	NA	NA	NA	Murdoch University	Escherichia coli	NA	NA	NA	NA	NA	NA	NA	PRJNA720242	SRP313741	NA	SAMN18642937	SRS8652906	2021-04-07	2021-04-07	ESC_UA9203AA	Assembled	40	183535	5027402	Escherichia coli / Shigella;97.56%	107	29064	4.1	ESC_VB7226AA_AS	SRR14160799;ILLUMINA;Paired;;SRX10529413	163224	163224	163224	163224	163224	163224
SRR14160800	ESC_UA9204AA	2	Livestock	Swine	2019	NA	NA	NA	Oceania	Australia	NA	NA	NA	NA	NA	NA	Murdoch University	Escherichia coli	NA	NA	NA	NA	NA	NA	NA	PRJNA720242	SRP313741	NA	SAMN18642936	SRS8652905	2021-04-07	2021-04-07	ESC_UA9204AA	Assembled	62	193557	5027257	Escherichia coli / Shigella;98.67%	100	29875	4.1	ESC_VB7225AA_AS	SRR14160800;ILLUMINA;Paired;;SRX10529412	163224	163224	163224	163224	163224	163224
SRR14160801	ESC_UA9205AA	1	Livestock	Swine	2019	NA	NA	NA	Oceania	Australia	NA	NA	NA	NA	NA	NA	Murdoch University	Escherichia coli	NA	NA	NA	NA	NA	NA	NA	PRJNA720242	SRP313741	NA	SAMN18642935	SRS8652904	2021-04-07	2021-04-07	ESC_UA9205AA	Assembled	40	224890	5020321	Escherichia coli / Shigella;100.0%	82	25933	4.1	ESC_VB7224AA_AS	SRR14160801;ILLUMINA;Paired;;SRX10529411	163224	163224	163224	163224	163224	163224
SRR14160802	ESC_UA9206AA	8	Livestock	Swine	2019	NA	NA	NA	Oceania	Australia	NA	NA	NA	NA	NA	NA	Murdoch University	Escherichia coli	NA	NA	NA	NA	NA	NA	NA	PRJNA720242	SRP313741	NA	SAMN18642934	SRS8652902	2021-04-07	2021-04-07	ESC_UA9206AA	Assembled	33	79740	4782889	Escherichia coli / Shigella;94.79%	145	184616	4.1	ESC_VB7223AA_AS	SRR14160802;ILLUMINA;Paired;;SRX10529410	163225	163225	163225	163225	163225	1178
SRR14160803	ESC_UA9207AA	5	Livestock	Swine	2019	NA	NA	NA	Oceania	Australia	NA	NA	NA	NA	NA	NA	Murdoch University	Escherichia coli	NA	NA	NA	NA	NA	NA	NA	PRJNA720242	SRP313741	NA	SAMN18642933	SRS8652903	2021-04-07	2021-04-07	ESC_UA9207AA	Assembled	36	72864	5248539	Escherichia coli / Shigella;92.66%	175	85420	4.1	ESC_VB7222AA_AS	SRR14160803;ILLUMINA;Paired;;SRX10529409	163231	163231	163231	163231	163231	163231
SRR14160804	ESC_UA9208AA	8	Livestock	Swine	2019	NA	NA	NA	Oceania	Australia	NA	NA	NA	NA	NA	NA	Murdoch University	Escherichia coli	NA	NA	NA	NA	NA	NA	NA	PRJNA720242	SRP313741	NA	SAMN18642932	SRS8652901	2021-04-07	2021-04-07	ESC_UA9208AA	Assembled	59	175306	5147895	Escherichia coli / Shigella;96.44%	178	24964	4.1	ESC_VB7221AA_AS	SRR14160804;ILLUMINA;Paired;;SRX10529408	163230	163230	163230	163230	163230	4463
SRR14160805	ESC_UA9209AA	2	Livestock	Swine	2019	NA	NA	NA	Oceania	Australia	NA	NA	NA	NA	NA	NA	Murdoch University	Escherichia coli	NA	NA	NA	NA	NA	NA	NA	PRJNA720242	SRP313741	NA	SAMN18642931	SRS8652900	2021-04-07	2021-04-07	ESC_UA9209AA	Assembled	40	123022	4762096	Escherichia coli / Shigella;97.94%	124	35858	4.1	ESC_VB7220AA_AS	SRR14160805;ILLUMINA;Paired;;SRX10529407	163229	163229	163229	163229	163229	163229
SRR14160806	ESC_UA9210AA	6	Livestock	Swine	2019	NA	NA	NA	Oceania	Australia	NA	NA	NA	NA	NA	NA	Murdoch University	Escherichia coli	NA	NA	NA	NA	NA	NA	NA	PRJNA720242	SRP313741	NA	SAMN18642930	SRS8652899	2021-04-07	2021-04-07	ESC_UA9210AA	Assembled	43	62661	5064508	Escherichia coli / Shigella;94.47%	284	214089	4.1	ESC_VB7219AA_AS	SRR14160806;ILLUMINA;Paired;;SRX10529406	163232	163232	163232	163232	163232	163232
SRR14160807	ESC_UA9211AA	8	Livestock	Swine	2019	NA	NA	NA	Oceania	Australia	NA	NA	NA	NA	NA	NA	Murdoch University	Escherichia coli	NA	NA	NA	NA	NA	NA	NA	PRJNA720242	SRP313741	NA	SAMN18642929	SRS8652898	2021-04-07	2021-04-07	ESC_UA9211AA	Assembled	58	173081	4765767	Escherichia coli / Shigella;92.18%	93	147456	4.1	ESC_VB7218AA_AS	SRR14160807;ILLUMINA;Paired;;SRX10529405	163228	163228	163228	163228	163228	163228
SRR14160808	ESC_UA9212AA	6	Livestock	Swine	2019	NA	NA	NA	Oceania	Australia	NA	NA	NA	NA	NA	NA	Murdoch University	Escherichia coli	NA	NA	NA	NA	NA	NA	NA	PRJNA720242	SRP313741	NA	SAMN18642928	SRS8652897	2021-04-07	2021-04-07	ESC_UA9212AA	Assembled	50	119492	5090823	Escherichia coli / Shigella;95.19%	130	100772	4.1	ESC_VB7217AA_AS	SRR14160808;ILLUMINA;Paired;;SRX10529404	163227	163227	163227	163227	163227	163227
SRR14160809	ESC_UA9213AA	5	Livestock	Swine	2019	NA	NA	NA	Oceania	Australia	NA	NA	NA	NA	NA	NA	Murdoch University	Escherichia coli	NA	NA	NA	NA	NA	NA	NA	PRJNA720242	SRP313741	NA	SAMN18642910	SRS8652895	2021-04-07	2021-04-07	ESC_UA9213AA	Assembled	37	69498	4972877	Escherichia coli / Shigella;96.78%	184	160212	4.1	ESC_VB7216AA_AS	SRR14160809;ILLUMINA;Paired;;SRX10529403	163343	163292	163292	163292	163292	163292
SRR14160810	ESC_UA9214AA	2	Livestock	Swine	2019	NA	NA	NA	Oceania	Australia	NA	NA	NA	NA	NA	NA	Murdoch University	Escherichia coli	NA	NA	NA	NA	NA	NA	NA	PRJNA720242	SRP313741	NA	SAMN18642927	SRS8652896	2021-04-07	2021-04-07	ESC_UA9214AA	Assembled	104	116122	5117434	Escherichia coli / Shigella;94.83%	195	120863	4.1	ESC_VB7215AA_AS	SRR14160810;ILLUMINA;Paired;;SRX10529402	163227	163227	163227	163227	163227	163227
SRR14160811	ESC_UA9215AA	1	Livestock	Swine	2019	NA	NA	NA	Oceania	Australia	NA	NA	NA	NA	NA	NA	Murdoch University	Escherichia coli	NA	NA	NA	NA	NA	NA	NA	PRJNA720242	SRP313741	NA	SAMN18642926	SRS8652894	2021-04-07	2021-04-07	ESC_UA9215AA	Assembled	42	124287	4778783	Escherichia coli / Shigella;93.94%	127	135435	4.1	ESC_VB7214AA_AS	SRR14160811;ILLUMINA;Paired;;SRX10529401	163233	163233	163233	163233	163229	163229
SRR14160812	ESC_UA9216AA	8	Livestock	Swine	2019	NA	NA	NA	Oceania	Australia	NA	NA	NA	NA	NA	NA	Murdoch University	Escherichia coli	NA	NA	NA	NA	NA	NA	NA	PRJNA720242	SRP313741	NA	SAMN18642925	SRS8652893	2021-04-07	2021-04-07	ESC_UA9216AA	Assembled	34	150685	4992699	Escherichia coli / Shigella;93.62%	125	68011	4.1	ESC_VB7213AA_AS	SRR14160812;ILLUMINA;Paired;;SRX10529400	163238	163238	163238	163238	163238	137364
SRR14160814	ESC_UA9218AA	8	Livestock	Swine	2019	NA	NA	NA	Oceania	Australia	NA	NA	NA	NA	NA	NA	Murdoch University	Escherichia coli	NA	NA	NA	NA	NA	NA	NA	PRJNA720242	SRP313741	NA	SAMN18643058	SRS8652891	2021-04-07	2021-04-07	ESC_UA9218AA	Assembled	58	63596	5021889	Escherichia coli / Shigella;97.66%	210	65267	4.1	ESC_VB7211AA_AS	SRR14160814;ILLUMINA;Paired;;SRX10529398	163358	163358	163358	163358	163358	163247
SRR14160815	ESC_UA9219AA	3	Livestock	Swine	2019	NA	NA	NA	Oceania	Australia	NA	NA	NA	NA	NA	NA	Murdoch University	Escherichia coli	NA	NA	NA	NA	NA	NA	NA	PRJNA720242	SRP313741	NA	SAMN18642923	SRS8652890	2021-04-07	2021-04-07	ESC_UA9219AA	Assembled	46	178033	5066413	Escherichia coli / Shigella;89.59%	129	82035	4.1	ESC_VB7210AA_AS	SRR14160815;ILLUMINA;Paired;;SRX10529397	163241	163241	163241	163241	163241	163241
SRR14160816	ESC_UA9220AA	8	Livestock	Swine	2019	NA	NA	NA	Oceania	Australia	NA	NA	NA	NA	NA	NA	Murdoch University	Escherichia coli	NA	NA	NA	NA	NA	NA	NA	PRJNA720242	SRP313741	NA	SAMN18643057	SRS8652889	2021-04-07	2021-04-07	ESC_UA9220AA	Assembled	47	209920	5119073	Escherichia coli / Shigella;97.94%	149	41500	4.1	ESC_VB7209AA_AS	SRR14160816;ILLUMINA;Paired;;SRX10529396	163240	163240	163240	163240	163240	163240
SRR14160817	ESC_UA9221AA	6	Livestock	Swine	2019	NA	NA	NA	Oceania	Australia	NA	NA	NA	NA	NA	NA	Murdoch University	Escherichia coli	NA	NA	NA	NA	NA	NA	NA	PRJNA720242	SRP313741	NA	SAMN18643056	SRS8652888	2021-04-07	2021-04-07	ESC_UA9221AA	Assembled	35	94266	5130219	Escherichia coli / Shigella;98.1%	117	37942	4.1	ESC_VB7208AA_AS	SRR14160817;ILLUMINA;Paired;;SRX10529395	163237	163237	163237	163237	163237	163237
SRR14160818	ESC_UA9222AA	8	Livestock	Swine	2019	NA	NA	NA	Oceania	Australia	NA	NA	NA	NA	NA	NA	Murdoch University	Escherichia coli	NA	NA	NA	NA	NA	NA	NA	PRJNA720242	SRP313741	NA	SAMN18643055	SRS8652886	2021-04-07	2021-04-07	ESC_UA9222AA	Assembled	83	87007	4985266	Escherichia coli / Shigella;96.88%	176	58738	4.1	ESC_VB7207AA_AS	SRR14160818;ILLUMINA;Paired;;SRX10529394	163235	163235	163235	163235	163235	163235
SRR14160819	ESC_UA9223AA	8	Livestock	Swine	2019	NA	NA	NA	Oceania	Australia	NA	NA	NA	NA	NA	NA	Murdoch University	Escherichia coli	NA	NA	NA	NA	NA	NA	NA	PRJNA720242	SRP313741	NA	SAMN18643054	SRS8652887	2021-04-07	2021-04-07	ESC_UA9223AA	Assembled	91	70278	4970915	Escherichia coli / Shigella;96.25%	259	89712	4.1	ESC_VB7206AA_AS	SRR14160819;ILLUMINA;Paired;;SRX10529393	163234	163234	163234	163234	163234	163234
SRR14160820	ESC_UA9224AA	1	Livestock	Swine	2019	NA	NA	NA	Oceania	Australia	NA	NA	NA	NA	NA	NA	Murdoch University	Escherichia coli	NA	NA	NA	NA	NA	NA	NA	PRJNA720242	SRP313741	NA	SAMN18643053	SRS8652885	2021-04-07	2021-04-07	ESC_UA9224AA	Assembled	53	63352	4952413	Escherichia coli / Shigella;96.9%	272	86853	4.1	ESC_VB7205AA_AS	SRR14160820;ILLUMINA;Paired;;SRX10529392	163234	163234	163234	163234	163234	163234
SRR14160821	ESC_UA9225AA	4	Livestock	Swine	2019	NA	NA	NA	Oceania	Australia	NA	NA	NA	NA	NA	NA	Murdoch University	Escherichia coli	NA	NA	NA	NA	NA	NA	NA	PRJNA720242	SRP313741	NA	SAMN18643052	SRS8652883	2021-04-07	2021-04-07	ESC_UA9225AA	Assembled	32	91889	5128496	Escherichia coli / Shigella;97.84%	106	36901	4.1	ESC_VB7204AA_AS	SRR14160821;ILLUMINA;Paired;;SRX10529391	163245	163237	163237	163237	163237	163237
SRR14160822	ESC_UA9226AA	3	Livestock	Swine	2019	NA	NA	NA	Oceania	Australia	NA	NA	NA	NA	NA	NA	Murdoch University	Escherichia coli	NA	NA	NA	NA	NA	NA	NA	PRJNA720242	SRP313741	NA	SAMN18643051	SRS8652884	2021-04-07	2021-04-07	ESC_UA9226AA	Assembled	59	101885	4947956	Escherichia coli / Shigella;96.37%	127	27738	4.1	ESC_VB7203AA_AS	SRR14160822;ILLUMINA;Paired;;SRX10529390	163242	163239	163239	163239	163239	163239
SRR14160823	ESC_UA9227AA	1	Livestock	Swine	2019	NA	NA	NA	Oceania	Australia	NA	NA	NA	NA	NA	NA	Benoit Doublet	Escherichia coli	NA	NA	NA	NA	NA	NA	NA	PRJNA720242	SRP313741	NA	SAMN18643050	SRS8652882	2021-04-07	2021-04-07	ESC_UA9227AA	Assembled	61	104494	4950195	Escherichia coli / Shigella;97.18%	120	26985	4.1	ESC_VB7202AA_AS	SRR14160823;ILLUMINA;Paired;;SRX10529389	163242	163239	163239	163239	163239	163239
SRR14160824	ESC_UA9228AA	6	Livestock	Swine	2019	NA	NA	NA	Oceania	Australia	NA	NA	NA	NA	NA	NA	Benoit Doublet	Escherichia coli	NA	NA	NA	NA	NA	NA	NA	PRJNA720242	SRP313741	NA	SAMN18643049	SRS8652881	2021-04-07	2021-04-07	ESC_UA9228AA	Assembled	66	103614	4952320	Escherichia coli / Shigella;97.33%	133	29018	4.1	ESC_VB7201AA_AS	SRR14160824;ILLUMINA;Paired;;SRX10529388	163239	163239	163239	163239	163239	163239
SRR14160825	ESC_UA9229AA	5	Livestock	Swine	2019	NA	NA	NA	Oceania	Australia	NA	NA	NA	NA	NA	NA	Murdoch University	Escherichia coli	NA	NA	NA	NA	NA	NA	NA	PRJNA720242	SRP313741	NA	SAMN18643048	SRS8652880	2021-04-07	2021-04-07	ESC_UA9229AA	Assembled	31	93501	4940702	Escherichia coli / Shigella;98.29%	122	28978	4.1	ESC_VB7200AA_AS	SRR14160825;ILLUMINA;Paired;;SRX10529387	163242	163239	163239	163239	163239	163239
SRR14160826	ESC_UA9230AA	2	Livestock	Swine	2019	NA	NA	NA	Oceania	Australia	NA	NA	NA	NA	NA	NA	Murdoch University	Escherichia coli	NA	NA	NA	NA	NA	NA	NA	PRJNA720242	SRP313741	NA	SAMN18642922	SRS8652879	2021-04-07	2021-04-07	ESC_UA9230AA	Assembled	34	68906	4778025	Escherichia coli / Shigella;95.57%	165	171935	4.1	ESC_VB7199AA_AS	SRR14160826;ILLUMINA;Paired;;SRX10529386	163342	163342	163342	163342	163342	1178
SRR14160827	ESC_UA9231AA	2	Livestock	Swine	2019	NA	NA	NA	Oceania	Australia	NA	NA	NA	NA	NA	NA	Murdoch University	Escherichia coli	NA	NA	NA	NA	NA	NA	NA	PRJNA720242	SRP313741	NA	SAMN18643047	SRS8652878	2021-04-07	2021-04-07	ESC_UA9231AA	Assembled	21	129632	5066455	Escherichia coli / Shigella;97.94%	114	51732	4.1	ESC_VB7198AA_AS	SRR14160827;ILLUMINA;Paired;;SRX10529385	163244	163244	163244	163244	163244	163244
SRR14160828	ESC_UA9232AA	1	Livestock	Swine	2019	NA	NA	NA	Oceania	Australia	NA	NA	NA	NA	NA	NA	Murdoch University	Escherichia coli	NA	NA	NA	NA	NA	NA	NA	PRJNA720242	SRP313741	NA	SAMN18643046	SRS8652876	2021-04-07	2021-04-07	ESC_UA9232AA	Assembled	58	104519	4950097	Escherichia coli / Shigella;97.15%	124	28610	4.1	ESC_VB7197AA_AS	SRR14160828;ILLUMINA;Paired;;SRX10529384	163242	163239	163239	163239	163239	163239
SRR14160829	ESC_UA9233AA	2	Livestock	Swine	2019	NA	NA	NA	Oceania	Australia	NA	NA	NA	NA	NA	NA	Murdoch University	Escherichia coli	NA	NA	NA	NA	NA	NA	NA	PRJNA720242	SRP313741	NA	SAMN18643045	SRS8652877	2021-04-07	2021-04-07	ESC_UA9233AA	Assembled	26	64267	5125385	Escherichia coli / Shigella;96.79%	243	146466	4.1	ESC_VB7196AA_AS	SRR14160829;ILLUMINA;Paired;;SRX10529383	163243	163243	163243	163243	163243	163243
SRR14160830	ESC_UA9234AA	7	Livestock	Swine	2019	NA	NA	NA	Oceania	Australia	NA	NA	NA	NA	NA	NA	Murdoch University	Escherichia coli	NA	NA	NA	NA	NA	NA	NA	PRJNA720242	SRP313741	NA	SAMN18643044	SRS8652875	2021-04-07	2021-04-07	ESC_UA9234AA	Assembled	24	107405	5072895	Escherichia coli / Shigella;98.52%	180	111057	4.1	ESC_VB7195AA_AS	SRR14160830;ILLUMINA;Paired;;SRX10529382	163246	163246	163246	163246	163246	163246
SRR14160831	ESC_UA9235AA	6	Livestock	Swine	2019	NA	NA	NA	Oceania	Australia	NA	NA	NA	NA	NA	NA	Murdoch University	Escherichia coli	NA	NA	NA	NA	NA	NA	NA	PRJNA720242	SRP313741	NA	SAMN18643043	SRS8652874	2021-04-07	2021-04-07	ESC_UA9235AA	Assembled	58	337816	5149975	Escherichia coli / Shigella;95.77%	102	117402	4.1	ESC_VB7194AA_AS	SRR14160831;ILLUMINA;Paired;;SRX10529381	163248	163248	163248	163248	163248	163248
SRR14160832	ESC_UA9313AA	5	Livestock	Swine	2019	NA	NA	NA	Oceania	Australia	NA	NA	NA	NA	NA	NA	Murdoch University	Escherichia coli	NA	NA	NA	NA	NA	NA	NA	PRJNA720242	SRP313741	NA	SAMN18643042	SRS8652796	2021-04-07	2021-04-07	ESC_UA9313AA	Assembled	59	113259	5086120	Escherichia coli / Shigella;98.5%	200	110990	4.1	ESC_VB7116AA_AS	SRR14160832;ILLUMINA;Paired;;SRX10529303	163246	163246	163246	163246	163246	163246
SRR14160833	ESC_UA9237AA	7	Livestock	Swine	2019	NA	NA	NA	Oceania	Australia	NA	NA	NA	NA	NA	NA	Murdoch University	Escherichia coli	NA	NA	NA	NA	NA	NA	NA	PRJNA720242	SRP313741	NA	SAMN18643004	SRS8652871	2021-04-07	2021-04-07	ESC_UA9237AA	Assembled	25	128074	5270945	Escherichia coli / Shigella;99.04%	120	30487	4.1	ESC_VB7192AA_AS	SRR14160833;ILLUMINA;Paired;;SRX10529379	139639	139639	139639	139639	139639	139639
SRR14160834	ESC_UA9238AA	2	Livestock	Swine	2019	NA	NA	NA	Oceania	Australia	NA	NA	NA	NA	NA	NA	Murdoch University	Escherichia coli	NA	NA	NA	NA	NA	NA	NA	PRJNA720242	SRP313741	NA	SAMN18643003	SRS8652872	2021-04-07	2021-04-07	ESC_UA9238AA	Assembled	62	58679	5091706	Escherichia coli / Shigella;98.3%	245	128257	4.1	ESC_VB7191AA_AS	SRR14160834;ILLUMINA;Paired;;SRX10529378	163247	163247	163247	163247	163247	163247
SRR14160835	ESC_UA9239AA	1	Livestock	Swine	2019	NA	NA	NA	Oceania	Australia	NA	NA	NA	NA	NA	NA	Murdoch University	Escherichia coli	NA	NA	NA	NA	NA	NA	NA	PRJNA720242	SRP313741	NA	SAMN18643002	SRS8652870	2021-04-07	2021-04-07	ESC_UA9239AA	Assembled	30	53651	5112293	Escherichia coli / Shigella;97.41%	233	129526	4.1	ESC_VB7190AA_AS	SRR14160835;ILLUMINA;Paired;;SRX10529377	163249	163249	163249	163249	163249	163249
SRR14160836	ESC_UA9240AA	4	Livestock	Swine	2019	NA	NA	NA	Oceania	Australia	NA	NA	NA	NA	NA	NA	Murdoch University	Escherichia coli	NA	NA	NA	NA	NA	NA	NA	PRJNA720242	SRP313741	NA	SAMN18643001	SRS8652869	2021-04-07	2021-04-07	ESC_UA9240AA	Assembled	38	130205	5272923	Escherichia coli / Shigella;93.29%	151	181281	4.1	ESC_VB7189AA_AS	SRR14160836;ILLUMINA;Paired;;SRX10529376	141554	141554	141554	141554	141554	141554
SRR14160840	ESC_UA9244AA	6	Livestock	Swine	2019	NA	NA	NA	Oceania	Australia	NA	NA	NA	NA	NA	NA	Murdoch University	Escherichia coli	NA	NA	NA	NA	NA	NA	NA	PRJNA720242	SRP313741	NA	SAMN18642917	SRS8652866	2021-04-07	2021-04-07	ESC_UA9244AA	Assembled	57	159845	4921010	Escherichia coli / Shigella;97.06%	107	74438	4.1	ESC_VB7185AA_AS	SRR14160840;ILLUMINA;Paired;;SRX10529372	163250	163250	163250	163250	163250	163250
SRR14160841	ESC_UA9245AA	3	Livestock	Swine	2019	NA	NA	NA	Oceania	Australia	NA	NA	NA	NA	NA	NA	Murdoch University	Escherichia coli	NA	NA	NA	NA	NA	NA	NA	PRJNA720242	SRP313741	NA	SAMN18642997	SRS8652864	2021-04-07	2021-04-07	ESC_UA9245AA	Assembled	34	100352	4846744	Escherichia coli / Shigella;97.6%	138	86834	4.1	ESC_VB7184AA_AS	SRR14160841;ILLUMINA;Paired;;SRX10529371	163251	163251	163251	163251	163251	163251
SRR14160842	ESC_UA9246AA	8	Livestock	Swine	2019	NA	NA	NA	Oceania	Australia	NA	NA	NA	NA	NA	NA	Murdoch University	Escherichia coli	NA	NA	NA	NA	NA	NA	NA	PRJNA720242	SRP313741	NA	SAMN18642996	SRS8652863	2021-04-07	2021-04-07	ESC_UA9246AA	Assembled	43	192981	4691462	Escherichia coli / Shigella;96.3%	59	24243	4.1	ESC_VB7183AA_AS	SRR14160842;ILLUMINA;Paired;;SRX10529370	163340	163340	163340	163340	163340	163340
SRR14160843	ESC_UA9247AA	5	Livestock	Swine	2019	NA	NA	NA	Oceania	Australia	NA	NA	NA	NA	NA	NA	Murdoch University	Escherichia coli	NA	NA	NA	NA	NA	NA	NA	PRJNA720242	SRP313741	NA	SAMN18642995	SRS8652862	2021-04-07	2021-04-07	ESC_UA9247AA	Assembled	20	107578	4869174	Escherichia coli / Shigella;96.49%	134	58239	4.1	ESC_VB7182AA_AS	SRR14160843;ILLUMINA;Paired;;SRX10529369	163337	163337	163337	163337	163254	163254
SRR14160844	ESC_UA9248AA	1	Livestock	Swine	2019	NA	NA	NA	Oceania	Australia	NA	NA	NA	NA	NA	NA	Murdoch University	Escherichia coli	NA	NA	NA	NA	NA	NA	NA	PRJNA720242	SRP313741	NA	SAMN18642994	SRS8652860	2021-04-07	2021-04-07	ESC_UA9248AA	Assembled	18	81221	4866811	Escherichia coli / Shigella;96.89%	147	73647	4.1	ESC_VB7181AA_AS	SRR14160844;ILLUMINA;Paired;;SRX10529368	163254	163254	163254	163254	163254	163254
SRR14160845	ESC_UA9249AA	7	Livestock	Swine	2019	NA	NA	NA	Oceania	Australia	NA	NA	NA	NA	NA	NA	Murdoch University	Escherichia coli	NA	NA	NA	NA	NA	NA	NA	PRJNA720242	SRP313741	NA	SAMN18642993	SRS8652861	2021-04-07	2021-04-07	ESC_UA9249AA	Assembled	19	59377	4975156	Escherichia coli / Shigella;97.9%	204	170497	4.1	ESC_VB7180AA_AS	SRR14160845;ILLUMINA;Paired;;SRX10529367	163253	163253	163253	163253	163253	163253
SRR14160846	ESC_UA9250AA	1	Livestock	Swine	2019	NA	NA	NA	Oceania	Australia	NA	NA	NA	NA	NA	NA	Murdoch University	Escherichia coli	NA	NA	NA	NA	NA	NA	NA	PRJNA720242	SRP313741	NA	SAMN18642992	SRS8652859	2021-04-07	2021-04-07	ESC_UA9250AA	Assembled	23	105712	4975431	Escherichia coli / Shigella;95.86%	142	142615	4.1	ESC_VB7179AA_AS	SRR14160846;ILLUMINA;Paired;;SRX10529366	163257	163257	163257	163257	163257	163253
SRR14160847	ESC_UA9251AA	4	Livestock	Swine	2019	NA	NA	NA	Oceania	Australia	NA	NA	NA	NA	NA	NA	Murdoch University	Escherichia coli	NA	NA	NA	NA	NA	NA	NA	PRJNA720242	SRP313741	NA	SAMN18642991	SRS8652858	2021-04-07	2021-04-07	ESC_UA9251AA	Assembled	22	96462	4820108	Escherichia coli / Shigella;96.78%	107	46369	4.1	ESC_VB7178AA_AS	SRR14160847;ILLUMINA;Paired;;SRX10529365	163255	163255	163255	163255	163255	163255
SRR14160849	ESC_UA9253AA	4	Livestock	Swine	2019	NA	NA	NA	Oceania	Australia	NA	NA	NA	NA	NA	NA	Murdoch University	Escherichia coli	NA	NA	NA	NA	NA	NA	NA	PRJNA720242	SRP313741	NA	SAMN18642989	SRS8652856	2021-04-07	2021-04-07	ESC_UA9253AA	Assembled	44	136246	5255359	Escherichia coli / Shigella;95.2%	142	45801	4.1	ESC_VB7176AA_AS	SRR14160849;ILLUMINA;Paired;;SRX10529363	163256	163256	163256	163256	163256	163256
SRR14160850	ESC_UA9254AA	7	Livestock	Swine	2019	NA	NA	NA	Oceania	Australia	NA	NA	NA	NA	NA	NA	Murdoch University	Escherichia coli	NA	NA	NA	NA	NA	NA	NA	PRJNA720242	SRP313741	NA	SAMN18642988	SRS8652855	2021-04-07	2021-04-07	ESC_UA9254AA	Assembled	51	169909	4821851	Escherichia coli / Shigella;98.97%	142	99533	4.1	ESC_VB7175AA_AS	SRR14160850;ILLUMINA;Paired;;SRX10529362	163252	163252	163252	163252	163252	163252
SRR14160852	ESC_UA9256AA	1	Livestock	Swine	2019	NA	NA	NA	Oceania	Australia	NA	NA	NA	NA	NA	NA	Murdoch University	Escherichia coli	NA	NA	NA	NA	NA	NA	NA	PRJNA720242	SRP313741	NA	SAMN18642987	SRS8652853	2021-04-07	2021-04-07	ESC_UA9256AA	Assembled	44	102687	4888604	Escherichia coli / Shigella;95.88%	108	31197	4.1	ESC_VB7173AA_AS	SRR14160852;ILLUMINA;Paired;;SRX10529360	163338	163338	163338	163338	163338	163338
SRR14160853	ESC_UA9257AA	3	Livestock	Swine	2019	NA	NA	NA	Oceania	Australia	NA	NA	NA	NA	NA	NA	Murdoch University	Escherichia coli	NA	NA	NA	NA	NA	NA	NA	PRJNA720242	SRP313741	NA	SAMN18642986	SRS8652852	2021-04-07	2021-04-07	ESC_UA9257AA	Assembled	40	363164	5104377	Escherichia coli / Shigella;95.56%	58	58842	4.1	ESC_VB7172AA_AS	SRR14160853;ILLUMINA;Paired;;SRX10529359	163264	163264	163264	163264	163260	163260
SRR14160855	ESC_UA9259AA	2	Livestock	Swine	2019	NA	NA	NA	Oceania	Australia	NA	NA	NA	NA	NA	NA	Murdoch University	Escherichia coli	NA	NA	NA	NA	NA	NA	NA	PRJNA720242	SRP313741	NA	SAMN18642984	SRS8652850	2021-04-07	2021-04-07	ESC_UA9259AA	Assembled	26	63691	4793949	Escherichia coli / Shigella;97.84%	154	92162	4.1	ESC_VB7170AA_AS	SRR14160855;ILLUMINA;Paired;;SRX10529357	163258	163258	163258	163258	163258	163258
SRR14160856	ESC_UA9260AA	3	Livestock	Swine	2019	NA	NA	NA	Oceania	Australia	NA	NA	NA	NA	NA	NA	Murdoch University	Escherichia coli	NA	NA	NA	NA	NA	NA	NA	PRJNA720242	SRP313741	NA	SAMN18642983	SRS8652849	2021-04-07	2021-04-07	ESC_UA9260AA	Assembled	20	58714	4937889	Escherichia coli / Shigella;95.57%	175	97594	4.1	ESC_VB7169AA_AS	SRR14160856;ILLUMINA;Paired;;SRX10529356	163259	163259	163259	163259	163259	163259
SRR14160857	ESC_UA9261AA	6	Livestock	Swine	2019	NA	NA	NA	Oceania	Australia	NA	NA	NA	NA	NA	NA	Murdoch University	Escherichia coli	NA	NA	NA	NA	NA	NA	NA	PRJNA720242	SRP313741	NA	SAMN18642982	SRS8652848	2021-04-07	2021-04-07	ESC_UA9261AA	Assembled	23	90239	5185047	Escherichia coli / Shigella;97.76%	153	42748	4.1	ESC_VB7168AA_AS	SRR14160857;ILLUMINA;Paired;;SRX10529355	163335	141552	141552	141552	141552	139637
SRR14160858	ESC_UA9262AA	4	Livestock	Swine	2019	NA	NA	NA	Oceania	Australia	NA	NA	NA	NA	NA	NA	Murdoch University	Escherichia coli	NA	NA	NA	NA	NA	NA	NA	PRJNA720242	SRP313741	NA	SAMN18642981	SRS8652847	2021-04-07	2021-04-07	ESC_UA9262AA	Assembled	34	92461	4811001	Escherichia coli / Shigella;96.41%	125	91914	4.1	ESC_VB7167AA_AS	SRR14160858;ILLUMINA;Paired;;SRX10529354	163261	163261	163261	163261	163258	163258
SRR14160859	ESC_UA9263AA	8	Livestock	Swine	2019	NA	NA	NA	Oceania	Australia	NA	NA	NA	NA	NA	NA	Murdoch University	Escherichia coli	NA	NA	NA	NA	NA	NA	NA	PRJNA720242	SRP313741	NA	SAMN18642980	SRS8652845	2021-04-07	2021-04-07	ESC_UA9263AA	Assembled	32	326713	5092669	Escherichia coli / Shigella;98.04%	60	61975	4.1	ESC_VB7166AA_AS	SRR14160859;ILLUMINA;Paired;;SRX10529353	163260	163260	163260	163260	163260	163260
SRR14160861	ESC_UA9265AA	5	Livestock	Swine	2019	NA	NA	NA	Oceania	Australia	NA	NA	NA	NA	NA	NA	Murdoch University	Escherichia coli	NA	NA	NA	NA	NA	NA	NA	PRJNA720242	SRP313741	NA	SAMN18642978	SRS8652844	2021-04-07	2021-04-07	ESC_UA9265AA	Assembled	26	73078	5035653	Escherichia coli / Shigella;97.31%	186	91828	4.1	ESC_VB7164AA_AS	SRR14160861;ILLUMINA;Paired;;SRX10529351	163262	163262	163262	163262	163262	163262
SRR14160862	ESC_UA9266AA	1	Livestock	Swine	2019	NA	NA	NA	Oceania	Australia	NA	NA	NA	NA	NA	NA	Murdoch University	Escherichia coli	NA	NA	NA	NA	NA	NA	NA	PRJNA720242	SRP313741	NA	SAMN18642915	SRS8652843	2021-04-07	2021-04-07	ESC_UA9266AA	Assembled	47	189816	5151030	Escherichia coli / Shigella;97.81%	133	152123	4.1	ESC_VB7163AA_AS	SRR14160862;ILLUMINA;Paired;;SRX10529350	163263	163263	163263	163263	163263	114607
SRR14160866	ESC_UA9270AA	4	Livestock	Swine	2019	NA	NA	NA	Oceania	Australia	NA	NA	NA	NA	NA	NA	Murdoch University	Escherichia coli	NA	NA	NA	NA	NA	NA	NA	PRJNA720242	SRP313741	NA	SAMN18642974	SRS8652839	2021-04-07	2021-04-07	ESC_UA9270AA	Assembled	29	71187	5032023	Escherichia coli / Shigella;95.64%	184	94896	4.1	ESC_VB7159AA_AS	SRR14160866;ILLUMINA;Paired;;SRX10529346	163274	163274	163274	163262	163262	163262
SRR14160867	ESC_UA9271AA	7	Livestock	Swine	2019	NA	NA	NA	Oceania	Australia	NA	NA	NA	NA	NA	NA	Murdoch University	Escherichia coli	NA	NA	NA	NA	NA	NA	NA	PRJNA720242	SRP313741	NA	SAMN18642973	SRS8652838	2021-04-07	2021-04-07	ESC_UA9271AA	Assembled	37	158963	5302966	Escherichia coli / Shigella;94.5%	113	119600	4.1	ESC_VB7158AA_AS	SRR14160867;ILLUMINA;Paired;;SRX10529345	139636	139636	139636	139636	139636	139636
SRR14160868	ESC_UA9272AA	6	Livestock	Swine	2019	NA	NA	NA	Oceania	Australia	NA	NA	NA	NA	NA	NA	Murdoch University	Escherichia coli	NA	NA	NA	NA	NA	NA	NA	PRJNA720242	SRP313741	NA	SAMN18642972	SRS8652837	2021-04-07	2021-04-07	ESC_UA9272AA	Assembled	21	109031	4912238	Escherichia coli / Shigella;96.91%	108	38671	4.1	ESC_VB7157AA_AS	SRR14160868;ILLUMINA;Paired;;SRX10529344	163266	163266	163266	163266	163266	163266
SRR14160869	ESC_UA9273AA	2	Livestock	Swine	2019	NA	NA	NA	Oceania	Australia	NA	NA	NA	NA	NA	NA	Murdoch University	Escherichia coli	NA	NA	NA	NA	NA	NA	NA	PRJNA720242	SRP313741	NA	SAMN18642971	SRS8652836	2021-04-07	2021-04-07	ESC_UA9273AA	Assembled	17	60639	5091958	Escherichia coli / Shigella;99.43%	198	147280	4.1	ESC_VB7156AA_AS	SRR14160869;ILLUMINA;Paired;;SRX10529343	163267	163267	163267	163267	163260	163260
SRR14160871	ESC_UA9275AA	1	Livestock	Swine	2019	NA	NA	NA	Oceania	Australia	NA	NA	NA	NA	NA	NA	Murdoch University	Escherichia coli	NA	NA	NA	NA	NA	NA	NA	PRJNA720242	SRP313741	NA	SAMN18642969	SRS8652834	2021-04-07	2021-04-07	ESC_UA9275AA	Assembled	31	152242	5111597	Escherichia coli / Shigella;100.0%	113	112684	4.1	ESC_VB7154AA_AS	SRR14160871;ILLUMINA;Paired;;SRX10529341	163270	163270	163270	163256	163256	163256
SRR14160872	ESC_UA9276AA	8	Livestock	Swine	2019	NA	NA	NA	Oceania	Australia	NA	NA	NA	NA	NA	NA	Murdoch University	Escherichia coli	NA	NA	NA	NA	NA	NA	NA	PRJNA720242	SRP313741	NA	SAMN18642968	SRS8652832	2021-04-07	2021-04-07	ESC_UA9276AA	Assembled	31	59427	5268533	Escherichia coli / Shigella;97.56%	183	226162	4.1	ESC_VB7153AA_AS	SRR14160872;ILLUMINA;Paired;;SRX10529340	163265	163265	163265	163265	163265	163265
SRR14160873	ESC_UA9277AA	8	Livestock	Swine	2019	NA	NA	NA	Oceania	Australia	NA	NA	NA	NA	NA	NA	Murdoch University	Escherichia coli	NA	NA	NA	NA	NA	NA	NA	PRJNA720242	SRP313741	NA	SAMN18642914	SRS8652833	2021-04-07	2021-04-07	ESC_UA9277AA	Assembled	57	192671	4757145	Escherichia coli / Shigella;100.0%	89	56155	4.1	ESC_VB7152AA_AS	SRR14160873;ILLUMINA;Paired;;SRX10529339	163336	163336	163276	163276	163276	135963
SRR14160874	ESC_UA9278AA	7	Livestock	Swine	2019	NA	NA	NA	Oceania	Australia	NA	NA	NA	NA	NA	NA	Murdoch University	Escherichia coli	NA	NA	NA	NA	NA	NA	NA	PRJNA720242	SRP313741	NA	SAMN18642967	SRS8652830	2021-04-07	2021-04-07	ESC_UA9278AA	Assembled	18	30994	5115905	Escherichia coli / Shigella;100.0%	330	130410	4.1	ESC_VB7151AA_AS	SRR14160874;ILLUMINA;Paired;;SRX10529338	163332	163332	163332	163332	163332	163279
SRR14160875	ESC_UA9279AA	2	Livestock	Swine	2019	NA	NA	NA	Oceania	Australia	NA	NA	NA	NA	NA	NA	Murdoch University	Escherichia coli	NA	NA	NA	NA	NA	NA	NA	PRJNA720242	SRP313741	NA	SAMN18642966	SRS8652831	2021-04-07	2021-04-07	ESC_UA9279AA	Assembled	20	144546	5330630	Escherichia coli / Shigella;97.6%	165	54787	4.1	ESC_VB7150AA_AS	SRR14160875;ILLUMINA;Paired;;SRX10529337	163272	163272	163272	163272	163272	163272
SRR14160876	ESC_UA9280AA	6	Livestock	Swine	2019	NA	NA	NA	Oceania	Australia	NA	NA	NA	NA	NA	NA	Murdoch University	Escherichia coli	NA	NA	NA	NA	NA	NA	NA	PRJNA720242	SRP313741	NA	SAMN18642965	SRS8652828	2021-04-07	2021-04-07	ESC_UA9280AA	Assembled	44	196894	5064202	Escherichia coli / Shigella;95.46%	75	66605	4.1	ESC_VB7149AA_AS	SRR14160876;ILLUMINA;Paired;;SRX10529336	163269	163269	163269	163269	163269	152850
SRR14160877	ESC_UA9281AA	3	Livestock	Swine	2019	NA	NA	NA	Oceania	Australia	NA	NA	NA	NA	NA	NA	Murdoch University	Escherichia coli	NA	NA	NA	NA	NA	NA	NA	PRJNA720242	SRP313741	NA	SAMN18642964	SRS8652829	2021-04-07	2021-04-07	ESC_UA9281AA	Assembled	31	108677	5028744	Escherichia coli / Shigella;98.41%	147	40144	4.1	ESC_VB7148AA_AS	SRR14160877;ILLUMINA;Paired;;SRX10529335	163271	163271	163271	163271	163271	163271
SRR14160878	ESC_UA9282AA	1	Livestock	Swine	2019	NA	NA	NA	Oceania	Australia	NA	NA	NA	NA	NA	NA	Murdoch University	Escherichia coli	NA	NA	NA	NA	NA	NA	NA	PRJNA720242	SRP313741	NA	SAMN18642963	SRS8652827	2021-04-07	2021-04-07	ESC_UA9282AA	Assembled	23	126904	4696511	Escherichia coli / Shigella;96.87%	69	60871	4.1	ESC_VB7147AA_AS	SRR14160878;ILLUMINA;Paired;;SRX10529334	163275	163275	163275	163275	163275	163275
SRR14160879	ESC_UA9283AA	5	Livestock	Swine	2019	NA	NA	NA	Oceania	Australia	NA	NA	NA	NA	NA	NA	Murdoch University	Escherichia coli	NA	NA	NA	NA	NA	NA	NA	PRJNA720242	SRP313741	NA	SAMN18642962	SRS8652826	2021-04-07	2021-04-07	ESC_UA9283AA	Assembled	29	87063	5074319	Escherichia coli / Shigella;98.32%	137	21657	4.1	ESC_VB7146AA_AS	SRR14160879;ILLUMINA;Paired;;SRX10529333	141553	141553	141553	141553	139637	139637
SRR14160880	ESC_UA9284AA	6	Livestock	Swine	2019	NA	NA	NA	Oceania	Australia	NA	NA	NA	NA	NA	NA	Murdoch University	Escherichia coli	NA	NA	NA	NA	NA	NA	NA	PRJNA720242	SRP313741	NA	SAMN18642961	SRS8652825	2021-04-07	2021-04-07	ESC_UA9284AA	Assembled	36	217240	4975320	Escherichia coli / Shigella;98.46%	73	210714	4.1	ESC_VB7145AA_AS	SRR14160880;ILLUMINA;Paired;;SRX10529332	163273	163273	163269	163269	163269	152850
SRR14160881	ESC_UA9285AA	2	Livestock	Swine	2019	NA	NA	NA	Oceania	Australia	NA	NA	NA	NA	NA	NA	Murdoch University	Escherichia coli	NA	NA	NA	NA	NA	NA	NA	PRJNA720242	SRP313741	NA	SAMN18642960	SRS8652824	2021-04-07	2021-04-07	ESC_UA9285AA	Assembled	50	75200	5036425	Escherichia coli / Shigella;98.29%	233	200852	4.1	ESC_VB7144AA_AS	SRR14160881;ILLUMINA;Paired;;SRX10529331	163339	163339	163339	163339	163232	163232
SRR14160882	ESC_UA9286AA	1	Livestock	Swine	2019	NA	NA	NA	Oceania	Australia	NA	NA	NA	NA	NA	NA	Murdoch University	Escherichia coli	NA	NA	NA	NA	NA	NA	NA	PRJNA720242	SRP313741	NA	SAMN18642959	SRS8652823	2021-04-07	2021-04-07	ESC_UA9286AA	Assembled	21	53455	4879833	Escherichia coli / Shigella;97.32%	199	187637	4.1	ESC_VB7143AA_AS	SRR14160882;ILLUMINA;Paired;;SRX10529330	163278	163278	163278	163278	163278	163278
SRR14160883	ESC_UA9287AA	5	Livestock	Swine	2019	NA	NA	NA	Oceania	Australia	NA	NA	NA	NA	NA	NA	Murdoch University	Escherichia coli	NA	NA	NA	NA	NA	NA	NA	PRJNA720242	SRP313741	NA	SAMN18642958	SRS8652821	2021-04-07	2021-04-07	ESC_UA9287AA	Assembled	16	41495	5069041	Escherichia coli / Shigella;98.18%	249	185377	4.1	ESC_VB7142AA_AS	SRR14160883;ILLUMINA;Paired;;SRX10529329	139637	139637	139637	139637	139637	139637
SRR14160884	ESC_UA9288AA	7	Livestock	Swine	2019	NA	NA	NA	Oceania	Australia	NA	NA	NA	NA	NA	NA	Murdoch University	Escherichia coli	NA	NA	NA	NA	NA	NA	NA	PRJNA720242	SRP313741	NA	SAMN18642913	SRS8652822	2021-04-07	2021-04-07	ESC_UA9288AA	Assembled	56	192679	4759799	Escherichia coli / Shigella;100.0%	85	56072	4.1	ESC_VB7141AA_AS	SRR14160884;ILLUMINA;Paired;;SRX10529328	163276	163276	163276	163276	163276	135963
SRR14160885	ESC_UA9289AA	6	Livestock	Swine	2019	NA	NA	NA	Oceania	Australia	NA	NA	NA	NA	NA	NA	Murdoch University	Escherichia coli	NA	NA	NA	NA	NA	NA	NA	PRJNA720242	SRP313741	NA	SAMN18642957	SRS8652819	2021-04-07	2021-04-07	ESC_UA9289AA	Assembled	32	114376	5150627	Escherichia coli / Shigella;98.97%	123	40921	4.1	ESC_VB7140AA_AS	SRR14160885;ILLUMINA;Paired;;SRX10529327	163277	163277	163277	163277	163277	163277
SRR14160886	ESC_UA9290AA	3	Livestock	Swine	2019	NA	NA	NA	Oceania	Australia	NA	NA	NA	NA	NA	NA	Murdoch University	Escherichia coli	NA	NA	NA	NA	NA	NA	NA	PRJNA720242	SRP313741	NA	SAMN18642956	SRS8652820	2021-04-07	2021-04-07	ESC_UA9290AA	Assembled	34	103133	5204037	Escherichia coli / Shigella;99.07%	125	43233	4.1	ESC_VB7139AA_AS	SRR14160886;ILLUMINA;Paired;;SRX10529326	163277	163277	163277	163277	163277	163277
SRR14160887	ESC_UA9291AA	6	Livestock	Swine	2019	NA	NA	NA	Oceania	Australia	NA	NA	NA	NA	NA	NA	Murdoch University	Escherichia coli	NA	NA	NA	NA	NA	NA	NA	PRJNA720242	SRP313741	NA	SAMN18642955	SRS8652818	2021-04-07	2021-04-07	ESC_UA9291AA	Assembled	26	53860	5206810	Escherichia coli / Shigella;96.07%	205	165472	4.1	ESC_VB7138AA_AS	SRR14160887;ILLUMINA;Paired;;SRX10529325	163283	163283	163283	163283	163280	163280
SRR14160888	ESC_UA9292AA	5	Livestock	Swine	2019	NA	NA	NA	Oceania	Australia	NA	NA	NA	NA	NA	NA	Murdoch University	Escherichia coli	NA	NA	NA	NA	NA	NA	NA	PRJNA720242	SRP313741	NA	SAMN18642954	SRS8652817	2021-04-07	2021-04-07	ESC_UA9292AA	Assembled	22	130170	4951624	Escherichia coli / Shigella;98.71%	89	33756	4.1	ESC_VB7137AA_AS	SRR14160888;ILLUMINA;Paired;;SRX10529324	163286	163286	163286	163286	163286	163286
SRR14160889	ESC_UA9293AA	4	Livestock	Swine	2019	NA	NA	NA	Oceania	Australia	NA	NA	NA	NA	NA	NA	Murdoch University	Escherichia coli	NA	NA	NA	NA	NA	NA	NA	PRJNA720242	SRP313741	NA	SAMN18642953	SRS8652816	2021-04-07	2021-04-07	ESC_UA9293AA	Assembled	15	41190	5018379	Escherichia coli / Shigella;99.53%	254	261265	4.1	ESC_VB7136AA_AS	SRR14160889;ILLUMINA;Paired;;SRX10529323	163279	163279	163279	163279	163279	163279
SRR14160890	ESC_UA9294AA	1	Livestock	Swine	2019	NA	NA	NA	Oceania	Australia	NA	NA	NA	NA	NA	NA	Murdoch University	Escherichia coli	NA	NA	NA	NA	NA	NA	NA	PRJNA720242	SRP313741	NA	SAMN18642952	SRS8652815	2021-04-07	2021-04-07	ESC_UA9294AA	Assembled	30	62704	5200975	Escherichia coli / Shigella;96.29%	194	96807	4.1	ESC_VB7135AA_AS	SRR14160890;ILLUMINA;Paired;;SRX10529322	163280	163280	163280	163280	163280	163280
SRR14160891	ESC_UA9295AA	6	Livestock	Swine	2019	NA	NA	NA	Oceania	Australia	NA	NA	NA	NA	NA	NA	Murdoch University	Escherichia coli	NA	NA	NA	NA	NA	NA	NA	PRJNA720242	SRP313741	NA	SAMN18642951	SRS8652814	2021-04-07	2021-04-07	ESC_UA9295AA	Assembled	39	71613	4898312	Escherichia coli / Shigella;100.0%	126	25154	4.1	ESC_VB7134AA_AS	SRR14160891;ILLUMINA;Paired;;SRX10529321	163293	163293	163293	163287	163287	139637
SRR14160892	ESC_UA9296AA	1	Livestock	Swine	2019	NA	NA	NA	Oceania	Australia	NA	NA	NA	NA	NA	NA	Murdoch University	Escherichia coli	NA	NA	NA	NA	NA	NA	NA	PRJNA720242	SRP313741	NA	SAMN18642950	SRS8652813	2021-04-07	2021-04-07	ESC_UA9296AA	Assembled	31	219884	4945696	Escherichia coli / Shigella;97.54%	94	32070	4.1	ESC_VB7133AA_AS	SRR14160892;ILLUMINA;Paired;;SRX10529320	163281	163281	163281	163281	163281	163281
SRR14160893	ESC_UA9297AA	8	Livestock	Swine	2019	NA	NA	NA	Oceania	Australia	NA	NA	NA	NA	NA	NA	Murdoch University	Escherichia coli	NA	NA	NA	NA	NA	NA	NA	PRJNA720242	SRP313741	NA	SAMN18642949	SRS8652812	2021-04-07	2021-04-07	ESC_UA9297AA	Assembled	48	258429	4900533	Escherichia coli / Shigella;98.04%	56	71133	4.1	ESC_VB7132AA_AS	SRR14160893;ILLUMINA;Paired;;SRX10529319	163291	163288	163288	163288	163288	163288
SRR14160894	ESC_UA9298AA	2	Livestock	Swine	2019	NA	NA	NA	Oceania	Australia	NA	NA	NA	NA	NA	NA	Murdoch University	Escherichia coli	NA	NA	NA	NA	NA	NA	NA	PRJNA720242	SRP313741	NA	SAMN18642948	SRS8652811	2021-04-07	2021-04-07	ESC_UA9298AA	Assembled	55	237629	4813291	Escherichia coli / Shigella;100.0%	60	15508	4.1	ESC_VB7131AA_AS	SRR14160894;ILLUMINA;Paired;;SRX10529318	163288	163288	163288	163288	163288	163288
SRR14160895	ESC_UA9299AA	5	Livestock	Swine	2019	NA	NA	NA	Oceania	Australia	NA	NA	NA	NA	NA	NA	Murdoch University	Escherichia coli	NA	NA	NA	NA	NA	NA	NA	PRJNA720242	SRP313741	NA	SAMN18642912	SRS8652810	2021-04-07	2021-04-07	ESC_UA9299AA	Assembled	46	84946	4854338	Escherichia coli / Shigella;95.9%	131	80740	4.1	ESC_VB7130AA_AS	SRR14160895;ILLUMINA;Paired;;SRX10529317	163284	163284	163284	163284	163284	163284
SRR14160896	ESC_UA9300AA	7	Livestock	Swine	2019	NA	NA	NA	Oceania	Australia	NA	NA	NA	NA	NA	NA	Murdoch University	Escherichia coli	NA	NA	NA	NA	NA	NA	NA	PRJNA720242	SRP313741	NA	SAMN18642947	SRS8652809	2021-04-07	2021-04-07	ESC_UA9300AA	Assembled	38	160054	5131748	Escherichia coli / Shigella;100.0%	143	248680	4.1	ESC_VB7129AA_AS	SRR14160896;ILLUMINA;Paired;;SRX10529316	163285	163285	163285	163285	163279	163279
SRR14160897	ESC_UA9301AA	5	Livestock	Swine	2019	NA	NA	NA	Oceania	Australia	NA	NA	NA	NA	NA	NA	Murdoch University	Escherichia coli	NA	NA	NA	NA	NA	NA	NA	PRJNA720242	SRP313741	NA	SAMN18642946	SRS8652808	2021-04-07	2021-04-07	ESC_UA9301AA	Assembled	43	92282	5133705	Escherichia coli / Shigella;97.36%	251	46639	4.1	ESC_VB7128AA_AS	SRR14160897;ILLUMINA;Paired;;SRX10529315	163334	163334	163334	163334	163334	163334
SRR14160898	ESC_UA9302AA	4	Livestock	Swine	2019	NA	NA	NA	Oceania	Australia	NA	NA	NA	NA	NA	NA	Murdoch University	Escherichia coli	NA	NA	NA	NA	NA	NA	NA	PRJNA720242	SRP313741	NA	SAMN18642945	SRS8652807	2021-04-07	2021-04-07	ESC_UA9302AA	Assembled	42	90230	4951664	Escherichia coli / Shigella;100.0%	148	27158	4.1	ESC_VB7127AA_AS	SRR14160898;ILLUMINA;Paired;;SRX10529314	163287	163287	163287	163287	163287	139637
SRR14160899	ESC_UA9303AA	7	Livestock	Swine	2019	NA	NA	NA	Oceania	Australia	NA	NA	NA	NA	NA	NA	Murdoch University	Escherichia coli	NA	NA	NA	NA	NA	NA	NA	PRJNA720242	SRP313741	NA	SAMN18642944	SRS8652806	2021-04-07	2021-04-07	ESC_UA9303AA	Assembled	43	104192	4890333	Escherichia coli / Shigella;98.06%	128	93778	4.1	ESC_VB7126AA_AS	SRR14160899;ILLUMINA;Paired;;SRX10529313	163289	163289	163289	163289	163289	163289
SRR14160900	ESC_UA9304AA	6	Livestock	Swine	2019	NA	NA	NA	Oceania	Australia	NA	NA	NA	NA	NA	NA	Murdoch University	Escherichia coli	NA	NA	NA	NA	NA	NA	NA	PRJNA720242	SRP313741	NA	SAMN18642943	SRS8652804	2021-04-07	2021-04-07	ESC_UA9304AA	Assembled	42	88823	4905187	Escherichia coli / Shigella;96.72%	136	83844	4.1	ESC_VB7125AA_AS	SRR14160900;ILLUMINA;Paired;;SRX10529312	163290	163290	163290	163290	163290	163290
SRR14160902	ESC_UA9306AA	1	Livestock	Swine	2019	NA	NA	NA	Oceania	Australia	NA	NA	NA	NA	NA	NA	Murdoch University	Escherichia coli	NA	NA	NA	NA	NA	NA	NA	PRJNA720242	SRP313741	NA	SAMN18642941	SRS8652803	2021-04-07	2021-04-07	ESC_UA9306AA	Assembled	47	99305	4954712	Escherichia coli / Shigella;100.0%	157	24900	4.1	ESC_VB7123AA_AS	SRR14160902;ILLUMINA;Paired;;SRX10529310	163287	163287	163287	163287	163287	139637
SRR14160903	ESC_UA9307AA	5	Livestock	Swine	2019	NA	NA	NA	Oceania	Australia	NA	NA	NA	NA	NA	NA	Murdoch University	Escherichia coli	NA	NA	NA	NA	NA	NA	NA	PRJNA720242	SRP313741	NA	SAMN18642940	SRS8652802	2021-04-07	2021-04-07	ESC_UA9307AA	Assembled	42	90242	4935275	Escherichia coli / Shigella;99.11%	148	29721	4.1	ESC_VB7122AA_AS	SRR14160903;ILLUMINA;Paired;;SRX10529309	163333	163333	163287	163287	163287	139637
SRR14160904	ESC_UA9200AA	3	Livestock	Swine	2019	NA	NA	NA	Oceania	Australia	NA	NA	NA	NA	NA	NA	Murdoch University	Escherichia coli	NA	NA	NA	NA	NA	NA	NA	PRJNA720242	SRP313741	NA	SAMN18642939	SRS8652909	2021-04-07	2021-04-07	ESC_UA9200AA	Assembled	27	171961	4771488	Escherichia coli / Shigella;98.22%	63	12000	4.1	ESC_VB7229AA_AS	SRR14160904;ILLUMINA;Paired;;SRX10529416	163221	163221	163221	163221	163221	163221
SRR14160905	ESC_UA9309AA	2	Livestock	Swine	2019	NA	NA	NA	Oceania	Australia	NA	NA	NA	NA	NA	NA	Murdoch University	Escherichia coli	NA	NA	NA	NA	NA	NA	NA	PRJNA720242	SRP313741	NA	SAMN18643008	SRS8652800	2021-04-07	2021-04-07	ESC_UA9309AA	Assembled	65	116973	4732099	Escherichia coli / Shigella;100.0%	104	63354	4.1	ESC_VB7120AA_AS	SRR14160905;ILLUMINA;Paired;;SRX10529307	139642	139642	139642	139642	139642	139642
SRR14160906	ESC_UA9310AA	8	Livestock	Swine	2019	NA	NA	NA	Oceania	Australia	NA	NA	NA	NA	NA	NA	Murdoch University	Escherichia coli	NA	NA	NA	NA	NA	NA	NA	PRJNA720242	SRP313741	NA	SAMN18642918	SRS8652799	2021-04-07	2021-04-07	ESC_UA9310AA	Assembled	34	95784	5093822	Escherichia coli / Shigella;93.4%	120	105876	4.1	ESC_VB7119AA_AS	SRR14160906;ILLUMINA;Paired;;SRX10529306	163294	163294	163294	163294	163294	163294
SRR14160907	ESC_UA9311AA	3	Livestock	Swine	2019	NA	NA	NA	Oceania	Australia	NA	NA	NA	NA	NA	NA	Murdoch University	Escherichia coli	NA	NA	NA	NA	NA	NA	NA	PRJNA720242	SRP313741	NA	SAMN18642909	SRS8652798	2021-04-07	2021-04-07	ESC_UA9311AA	Assembled	43	67272	4969938	Escherichia coli / Shigella;96.62%	182	145702	4.1	ESC_VB7118AA_AS	SRR14160907;ILLUMINA;Paired;;SRX10529305	163292	163292	163292	163292	163292	163292
SRR14160908	ESC_UA9312AA	6	Livestock	Swine	2019	NA	NA	NA	Oceania	Australia	NA	NA	NA	NA	NA	NA	Murdoch University	Escherichia coli	NA	NA	NA	NA	NA	NA	NA	PRJNA720242	SRP313741	NA	SAMN18642908	SRS8652797	2021-04-07	2021-04-07	ESC_UA9312AA	Assembled	25	154700	4698893	Escherichia coli / Shigella;96.92%	76	38784	4.1	ESC_VB7117AA_AS	SRR14160908;ILLUMINA;Paired;;SRX10529304	163330	163330	163330	163330	163330	163330
SRR14160909	ESC_UA9314AA	3	Livestock	Swine	2019	NA	NA	NA	Oceania	Australia	NA	NA	NA	NA	NA	NA	Murdoch University	Escherichia coli	NA	NA	NA	NA	NA	NA	NA	PRJNA720242	SRP313741	NA	SAMN18643041	SRS8652794	2021-04-07	2021-04-07	ESC_UA9314AA	Assembled	76	127292	5089390	Escherichia coli / Shigella;99.22%	194	135045	4.1	ESC_VB7115AA_AS	SRR14160909;ILLUMINA;Paired;;SRX10529302	163246	163246	163246	163246	163246	163246
SRR14160910	ESC_UA9315AA	1	Livestock	Swine	2019	NA	NA	NA	Oceania	Australia	NA	NA	NA	NA	NA	NA	Murdoch University	Escherichia coli	NA	NA	NA	NA	NA	NA	NA	PRJNA720242	SRP313741	NA	SAMN18643040	SRS8652795	2021-04-07	2021-04-07	ESC_UA9315AA	Assembled	63	94266	5147235	Escherichia coli / Shigella;98.15%	151	23992	4.1	ESC_VB7114AA_AS	SRR14160910;ILLUMINA;Paired;;SRX10529301	163301	163237	163237	163237	163237	163237
SRR14160911	ESC_UA9316AA	8	Livestock	Swine	2019	NA	NA	NA	Oceania	Australia	NA	NA	NA	NA	NA	NA	Murdoch University	Escherichia coli	NA	NA	NA	NA	NA	NA	NA	PRJNA720242	SRP313741	NA	SAMN18643039	SRS8652793	2021-04-07	2021-04-07	ESC_UA9316AA	Assembled	81	89276	5343497	Escherichia coli / Shigella;97.91%	264	166567	4.1	ESC_VB7113AA_AS	SRR14160911;ILLUMINA;Paired;;SRX10529300	163299	163299	163299	163299	163299	163299
SRR14160912	ESC_UA9317AA	8	Livestock	Swine	2019	NA	NA	NA	Oceania	Australia	NA	NA	NA	NA	NA	NA	Murdoch University	Escherichia coli	NA	NA	NA	NA	NA	NA	NA	PRJNA720242	SRP313741	NA	SAMN18643038	SRS8652792	2021-04-07	2021-04-07	ESC_UA9317AA	Assembled	54	195501	5490400	Escherichia coli / Shigella;96.95%	230	129515	4.1	ESC_VB7112AA_AS	SRR14160912;ILLUMINA;Paired;;SRX10529299	163298	163298	163298	163298	163298	163298
SRR14160913	ESC_UA9318AA	7	Livestock	Swine	2019	NA	NA	NA	Oceania	Australia	NA	NA	NA	NA	NA	NA	Murdoch University	Escherichia coli	NA	NA	NA	NA	NA	NA	NA	PRJNA720242	SRP313741	NA	SAMN18642921	SRS8652791	2021-04-07	2021-04-07	ESC_UA9318AA	Assembled	57	52228	4934649	Escherichia coli / Shigella;97.33%	206	116652	4.1	ESC_VB7111AA_AS	SRR14160913;ILLUMINA;Paired;;SRX10529298	163296	163296	163296	163296	163296	163296
SRR14160914	ESC_UA9319AA	5	Livestock	Swine	2019	NA	NA	NA	Oceania	Australia	NA	NA	NA	NA	NA	NA	Murdoch University	Escherichia coli	NA	NA	NA	NA	NA	NA	NA	PRJNA720242	SRP313741	NA	SAMN18643037	SRS8652789	2021-04-07	2021-04-07	ESC_UA9319AA	Assembled	53	84183	5189103	Escherichia coli / Shigella;96.33%	241	205678	4.1	ESC_VB7110AA_AS	SRR14160914;ILLUMINA;Paired;;SRX10529297	163297	163297	163297	163297	163297	163297
SRR14160915	ESC_UA9320AA	7	Livestock	Swine	2019	NA	NA	NA	Oceania	Australia	NA	NA	NA	NA	NA	NA	Murdoch University	Escherichia coli	NA	NA	NA	NA	NA	NA	NA	PRJNA720242	SRP313741	NA	SAMN18643036	SRS8652790	2021-04-07	2021-04-07	ESC_UA9320AA	Assembled	22	130277	5027286	Escherichia coli / Shigella;100.0%	89	38207	4.1	ESC_VB7109AA_AS	SRR14160915;ILLUMINA;Paired;;SRX10529296	163302	163302	163302	163302	163302	163302
SRR14160916	ESC_UA9321AA	6	Livestock	Swine	2019	NA	NA	NA	Oceania	Australia	NA	NA	NA	NA	NA	NA	Murdoch University	Escherichia coli	NA	NA	NA	NA	NA	NA	NA	PRJNA720242	SRP313741	NA	SAMN18643035	SRS8652788	2021-04-07	2021-04-07	ESC_UA9321AA	Assembled	84	135847	5486079	Escherichia coli / Shigella;94.14%	210	75074	4.1	ESC_VB7108AA_AS	SRR14160916;ILLUMINA;Paired;;SRX10529295	163298	163298	163298	163298	163298	163298
SRR14160917	ESC_UA9322AA	8	Livestock	Swine	2019	NA	NA	NA	Oceania	Australia	NA	NA	NA	NA	NA	NA	Murdoch University	Escherichia coli	NA	NA	NA	NA	NA	NA	NA	PRJNA720242	SRP313741	NA	SAMN18643034	SRS8652787	2021-04-07	2021-04-07	ESC_UA9322AA	Assembled	85	205433	5243374	Escherichia coli / Shigella;97.37%	100	9771	4.1	ESC_VB7107AA_AS	SRR14160917;ILLUMINA;Paired;;SRX10529294	163304	163304	163304	163304	163304	163304
SRR14160918	ESC_UA9323AA	4	Livestock	Swine	2019	NA	NA	NA	Oceania	Australia	NA	NA	NA	NA	NA	NA	Murdoch University	Escherichia coli	NA	NA	NA	NA	NA	NA	NA	PRJNA720242	SRP313741	NA	SAMN18643033	SRS8652786	2021-04-07	2021-04-07	ESC_UA9323AA	Assembled	70	48236	4918845	Escherichia coli / Shigella;96.51%	348	184878	4.1	ESC_VB7106AA_AS	SRR14160918;ILLUMINA;Paired;;SRX10529293	139635	139635	139635	139635	139635	139635
SRR14160919	ESC_UA9324AA	2	Livestock	Swine	2019	NA	NA	NA	Oceania	Australia	NA	NA	NA	NA	NA	NA	Murdoch University	Escherichia coli	NA	NA	NA	NA	NA	NA	NA	PRJNA720242	SRP313741	NA	SAMN18643032	SRS8652785	2021-04-07	2021-04-07	ESC_UA9324AA	Assembled	56	94598	5015020	Escherichia coli / Shigella;91.24%	189	91309	4.1	ESC_VB7105AA_AS	SRR14160919;ILLUMINA;Paired;;SRX10529292	163306	163306	163306	163306	163306	1241
SRR14160920	ESC_UA9325AA	8	Livestock	Swine	2019	NA	NA	NA	Oceania	Australia	NA	NA	NA	NA	NA	NA	Murdoch University	Escherichia coli	NA	NA	NA	NA	NA	NA	NA	PRJNA720242	SRP313741	NA	SAMN18643031	SRS8652784	2021-04-07	2021-04-07	ESC_UA9325AA	Assembled	36	241340	5431331	Escherichia coli / Shigella;86.97%	107	146732	4.1	ESC_VB7104AA_AS	SRR14160920;ILLUMINA;Paired;;SRX10529291	163305	163305	163305	163305	163305	163305
SRR14160921	ESC_UA9326AA	8	Livestock	Swine	2019	NA	NA	NA	Oceania	Australia	NA	NA	NA	NA	NA	NA	Murdoch University	Escherichia coli	NA	NA	NA	NA	NA	NA	NA	PRJNA720242	SRP313741	NA	SAMN18643030	SRS8652783	2021-04-07	2021-04-07	ESC_UA9326AA	Assembled	70	84176	5160882	Escherichia coli / Shigella;95.82%	242	305660	4.1	ESC_VB7103AA_AS	SRR14160921;ILLUMINA;Paired;;SRX10529290	163307	163307	163307	163307	163307	163297
SRR14160922	ESC_UA9327AA	6	Livestock	Swine	2019	NA	NA	NA	Oceania	Australia	NA	NA	NA	NA	NA	NA	Murdoch University	Escherichia coli	NA	NA	NA	NA	NA	NA	NA	PRJNA720242	SRP313741	NA	SAMN18643029	SRS8652782	2021-04-07	2021-04-07	ESC_UA9327AA	Assembled	56	168326	4748960	Escherichia coli / Shigella;91.31%	99	67510	4.1	ESC_VB7102AA_AS	SRR14160922;ILLUMINA;Paired;;SRX10529289	163303	163303	163303	163303	163303	163228
SRR14160923	ESC_UA9328AA	1	Livestock	Swine	2019	NA	NA	NA	Oceania	Australia	NA	NA	NA	NA	NA	NA	Murdoch University	Escherichia coli	NA	NA	NA	NA	NA	NA	NA	PRJNA720242	SRP313741	NA	SAMN18643028	SRS8652781	2021-04-07	2021-04-07	ESC_UA9328AA	Assembled	44	104215	5135788	Escherichia coli / Shigella;97.03%	130	26049	4.1	ESC_VB7101AA_AS	SRR14160923;ILLUMINA;Paired;;SRX10529288	163308	163308	163308	163308	163308	163308
SRR14160924	ESC_UA9329AA	7	Livestock	Swine	2019	NA	NA	NA	Oceania	Australia	NA	NA	NA	NA	NA	NA	Murdoch University	Escherichia coli	NA	NA	NA	NA	NA	NA	NA	PRJNA720242	SRP313741	NA	SAMN18642920	SRS8652780	2021-04-07	2021-04-07	ESC_UA9329AA	Assembled	65	103989	4845394	Escherichia coli / Shigella;96.15%	149	141669	4.1	ESC_VB7100AA_AS	SRR14160924;ILLUMINA;Paired;;SRX10529287	163309	163309	163309	163309	163309	163309
SRR14160925	ESC_UA9330AA	3	Livestock	Swine	2019	NA	NA	NA	Oceania	Australia	NA	NA	NA	NA	NA	NA	Murdoch University	Escherichia coli	NA	NA	NA	NA	NA	NA	NA	PRJNA720242	SRP313741	NA	SAMN18643027	SRS8652779	2021-04-07	2021-04-07	ESC_UA9330AA	Assembled	61	84155	5155352	Escherichia coli / Shigella;96.07%	232	111398	4.1	ESC_VB7099AA_AS	SRR14160925;ILLUMINA;Paired;;SRX10529286	163317	163317	163297	163297	163297	163297
SRR14160926	ESC_UA9331AA	2	Livestock	Swine	2019	NA	NA	NA	Oceania	Australia	NA	NA	NA	NA	NA	NA	Murdoch University	Escherichia coli	NA	NA	NA	NA	NA	NA	NA	PRJNA720242	SRP313741	NA	SAMN18643026	SRS8652778	2021-04-07	2021-04-07	ESC_UA9331AA	Assembled	59	54351	4854706	Escherichia coli / Shigella;95.61%	236	242175	4.1	ESC_VB7098AA_AS	SRR14160926;ILLUMINA;Paired;;SRX10529285	142651	142651	142651	142651	139635	139635
SRR14160927	ESC_UA9332AA	6	Livestock	Swine	2019	NA	NA	NA	Oceania	Australia	NA	NA	NA	NA	NA	NA	Murdoch University	Escherichia coli	NA	NA	NA	NA	NA	NA	NA	PRJNA720242	SRP313741	NA	SAMN18643025	SRS8652777	2021-04-07	2021-04-07	ESC_UA9332AA	Assembled	53	94361	5232600	Escherichia coli / Shigella;92.83%	219	176998	4.1	ESC_VB7097AA_AS	SRR14160927;ILLUMINA;Paired;;SRX10529284	163328	163328	163328	163328	163328	163328
SRR14160928	ESC_UA9333AA	6	Livestock	Swine	2019	NA	NA	NA	Oceania	Australia	NA	NA	NA	NA	NA	NA	Murdoch University	Escherichia coli	NA	NA	NA	NA	NA	NA	NA	PRJNA720242	SRP313741	NA	SAMN18643024	SRS8652776	2021-04-07	2021-04-07	ESC_UA9333AA	Assembled	64	211240	4933060	Escherichia coli / Shigella;96.16%	121	31186	4.1	ESC_VB7096AA_AS	SRR14160928;ILLUMINA;Paired;;SRX10529283	163313	163313	163313	163313	163313	163313
SRR14160929	ESC_UA9334AA	4	Livestock	Swine	2019	NA	NA	NA	Oceania	Australia	NA	NA	NA	NA	NA	NA	Murdoch University	Escherichia coli	NA	NA	NA	NA	NA	NA	NA	PRJNA720242	SRP313741	NA	SAMN18643023	SRS8652775	2021-04-07	2021-04-07	ESC_UA9334AA	Assembled	57	225447	4815415	Escherichia coli / Shigella;98.33%	92	27679	4.1	ESC_VB7095AA_AS	SRR14160929;ILLUMINA;Paired;;SRX10529282	163315	163315	163315	163315	163315	163315
SRR14160930	ESC_UA9335AA	1	Livestock	Swine	2019	NA	NA	NA	Oceania	Australia	NA	NA	NA	NA	NA	NA	Murdoch University	Escherichia coli	NA	NA	NA	NA	NA	NA	NA	PRJNA720242	SRP313741	NA	SAMN18643022	SRS8652774	2021-04-07	2021-04-07	ESC_UA9335AA	Assembled	60	68848	5416316	Escherichia coli / Shigella;94.47%	303	182799	4.1	ESC_VB7094AA_AS	SRR14160930;ILLUMINA;Paired;;SRX10529281	163314	163314	163314	163314	163314	163314
SRR14160931	ESC_UA9336AA	5	Livestock	Swine	2019	NA	NA	NA	Oceania	Australia	NA	NA	NA	NA	NA	NA	Murdoch University	Escherichia coli	NA	NA	NA	NA	NA	NA	NA	PRJNA720242	SRP313741	NA	SAMN18643021	SRS8652772	2021-04-07	2021-04-07	ESC_UA9336AA	Assembled	56	82691	4864182	Escherichia coli / Shigella;92.58%	192	83760	4.1	ESC_VB7093AA_AS	SRR14160931;ILLUMINA;Paired;;SRX10529280	163312	163312	163312	163312	163312	163312
SRR14160932	ESC_UA9337AA	3	Livestock	Swine	2019	NA	NA	NA	Oceania	Australia	NA	NA	NA	NA	NA	NA	Murdoch University	Escherichia coli	NA	NA	NA	NA	NA	NA	NA	PRJNA720242	SRP313741	NA	SAMN18643020	SRS8652773	2021-04-07	2021-04-07	ESC_UA9337AA	Assembled	45	111444	5168465	Escherichia coli / Shigella;96.88%	123	27258	4.1	ESC_VB7092AA_AS	SRR14160932;ILLUMINA;Paired;;SRX10529279	163310	163308	163308	163308	163308	163308
SRR14160933	ESC_UA9338AA	5	Livestock	Swine	2019	NA	NA	NA	Oceania	Australia	NA	NA	NA	NA	NA	NA	Murdoch University	Escherichia coli	NA	NA	NA	NA	NA	NA	NA	PRJNA720242	SRP313741	NA	SAMN18643019	SRS8652771	2021-04-07	2021-04-07	ESC_UA9338AA	Assembled	40	102810	5091544	Escherichia coli / Shigella;90.17%	171	173941	4.1	ESC_VB7091AA_AS	SRR14160933;ILLUMINA;Paired;;SRX10529278	163311	163311	163311	163311	163311	24862
SRR14160934	ESC_UA9339AA	3	Livestock	Swine	2019	NA	NA	NA	Oceania	Australia	NA	NA	NA	NA	NA	NA	Murdoch University	Escherichia coli	NA	NA	NA	NA	NA	NA	NA	PRJNA720242	SRP313741	NA	SAMN18643018	SRS8652770	2021-04-07	2021-04-07	ESC_UA9339AA	Assembled	47	511758	4876681	Escherichia coli / Shigella;96.43%	40	10733	4.1	ESC_VB7090AA_AS	SRR14160934;ILLUMINA;Paired;;SRX10529277	163319	163319	163319	163319	163319	163319
SRR14160935	ESC_UA9340AA	2	Livestock	Swine	2019	NA	NA	NA	Oceania	Australia	NA	NA	NA	NA	NA	NA	Murdoch University	Escherichia coli	NA	NA	NA	NA	NA	NA	NA	PRJNA720242	SRP313741	NA	SAMN18642919	SRS8652769	2021-04-07	2021-04-07	ESC_UA9340AA	Assembled	42	89535	4903750	Escherichia coli / Shigella;96.5%	134	142478	4.1	ESC_VB7089AA_AS	SRR14160935;ILLUMINA;Paired;;SRX10529276	163320	163320	163320	163320	163320	163320
SRR14160936	ESC_UA9341AA	1	Livestock	Swine	2019	NA	NA	NA	Oceania	Australia	NA	NA	NA	NA	NA	NA	Murdoch University	Escherichia coli	NA	NA	NA	NA	NA	NA	NA	PRJNA720242	SRP313741	NA	SAMN18643017	SRS8652768	2021-04-07	2021-04-07	ESC_UA9341AA	Assembled	51	89404	4943342	Escherichia coli / Shigella;90.6%	149	71355	4.1	ESC_VB7088AA_AS	SRR14160936;ILLUMINA;Paired;;SRX10529275	163318	163318	163318	163318	163318	163318
SRR14160937	ESC_UA9342AA	8	Livestock	Swine	2019	NA	NA	NA	Oceania	Australia	NA	NA	NA	NA	NA	NA	Murdoch University	Escherichia coli	NA	NA	NA	NA	NA	NA	NA	PRJNA720242	SRP313741	NA	SAMN18643016	SRS8652767	2021-04-07	2021-04-07	ESC_UA9342AA	Assembled	42	211860	4965583	Escherichia coli / Shigella;98.74%	121	151398	4.1	ESC_VB7087AA_AS	SRR14160937;ILLUMINA;Paired;;SRX10529274	163316	163316	163316	163281	163281	163281
SRR14160938	ESC_UA9343AA	5	Livestock	Swine	2019	NA	NA	NA	Oceania	Australia	NA	NA	NA	NA	NA	NA	Murdoch University	Escherichia coli	NA	NA	NA	NA	NA	NA	NA	PRJNA720242	SRP313741	NA	SAMN18643015	SRS8652765	2021-04-07	2021-04-07	ESC_UA9343AA	Assembled	31	149942	4946374	Escherichia coli / Shigella;100.0%	129	104251	4.1	ESC_VB7086AA_AS	SRR14160938;ILLUMINA;Paired;;SRX10529273	163322	163322	163322	163322	163322	163322
SRR14160939	ESC_UA9344AA	6	Livestock	Swine	2019	NA	NA	NA	Oceania	Australia	NA	NA	NA	NA	NA	NA	Murdoch University	Escherichia coli	NA	NA	NA	NA	NA	NA	NA	PRJNA720242	SRP313741	NA	SAMN18643014	SRS8652766	2021-04-07	2021-04-07	ESC_UA9344AA	Assembled	69	158876	4882889	Escherichia coli / Shigella;98.25%	68	21016	4.1	ESC_VB7085AA_AS	SRR14160939;ILLUMINA;Paired;;SRX10529272	163325	163325	163325	163325	163325	163325
SRR14160940	ESC_UA9345AA	6	Livestock	Swine	2019	NA	NA	NA	Oceania	Australia	NA	NA	NA	NA	NA	NA	Murdoch University	Escherichia coli	NA	NA	NA	NA	NA	NA	NA	PRJNA720242	SRP313741	NA	SAMN18643013	SRS8652764	2021-04-07	2021-04-07	ESC_UA9345AA	Assembled	32	75003	4847592	Escherichia coli / Shigella;99.05%	112	65053	4.1	ESC_VB7084AA_AS	SRR14160940;ILLUMINA;Paired;;SRX10529271	163324	163324	163324	163324	163324	163321
SRR14160941	ESC_UA9346AA	1	Livestock	Swine	2019	NA	NA	NA	Oceania	Australia	NA	NA	NA	NA	NA	NA	Murdoch University	Escherichia coli	NA	NA	NA	NA	NA	NA	NA	PRJNA720242	SRP313741	NA	SAMN18643012	SRS8652763	2021-04-07	2021-04-07	ESC_UA9346AA	Assembled	39	135998	5041546	Escherichia coli / Shigella;95.96%	146	155471	4.1	ESC_VB7083AA_AS	SRR14160941;ILLUMINA;Paired;;SRX10529270	163323	163323	163323	163323	163323	163323
SRR14160942	ESC_UA9347AA	5	Livestock	Swine	2019	NA	NA	NA	Oceania	Australia	NA	NA	NA	NA	NA	NA	Murdoch University	Escherichia coli	NA	NA	NA	NA	NA	NA	NA	PRJNA720242	SRP313741	NA	SAMN18643011	SRS8652762	2021-04-07	2021-04-07	ESC_UA9347AA	Assembled	15	41410	4839742	Escherichia coli / Shigella;98.65%	250	232021	4.1	ESC_VB7082AA_AS	SRR14160942;ILLUMINA;Paired;;SRX10529269	163321	163321	163321	163321	163321	163321
SRR14160943	ESC_UA9348AA	1	Livestock	Swine	2019	NA	NA	NA	Oceania	Australia	NA	NA	NA	NA	NA	NA	Murdoch University	Escherichia coli	NA	NA	NA	NA	NA	NA	NA	PRJNA720242	SRP313741	NA	SAMN18643010	SRS8652761	2021-04-07	2021-04-07	ESC_UA9348AA	Assembled	15	23199	5002814	Escherichia coli / Shigella;98.66%	433	242769	4.1	ESC_VB7081AA_AS	SRR14160943;ILLUMINA;Paired;;SRX10529268	163349	163349	163349	163349	163349	163271
SRR14160944	ESC_UA9349AA	5	Livestock	Swine	2019	NA	NA	NA	Oceania	Australia	NA	NA	NA	NA	NA	NA	Murdoch University	Escherichia coli	NA	NA	NA	NA	NA	NA	NA	PRJNA720242	SRP313741	NA	SAMN18643007	SRS8652759	2021-04-07	2021-04-07	ESC_UA9349AA	Assembled	47	76857	5170106	Escherichia coli / Shigella;97.34%	208	118779	4.1	ESC_VB7080AA_AS	SRR14160944;ILLUMINA;Paired;;SRX10529267	163329	163329	163329	163329	163249	163249
SRR14160945	ESC_UA9308AA	7	Livestock	Swine	2019	NA	NA	NA	Oceania	Australia	NA	NA	NA	NA	NA	NA	Murdoch University	Escherichia coli	NA	NA	NA	NA	NA	NA	NA	PRJNA720242	SRP313741	NA	SAMN18643009	SRS8652801	2021-04-07	2021-04-07	ESC_UA9308AA	Assembled	71	196846	5064382	Escherichia coli / Shigella;100.0%	128	23534	4.1	ESC_VB7121AA_AS	SRR14160945;ILLUMINA;Paired;;SRX10529308	163295	163295	163295	163295	163295	163295
SRR14160946	ESC_UA9350AA	2	Livestock	Swine	2019	NA	NA	NA	Oceania	Australia	NA	NA	NA	NA	NA	NA	Murdoch University	Escherichia coli	NA	NA	NA	NA	NA	NA	NA	PRJNA720242	SRP313741	NA	SAMN18643006	SRS8652760	2021-04-07	2021-04-07	ESC_UA9350AA	Assembled	33	147456	5083697	Escherichia coli / Shigella;92.6%	94	22857	4.1	ESC_VB7079AA_AS	SRR14160946;ILLUMINA;Paired;;SRX10529266	163331	163331	163331	163331	163331	163331
SRR1554983	ESC_DA9385AA	O157 SvETEC	Livestock	Swine	2009	9	NA	NA	Oceania	Australia	NA	NA	NA	NA	NA	NA	ithree institute	Escherichia coli	NA	O157	NA	NA	NA	NA	NA	PRJNA256255	SRP045613	NA	SAMN02941915	SRS686761	2016-07-01	2015-01-09	ESC_DA9385AA	Assembled	74	95809	5543605	Escherichia coli / Shigella;94.29%	326	8711	3.41	ESC_HA2000AA_AS	SRR1554983;ILLUMINA;Paired;;SRX683567	23458	23458	23458	23458	23458	23458
SRR1554984	ESC_DA9381AA	O157:K88 734/3	Livestock	Swine	1999	NA	NA	NA	Oceania	Australia	NA	NA	NA	NA	NA	NA	ithree institute	Escherichia coli	NA	O157	NA	NA	NA	NA	NA	PRJNA256256	SRP045646	NA	SAMN02941916	SRS687362	2016-07-01	2015-01-09	ESC_DA9381AA	Assembled	111	104365	5433418	Escherichia coli / Shigella;93.82%	260	28349	3.41	ESC_HA2002AA_AS	SRR1554984;ILLUMINA;Paired;;SRX684195	23474	23474	23474	23474	23458	23458
SRR8285370	ESC_KA7850AA	F2_14D	Livestock	NA	2007	NA	NA	NA	Oceania	Australia	New South Wales	NA	NA	NA	NA	NA	The ithree institute	Escherichia coli	NA	NA	NA	NA	NA	NA	NA	PRJNA508590	SRP172722	NA	SAMN10525366	SRS4110431	2018-12-06	2018-12-06	ESC_KA7850AA	Assembled	51	189173	5412742	Escherichia coli / Shigella;90.68%	157	23408	4	ESC_VA3130AA_AS	SRR8285370;OXFORD_NANOPORE;Single;;SRX5100116,SRR8285372;ILLUMINA;Paired;;SRX5100114	79906	79906	79906	79906	79906	1313
ERR3393038	ESC_TA9751AA	EC-17/004	Livestock	Swine	2017	NA	NA	NA	Europe	Austria	NA	NA	NA	NA	47.5162	14.5501	Centre for Genomic Epidemiology, National Food Institute, Technical University of Denmark (DTU), Denmark	Escherichia coli	NA	NA	NA	NA	NA	NA	NA	PRJEB33169	ERP115939	NA	SAMEA5732069	ERS3535372	2021-01-22	2021-01-20	ESC_TA9751AA	Assembled	251	188857	5041237	Escherichia coli / Shigella;92.38%	144	132063	4.1	ESC_UB3791AA_AS	ERR3393038;ILLUMINA;Paired;300;ERX3416902	157029	157029	157029	157029	157029	157029
ERR2019090	ESC_GA7608AA	EC-15/149	Livestock	Swine	2015	NA	NA	NA	Europe	Austria	NA	NA	NA	NA	47.5162	14.5501	Centre for Genomic Epidemiology, National Food Institute, Technical University of Denmark (DTU), Denmark	Escherichia coli	NA	NA	NA	NA	NA	NA	NA	PRJEB21546	ERP023807	NA	SAMEA104142809	ERS1801827	2017-06-30	2017-06-29	ESC_GA7608AA	Assembled	112	269259	4970535	Escherichia coli / Shigella;97.26%	102	942	3.61	ESC_OA1195AA_AS	ERR2019090;ILLUMINA;Paired;558;ERX2078342	47892	47892	47892	47892	47892	21695
ERR2019091	ESC_GA7607AA	ESBL-15/0019	Livestock	Swine	2015	NA	NA	NA	Europe	Austria	NA	NA	NA	NA	47.5162	14.5501	Centre for Genomic Epidemiology, National Food Institute, Technical University of Denmark (DTU), Denmark	Escherichia coli	NA	NA	NA	NA	NA	NA	NA	PRJEB21546	ERP023807	NA	SAMEA104142810	ERS1801828	2017-06-30	2017-06-29	ESC_GA7607AA	Assembled	130	152095	4707580	Escherichia coli / Shigella;95.82%	100	1383	3.61	ESC_OA1196AA_AS	ERR2019091;ILLUMINA;Paired;614;ERX2078343	47891	47891	47891	47891	47891	47891
ERR2019092	ESC_GA7606AA	ESBL-15/0036	Livestock	Swine	2015	NA	NA	NA	Europe	Austria	NA	NA	NA	NA	47.5162	14.5501	Centre for Genomic Epidemiology, National Food Institute, Technical University of Denmark (DTU), Denmark	Escherichia coli	NA	NA	NA	NA	NA	NA	NA	PRJEB21546	ERP023807	NA	SAMEA104142811	ERS1801829	2017-06-30	2017-06-29	ESC_GA7606AA	Assembled	136	179338	4599472	Escherichia coli / Shigella;89.23%	80	745	3.61	ESC_OA1197AA_AS	ERR2019092;ILLUMINA;Paired;628;ERX2078344	47876	47876	47876	47876	47876	47876
ERR2019094	ESC_GA7604AA	ESBL-15/0041	Livestock	Swine	2015	NA	NA	NA	Europe	Austria	NA	NA	NA	NA	47.5162	14.5501	Centre for Genomic Epidemiology, National Food Institute, Technical University of Denmark (DTU), Denmark	Escherichia coli	NA	NA	NA	NA	NA	NA	NA	PRJEB21546	ERP023807	NA	SAMEA104142813	ERS1801831	2017-06-30	2017-06-29	ESC_GA7604AA	Assembled	104	174644	5229355	Escherichia coli / Shigella;95.56%	146	1346	3.61	ESC_OA1199AA_AS	ERR2019094;ILLUMINA;Paired;545;ERX2078346	47875	47875	47875	47875	47875	47875
ERR2019095	ESC_GA7603AA	ESBL-15/0162 WH	Livestock	Swine	2015	NA	NA	NA	Europe	Austria	NA	NA	NA	NA	47.5162	14.5501	Centre for Genomic Epidemiology, National Food Institute, Technical University of Denmark (DTU), Denmark	Escherichia coli	NA	NA	NA	NA	NA	NA	NA	PRJEB21546	ERP023807	NA	SAMEA104142814	ERS1801832	2017-06-30	2017-06-29	ESC_GA7603AA	Assembled	147	171344	4780391	Escherichia coli / Shigella;98.79%	109	828	3.61	ESC_OA1200AA_AS	ERR2019095;ILLUMINA;Paired;706;ERX2078347	47889	47889	47889	47889	47889	41905
ERR2019096	ESC_GA7602AA	ESBL-15/0220	Livestock	Swine	2015	NA	NA	NA	Europe	Austria	NA	NA	NA	NA	47.5162	14.5501	Centre for Genomic Epidemiology, National Food Institute, Technical University of Denmark (DTU), Denmark	Escherichia coli	NA	NA	NA	NA	NA	NA	NA	PRJEB21546	ERP023807	NA	SAMEA104142815	ERS1801833	2017-06-30	2017-06-29	ESC_GA7602AA	Assembled	146	211822	5119866	Escherichia coli / Shigella;85.85%	140	1796	3.61	ESC_OA1201AA_AS	ERR2019096;ILLUMINA;Paired;300;ERX2078348	47922	47922	47922	47922	47922	47922
ERR2019097	ESC_GA7601AA	ESBL-15/0236	Livestock	Swine	2015	NA	NA	NA	Europe	Austria	NA	NA	NA	NA	47.5162	14.5501	Centre for Genomic Epidemiology, National Food Institute, Technical University of Denmark (DTU), Denmark	Escherichia coli	NA	NA	NA	NA	NA	NA	NA	PRJEB21546	ERP023807	NA	SAMEA104142816	ERS1801834	2017-06-30	2017-06-29	ESC_GA7601AA	Assembled	118	150846	4862601	Escherichia coli / Shigella;90.48%	95	1314	3.61	ESC_OA1202AA_AS	ERR2019097;ILLUMINA;Paired;574;ERX2078349	47888	47888	47888	47888	47888	47888
ERR3393039	ESC_TA9750AA	EC-17/021	Livestock	Swine	2017	NA	NA	NA	Europe	Austria	NA	NA	NA	NA	47.5162	14.5501	Centre for Genomic Epidemiology, National Food Institute, Technical University of Denmark (DTU), Denmark	Escherichia coli	NA	NA	NA	NA	NA	NA	NA	PRJEB33169	ERP115939	NA	SAMEA5732070	ERS3535373	2021-01-22	2021-01-20	ESC_TA9750AA	Assembled	264	128777	5094317	Escherichia coli / Shigella;97.25%	205	33914	4.1	ESC_UB3792AA_AS	ERR3393039;ILLUMINA;Paired;300;ERX3416903	157028	157028	157028	157028	157028	151142
ERR3393040	ESC_TA9749AA	EC-17/152	Livestock	Swine	2017	NA	NA	NA	Europe	Austria	NA	NA	NA	NA	47.5162	14.5501	Centre for Genomic Epidemiology, National Food Institute, Technical University of Denmark (DTU), Denmark	Escherichia coli	NA	NA	NA	NA	NA	NA	NA	PRJEB33169	ERP115939	NA	SAMEA5732071	ERS3535374	2021-01-22	2021-01-20	ESC_TA9749AA	Assembled	222	149885	5173799	Escherichia coli / Shigella;96.16%	142	31192	4.1	ESC_UB3793AA_AS	ERR3393040;ILLUMINA;Paired;300;ERX3416904	157027	157027	157027	157027	157027	157027
ERR3393042	ESC_TA9747AA	EC-17/212	Livestock	Swine	2017	NA	NA	NA	Europe	Austria	NA	NA	NA	NA	47.5162	14.5501	Centre for Genomic Epidemiology, National Food Institute, Technical University of Denmark (DTU), Denmark	Escherichia coli	NA	NA	NA	NA	NA	NA	NA	PRJEB33169	ERP115939	NA	SAMEA5732073	ERS3535376	2021-01-22	2021-01-20	ESC_TA9747AA	Assembled	273	203466	4844782	Escherichia coli / Shigella;98.31%	81	17529	4.1	ESC_UB3795AA_AS	ERR3393042;ILLUMINA;Paired;300;ERX3416906	157025	157025	157025	157025	157025	157025
ERR3393044	ESC_TA9745AA	ESBL-17/0178	Livestock	Swine	2017	NA	NA	NA	Europe	Austria	NA	NA	NA	NA	47.5162	14.5501	Centre for Genomic Epidemiology, National Food Institute, Technical University of Denmark (DTU), Denmark	Escherichia coli	NA	NA	NA	NA	NA	NA	NA	PRJEB33169	ERP115939	NA	SAMEA5732075	ERS3535378	2021-01-22	2021-01-20	ESC_TA9745AA	Assembled	602	185893	4995697	Escherichia coli / Shigella;98.59%	97	24372	4.1	ESC_UB3797AA_AS	ERR3393044;ILLUMINA;Paired;300;ERX3416908	157023	157023	157023	157023	157023	157023
ERR3393045	ESC_TA9744AA	ESBL-17/0254	Livestock	Swine	2017	NA	NA	NA	Europe	Austria	NA	NA	NA	NA	47.5162	14.5501	Centre for Genomic Epidemiology, National Food Institute, Technical University of Denmark (DTU), Denmark	Escherichia coli	NA	NA	NA	NA	NA	NA	NA	PRJEB33169	ERP115939	NA	SAMEA5732076	ERS3535379	2021-01-22	2021-01-20	ESC_TA9744AA	Assembled	281	249649	5109824	Escherichia coli / Shigella;92.31%	68	13775	4.1	ESC_UB3798AA_AS	ERR3393045;ILLUMINA;Paired;300;ERX3416909	157022	157022	157022	157022	157022	157022
ERR3393046	ESC_TA9743AA	ESBL-17/0371	Livestock	Swine	2017	NA	NA	NA	Europe	Austria	NA	NA	NA	NA	47.5162	14.5501	Centre for Genomic Epidemiology, National Food Institute, Technical University of Denmark (DTU), Denmark	Escherichia coli	NA	NA	NA	NA	NA	NA	NA	PRJEB33169	ERP115939	NA	SAMEA5732077	ERS3535380	2021-01-22	2021-01-20	ESC_TA9743AA	Assembled	69	178565	5201445	Escherichia coli / Shigella;98.7%	89	17558	4.1	ESC_UB3799AA_AS	ERR3393046;ILLUMINA;Paired;300;ERX3416910	157021	157021	157021	157021	157021	157021
ERR3393050	ESC_TA9739AA	ESBL-17/0771	Livestock	Swine	2017	NA	NA	NA	Europe	Austria	NA	NA	NA	NA	47.5162	14.5501	Centre for Genomic Epidemiology, National Food Institute, Technical University of Denmark (DTU), Denmark	Escherichia coli	NA	NA	NA	NA	NA	NA	NA	PRJEB33169	ERP115939	NA	SAMEA5732081	ERS3535384	2021-01-22	2021-01-20	ESC_TA9739AA	Assembled	96	118423	5144142	Escherichia coli / Shigella;96.49%	157	42974	4.1	ESC_UB3803AA_AS	ERR3393050;ILLUMINA;Paired;300;ERX3416914	157017	157017	157017	157017	157017	157017
ERR3393051	ESC_TA9738AA	ESBL-17/0909	Livestock	Swine	2017	NA	NA	NA	Europe	Austria	NA	NA	NA	NA	47.5162	14.5501	Centre for Genomic Epidemiology, National Food Institute, Technical University of Denmark (DTU), Denmark	Escherichia coli	NA	NA	NA	NA	NA	NA	NA	PRJEB33169	ERP115939	NA	SAMEA5732082	ERS3535385	2021-01-22	2021-01-20	ESC_TA9738AA	Assembled	62	134587	4963763	Escherichia coli / Shigella;98.13%	134	27456	4.1	ESC_UB3804AA_AS	ERR3393051;ILLUMINA;Paired;300;ERX3416915	157016	157016	157016	157016	2776	2776
ERR2019100	ESC_GA7598AA	1508473 1STR1-Eco 130	Livestock	NA	2015	NA	NA	NA	Europe	Belgium	NA	NA	NA	NA	50.5039	4.46994	Centre for Genomic Epidemiology, National Food Institute, Technical University of Denmark (DTU), Denmark	Escherichia coli	NA	NA	NA	NA	NA	NA	NA	PRJEB21546	ERP023807	NA	SAMEA104142819	ERS1801837	2017-06-30	2017-06-29	ESC_GA7598AA	Assembled	100	95805	5091460	Escherichia coli / Shigella;93.38%	133	1283	3.61	ESC_OA1205AA_AS	ERR2019100;ILLUMINA;Paired;510;ERX2078352	47885	47885	47885	47885	47885	47885
ERR2019102	ESC_GA7596AA	1508481 1STR1-Eco 138	Livestock	NA	2015	NA	NA	NA	Europe	Belgium	NA	NA	NA	NA	50.5039	4.46994	Centre for Genomic Epidemiology, National Food Institute, Technical University of Denmark (DTU), Denmark	Escherichia coli	NA	NA	NA	NA	NA	NA	NA	PRJEB21546	ERP023807	NA	SAMEA104142821	ERS1801839	2017-06-30	2017-06-29	ESC_GA7596AA	Assembled	121	152643	5196693	Escherichia coli / Shigella;96.88%	194	1588	3.61	ESC_OA1207AA_AS	ERR2019102;ILLUMINA;Paired;630;ERX2078354	47883	47883	47883	10515	10515	10515
ERR2019105	ESC_GA7593AA	1509795 1STR1-Eco 204	Livestock	NA	2015	NA	NA	NA	Europe	Belgium	NA	NA	NA	NA	50.5039	4.46994	Centre for Genomic Epidemiology, National Food Institute, Technical University of Denmark (DTU), Denmark	Escherichia coli	NA	NA	NA	NA	NA	NA	NA	PRJEB21546	ERP023807	NA	SAMEA104142824	ERS1801842	2017-06-30	2017-06-29	ESC_GA7593AA	Assembled	132	102186	4767682	Escherichia coli / Shigella;89.22%	144	1738	3.61	ESC_OA1210AA_AS	ERR2019105;ILLUMINA;Paired;630;ERX2078357	47934	47934	47934	47934	47934	47934
ERR2019108	ESC_GA7590AA	1511104 2STR1-Eco332	Livestock	NA	2015	NA	NA	NA	Europe	Belgium	NA	NA	NA	NA	50.5039	4.46995	Centre for Genomic Epidemiology, National Food Institute, Technical University of Denmark (DTU), Denmark	Escherichia coli	NA	NA	NA	NA	NA	NA	NA	PRJEB21546	ERP023807	NA	SAMEA104142827	ERS1801845	2017-06-30	2017-06-29	ESC_GA7590AA	Assembled	110	236145	5164894	Escherichia coli / Shigella;99.11%	155	1475	3.61	ESC_OA1213AA_AS	ERR2019108;ILLUMINA;Paired;568;ERX2078360	47920	47920	47920	47920	47920	47920
ERR2019109	ESC_GA7589AA	15290135(S15FP03936)	Livestock	Swine	2015	NA	NA	NA	Europe	Belgium	NA	NA	NA	NA	50.5039	4.46995	Centre for Genomic Epidemiology, National Food Institute, Technical University of Denmark (DTU), Denmark	Escherichia coli	NA	NA	NA	NA	NA	NA	NA	PRJEB21546	ERP023807	NA	SAMEA104142828	ERS1801846	2017-06-30	2017-06-29	ESC_GA7589AA	Assembled	134	128100	4947316	Escherichia coli / Shigella;100.0%	146	1343	3.61	ESC_OA1214AA_AS	ERR2019109;ILLUMINA;Paired;667;ERX2078361	47919	47919	47919	47919	47919	1269
ERR2019110	ESC_GA7588AA	15460325(S15FP06063)	Livestock	Swine	2015	NA	NA	NA	Europe	Belgium	NA	NA	NA	NA	50.5039	4.46995	Centre for Genomic Epidemiology, National Food Institute, Technical University of Denmark (DTU), Denmark	Escherichia coli	NA	NA	NA	NA	NA	NA	NA	PRJEB21546	ERP023807	NA	SAMEA104142829	ERS1801847	2017-06-30	2017-06-29	ESC_GA7588AA	Assembled	140	140616	5011851	Escherichia coli / Shigella;93.77%	173	759	3.61	ESC_OA1215AA_AS	ERR2019110;ILLUMINA;Paired;702;ERX2078362	47918	47918	47918	47918	47918	47918
ERR3393058	ESC_TA9733AA	S17FP02369	Livestock	Swine	2017	NA	NA	NA	Europe	Belgium	NA	NA	NA	NA	50.5039	4.46994	Centre for Genomic Epidemiology, National Food Institute, Technical University of Denmark (DTU), Denmark	Escherichia coli	NA	NA	NA	NA	NA	NA	NA	PRJEB33169	ERP115939	NA	SAMEA5732089	ERS3535392	2021-01-22	2021-01-20	ESC_TA9733AA	Assembled	101	119397	4888520	Escherichia coli / Shigella;93.49%	117	18764	4.1	ESC_UB3809AA_AS	ERR3393058;ILLUMINA;Paired;300;ERX3416922	157011	157011	157011	157011	157011	47895
ERR3393059	ESC_TA9732AA	S17FP02371	Livestock	Swine	2017	NA	NA	NA	Europe	Belgium	NA	NA	NA	NA	50.5039	4.46994	Centre for Genomic Epidemiology, National Food Institute, Technical University of Denmark (DTU), Denmark	Escherichia coli	NA	NA	NA	NA	NA	NA	NA	PRJEB33169	ERP115939	NA	SAMEA5732090	ERS3535393	2021-01-22	2021-01-20	ESC_TA9732AA	Assembled	213	116280	4886090	Escherichia coli / Shigella;88.65%	125	120830	4.1	ESC_UB3810AA_AS	ERR3393059;ILLUMINA;Paired;300;ERX3416923	157010	157010	157010	157010	157010	157010
ERR3393060	ESC_TA9731AA	S17FP04084	Livestock	Swine	2017	NA	NA	NA	Europe	Belgium	NA	NA	NA	NA	50.5039	4.46994	Centre for Genomic Epidemiology, National Food Institute, Technical University of Denmark (DTU), Denmark	Escherichia coli	NA	NA	NA	NA	NA	NA	NA	PRJEB33169	ERP115939	NA	SAMEA5732091	ERS3535394	2021-01-22	2021-01-20	ESC_TA9731AA	Assembled	160	280352	4779286	Escherichia coli / Shigella;94.28%	43	10879	4.1	ESC_UB3811AA_AS	ERR3393060;ILLUMINA;Paired;300;ERX3416924	157009	157009	157009	157009	157009	44084
ERR3393064	ESC_TA9729AA	S17FP06721	Livestock	Swine	2017	NA	NA	NA	Europe	Belgium	NA	NA	NA	NA	50.5039	4.46994	Centre for Genomic Epidemiology, National Food Institute, Technical University of Denmark (DTU), Denmark	Escherichia coli	NA	NA	NA	NA	NA	NA	NA	PRJEB33169	ERP115939	NA	SAMEA5732095	ERS3535398	2021-01-22	2021-01-20	ESC_TA9729AA	Assembled	178	110665	4753753	Escherichia coli / Shigella;91.75%	121	53390	4.1	ESC_UB3813AA_AS	ERR3393064;ILLUMINA;Paired;300;ERX3416928	157007	157007	157007	157007	157007	157007
ERR3393065	ESC_TA9728AA	S17FP08676	Livestock	Swine	2017	NA	NA	NA	Europe	Belgium	NA	NA	NA	NA	50.5039	4.46994	Centre for Genomic Epidemiology, National Food Institute, Technical University of Denmark (DTU), Denmark	Escherichia coli	NA	NA	NA	NA	NA	NA	NA	PRJEB33169	ERP115939	NA	SAMEA5732096	ERS3535399	2021-01-22	2021-01-20	ESC_TA9728AA	Assembled	153	113400	5076702	Escherichia coli / Shigella;97.28%	164	18374	4.1	ESC_UB3814AA_AS	ERR3393065;ILLUMINA;Paired;300;ERX3416929	157006	157006	157006	157006	33650	8338
ERR3393068	ESC_TA9725AA	S17FP02909	Livestock	Swine	2017	NA	NA	NA	Europe	Belgium	NA	NA	NA	NA	50.5039	4.46994	Centre for Genomic Epidemiology, National Food Institute, Technical University of Denmark (DTU), Denmark	Escherichia coli	NA	NA	NA	NA	NA	NA	NA	PRJEB33169	ERP115939	NA	SAMEA5732099	ERS3535402	2021-01-22	2021-01-20	ESC_TA9725AA	Assembled	170	96625	4770000	Escherichia coli / Shigella;98.92%	115	17373	4.1	ESC_UB3817AA_AS	ERR3393068;ILLUMINA;Paired;300;ERX3416932	157003	157003	157003	157003	157003	157003
ERR3393069	ESC_TA9724AA	S17FP05516	Livestock	Swine	2017	NA	NA	NA	Europe	Belgium	NA	NA	NA	NA	50.5039	4.46994	Centre for Genomic Epidemiology, National Food Institute, Technical University of Denmark (DTU), Denmark	Escherichia coli	NA	NA	NA	NA	NA	NA	NA	PRJEB33169	ERP115939	NA	SAMEA5732100	ERS3535403	2021-01-22	2021-01-20	ESC_TA9724AA	Assembled	73	43181	4750479	Escherichia coli / Shigella;99.47%	221	111939	4.1	ESC_UB3818AA_AS	ERR3393069;ILLUMINA;Paired;300;ERX3416933	157002	157002	157002	157002	157002	157002
ERR3393076	ESC_TA9717AA	S17FP09816	Livestock	Swine	2017	NA	NA	NA	Europe	Belgium	NA	NA	NA	NA	50.5039	4.46994	Centre for Genomic Epidemiology, National Food Institute, Technical University of Denmark (DTU), Denmark	Escherichia coli	NA	NA	NA	NA	NA	NA	NA	PRJEB33169	ERP115939	NA	SAMEA5732107	ERS3535410	2021-01-22	2021-01-20	ESC_TA9717AA	Assembled	266	97898	5282226	Escherichia coli / Shigella;97.05%	189	85621	4.1	ESC_UB3825AA_AS	ERR3393076;ILLUMINA;Paired;300;ERX3416940	156995	156995	156995	156995	156995	156995
ERR3393077	ESC_TA9716AA	S17FP10274	Livestock	Swine	2017	NA	NA	NA	Europe	Belgium	NA	NA	NA	NA	50.5039	4.46994	Centre for Genomic Epidemiology, National Food Institute, Technical University of Denmark (DTU), Denmark	Escherichia coli	NA	NA	NA	NA	NA	NA	NA	PRJEB33169	ERP115939	NA	SAMEA5732108	ERS3535411	2021-01-22	2021-01-20	ESC_TA9716AA	Assembled	91	88526	4933473	Escherichia coli / Shigella;96.04%	150	24241	4.1	ESC_UB3826AA_AS	ERR3393077;ILLUMINA;Paired;300;ERX3416941	156994	156994	156994	156994	156994	156994
ERR3393078	ESC_TA9715AA	S17FP10380	Livestock	Swine	2017	NA	NA	NA	Europe	Belgium	NA	NA	NA	NA	50.5039	4.46994	Centre for Genomic Epidemiology, National Food Institute, Technical University of Denmark (DTU), Denmark	Escherichia coli	NA	NA	NA	NA	NA	NA	NA	PRJEB33169	ERP115939	NA	SAMEA5732109	ERS3535412	2021-01-22	2021-01-20	ESC_TA9715AA	Assembled	144	231004	5374288	Escherichia coli / Shigella;97.64%	120	117801	4.1	ESC_UB3827AA_AS	ERR3393078;ILLUMINA;Paired;300;ERX3416942	156993	156993	156993	156993	156993	1313
ERR3393079	ESC_TA9714AA	S17FP03775	Livestock	Swine	2017	NA	NA	NA	Europe	Belgium	NA	NA	NA	NA	50.5039	4.46994	Centre for Genomic Epidemiology, National Food Institute, Technical University of Denmark (DTU), Denmark	Escherichia coli	NA	NA	NA	NA	NA	NA	NA	PRJEB33169	ERP115939	NA	SAMEA5732110	ERS3535413	2021-01-22	2021-01-20	ESC_TA9714AA	Assembled	168	120798	4734997	Escherichia coli / Shigella;94.62%	119	22004	4.1	ESC_UB3828AA_AS	ERR3393079;ILLUMINA;Paired;300;ERX3416943	156992	156992	156992	156992	156992	156992
SRR10097429	ESC_QA4273AA	S15FP06257	Livestock	Swine	2015	NA	NA	NA	Europe	Belgium	Brussels Capital	Bruxelles-Capitale	Arrondissement Brussel-Hoofdstad	NA	NA	NA	Sciensano	Escherichia coli	NA	NA	NA	NA	NA	NA	NA	PRJNA564835	SRP221322	NA	SAMN12724380	SRS5371546	2020-02-14	2020-01-01	ESC_QA4273AA	Assembled	132	283876	4973791	Escherichia coli / Shigella;84.0%	73	22680	4.1	ESC_IB6587AA_AS	SRR10097429;ILLUMINA;Paired;;SRX6829404,SRR10097428;OXFORD_NANOPORE;Single;;SRX6829405	129725	52476	52476	52476	52476	52476
SRR13570476	ESC_UA0053AA	IHIT32304_strain	Livestock	Swine	2015	NA	NA	NA	Europe	Belgium	NA	NA	NA	NA	NA	NA	Robert Koch Institute	Escherichia coli	NA	NA	NA	NA	NA	NA	NA	PRJNA695437	SRP303602	NA	SAMN17614379	SRS8141410	2021-01-29	2021-01-28	ESC_UA0053AA	Assembled	213	43664	4978621	Escherichia coli / Shigella;98.13%	253	93983	4.1	ESC_UB4690AA_AS	SRR13570476;ILLUMINA;Paired;;SRX9968700	157257	157257	157257	157257	157257	157257
SRR13570477	ESC_UA0054AA	IHIT32305_strain	Livestock	Swine	2015	NA	NA	NA	Europe	Belgium	NA	NA	NA	NA	NA	NA	Robert Koch Institute	Escherichia coli	NA	NA	NA	NA	NA	NA	NA	PRJNA695437	SRP303602	NA	SAMN17614378	SRS8141409	2021-01-29	2021-01-28	ESC_UA0054AA	Assembled	126	70112	5620915	Escherichia coli / Shigella;97.15%	279	93922	4.1	ESC_UB4689AA_AS	SRR13570477;ILLUMINA;Paired;;SRX9968699	157258	157258	157258	157258	157258	157258
SRR13570478	ESC_UA0055AA	IHIT32397_strain	Livestock	Swine	2015	NA	NA	NA	Europe	Belgium	NA	NA	NA	NA	NA	NA	Robert Koch Institute	Escherichia coli	NA	NA	NA	NA	NA	NA	NA	PRJNA695437	SRP303602	NA	SAMN17614377	SRS8141408	2021-01-29	2021-01-28	ESC_UA0055AA	Assembled	179	162232	5013970	Escherichia coli / Shigella;95.3%	120	23229	4.1	ESC_UB4688AA_AS	SRR13570478;ILLUMINA;Paired;;SRX9968698	157259	157259	157257	157257	157257	157257
SRR13570479	ESC_UA0056AA	IHIT32303_strain	Livestock	Swine	2015	NA	NA	NA	Europe	Belgium	NA	NA	NA	NA	NA	NA	Robert Koch Institute	Escherichia coli	NA	NA	NA	NA	NA	NA	NA	PRJNA695437	SRP303602	NA	SAMN17614376	SRS8141407	2021-01-29	2021-01-28	ESC_UA0056AA	Assembled	280	51968	5497905	Escherichia coli / Shigella;94.84%	259	98327	4.1	ESC_UB4687AA_AS	SRR13570479;ILLUMINA;Paired;;SRX9968697	157260	157260	157260	157260	157260	118379
SRR13570480	ESC_UA0057AA	IHIT32399_strain	Livestock	Swine	2015	NA	NA	NA	Europe	Belgium	NA	NA	NA	NA	NA	NA	Robert Koch Institute	Escherichia coli	NA	NA	NA	NA	NA	NA	NA	PRJNA695437	SRP303602	NA	SAMN17614375	SRS8141406	2021-01-29	2021-01-28	ESC_UA0057AA	Assembled	202	101168	5681987	Escherichia coli / Shigella;96.45%	193	37629	4.1	ESC_UB4686AA_AS	SRR13570480;ILLUMINA;Paired;;SRX9968696	157261	157261	157261	157261	157261	37101
SRR13570481	ESC_UA0058AA	IHIT32302_strain	Livestock	Swine	2015	NA	NA	NA	Europe	Belgium	NA	NA	NA	NA	NA	NA	Robert Koch Institute	Escherichia coli	NA	NA	NA	NA	NA	NA	NA	PRJNA695437	SRP303602	NA	SAMN17614374	SRS8141405	2021-01-29	2021-01-28	ESC_UA0058AA	Assembled	210	47137	5657262	Escherichia coli / Shigella;97.37%	295	66608	4.1	ESC_UB4685AA_AS	SRR13570481;ILLUMINA;Paired;;SRX9968695	157262	157261	157261	157261	157261	37101
SRR13570482	ESC_UA0059AA	IHIT32396_strain	Livestock	Swine	2015	NA	NA	NA	Europe	Belgium	NA	NA	NA	NA	NA	NA	Robert Koch Institute	Escherichia coli	NA	NA	NA	NA	NA	NA	NA	PRJNA695437	SRP303602	NA	SAMN17614373	SRS8141404	2021-01-29	2021-01-28	ESC_UA0059AA	Assembled	165	180427	5625708	Escherichia coli / Shigella;96.16%	201	33271	4.1	ESC_UB4684AA_AS	SRR13570482;ILLUMINA;Paired;;SRX9968694	157267	157265	157265	157265	157265	157265
SRR13570485	ESC_UA0062AA	IHTI32395_strain	Livestock	Swine	2015	NA	NA	NA	Europe	Belgium	NA	NA	NA	NA	NA	NA	Robert Koch Institute	Escherichia coli	NA	NA	NA	NA	NA	NA	NA	PRJNA695437	SRP303602	NA	SAMN17614372	SRS8141401	2021-01-29	2021-01-28	ESC_UA0062AA	Assembled	299	127789	5618723	Escherichia coli / Shigella;96.33%	258	40441	4.1	ESC_UB4681AA_AS	SRR13570485;ILLUMINA;Paired;;SRX9968691	157265	157265	157265	157265	157265	157265
SRR13570486	ESC_UA0063AA	IHIT31008_strain	Livestock	Swine	2015	NA	NA	NA	Europe	Belgium	NA	NA	NA	NA	NA	NA	Robert Koch Institute	Escherichia coli	NA	NA	NA	NA	NA	NA	NA	PRJNA695437	SRP303602	NA	SAMN17614371	SRS8141400	2021-01-29	2021-01-28	ESC_UA0063AA	Assembled	181	125847	5533793	Escherichia coli / Shigella;96.56%	209	51575	4.1	ESC_UB4680AA_AS	SRR13570486;ILLUMINA;Paired;;SRX9968690	157266	157265	157265	157265	157265	157265
ESCPA5338AA	ESC_PA5338AA	P45.1	Food	Swine	2019	NA	NA	NA	South America	Brazil	Parana	NA	NA	NA	NA	NA	State University of Londrina	Escherichia coli	NA	NA	NA	NA	NA	NA	NA	NA	NA	NA	NA	NA	2019-12-10	2019-12-10	ESC_PA5338AA	Assembled	344	117547	5204663	Escherichia coli / Shigella;99.01%	121	75447	4.1	ESC_HB5790AA_AS	traces-0zFawgK;ILLUMINA;Paired;;NA	117472	117472	117303	117303	117303	117303
ESCPA5696AA	ESC_PA5696AA	P6.1	Food	Swine	2019	NA	NA	NA	South America	Brazil	NA	NA	NA	NA	NA	NA	State University of Londrina	Escherichia coli	NA	NA	NA	NA	NA	NA	NA	NA	NA	NA	NA	NA	2019-12-15	2019-12-15	ESC_PA5696AA	Assembled	289	96718	5056631	Escherichia coli / Shigella;97.46%	209	53433	4.1	ESC_HB6516AA_AS	traces-0GrDYxQ;ILLUMINA;Paired;;NA	117309	117309	117292	117292	117292	117292
ESCRA6037AA	ESC_RA6037AA	P39.3	Food	Swine	2019	NA	NA	NA	South America	Brazil	Paran‚Äö√†√∂¬¨‚àû	Londrina	NA	NA	NA	NA	State University of Londrina	Escherichia coli	NA	NA	NA	NA	NA	NA	NA	NA	NA	NA	NA	NA	2020-06-10	2020-06-10	ESC_RA6037AA	Assembled	334	203051	5074443	Escherichia coli / Shigella;92.63%	131	26474	4.1	ESC_LB6345AA_AS	traces-0ixnJzT;ILLUMINA;Paired;;NA	117347	117347	117347	117347	117347	29230
ESCRA6116AA	ESC_RA6116AA	P40.3	Food	Swine	2019	NA	NA	NA	South America	Brazil	Paran‚Äö√†√∂¬¨‚àû	Londrina	NA	NA	NA	NA	State University of Londrina	Escherichia coli	NA	NA	NA	NA	NA	NA	NA	NA	NA	NA	NA	NA	2020-06-10	2020-06-10	ESC_RA6116AA	Assembled	352	86085	5860604	Escherichia coli / Shigella;97.3%	372	70716	4.1	ESC_LB6388AA_AS	traces-0atunad;ILLUMINA;Paired;;NA	117201	117201	117201	117201	117201	117201
SRR10310438	ESC_OA5580AA	P38.1	Livestock	Swine	2019	NA	NA	NA	South America	Brazil	Paran‚Äö√†√∂¬¨‚àû	Londrina	Londrina	NA	-23.3258	-51.1965	State University of Londrina	Escherichia coli	NA	NA	NA	NA	NA	NA	NA	PRJNA578368	SRP226200	NA	SAMN13058719	SRS5542443	2019-10-19	2019-10-18	ESC_OA5580AA	Assembled	596	191877	5219538	Escherichia coli / Shigella;93.64%	188	28855	4.1	ESC_GB0113AA_AS	SRR10310438;ILLUMINA;Paired;;SRX7021606	117304	117304	117304	117304	117304	117304
SRR10310439	ESC_OA5690AA	P19.1	Livestock	Swine	2019	NA	NA	NA	South America	Brazil	Paran‚Äö√†√∂¬¨‚àû	Londrina	Londrina	NA	-23.3258	-51.1965	State University of Londrina	Escherichia coli	NA	NA	NA	NA	NA	NA	NA	PRJNA578368	SRP226200	NA	SAMN13058718	SRS5542442	2019-10-20	2019-10-19	ESC_OA5690AA	Assembled	158	116144	5294980	Escherichia coli / Shigella;91.96%	207	24208	4.1	ESC_GB0212AA_AS	SRR10310439;ILLUMINA;Paired;;SRX7021605	117410	117410	117410	117410	117410	117410
SRR10310440	ESC_OA5581AA	P8.3	Livestock	Swine	2019	NA	NA	NA	South America	Brazil	Paran‚Äö√†√∂¬¨‚àû	Londrina	Londrina	NA	-23.3258	-51.1965	State University of Londrina	Escherichia coli	NA	NA	NA	NA	NA	NA	NA	PRJNA578368	SRP226200	NA	SAMN13058717	SRS5542441	2019-10-19	2019-10-18	ESC_OA5581AA	Assembled	381	128070	4759489	Escherichia coli / Shigella;96.51%	110	32515	4.1	ESC_GB0105AA_AS	SRR10310440;ILLUMINA;Paired;;SRX7021604	117289	117289	117289	117289	117289	1269
SRR10310442	ESC_OA5583AA	P2.2	Livestock	Swine	2019	NA	NA	NA	South America	Brazil	Paran‚Äö√†√∂¬¨‚àû	Londrina	Londrina	NA	-23.3258	-51.1965	State University of Londrina	Escherichia coli	NA	NA	NA	NA	NA	NA	NA	PRJNA578368	SRP226200	NA	SAMN13058715	SRS5542439	2019-10-19	2019-10-18	ESC_OA5583AA	Assembled	390	144741	4999547	Escherichia coli / Shigella;93.62%	119	33855	4.1	ESC_GB0145AA_AS	SRR10310442;ILLUMINA;Paired;;SRX7021602	117344	117344	117344	117344	79915	79915
ERR2019118	ESC_GA7582AA	iso_12	Livestock	Swine	2015	NA	NA	NA	Europe	Bulgaria	NA	NA	NA	NA	42.7339	25.4858	Centre for Genomic Epidemiology, National Food Institute, Technical University of Denmark (DTU), Denmark	Escherichia coli	NA	NA	NA	NA	NA	NA	NA	PRJEB21546	ERP023807	NA	SAMEA104142837	ERS1801855	2017-06-30	2017-06-29	ESC_GA7582AA	Assembled	20	134182	4997599	Escherichia coli / Shigella;97.17%	139	26219	3.61	ESC_OA1221AA_AS	ERR2019118;ILLUMINA;Paired;300;ERX2078370	47913	47913	47913	47913	47913	47913
ERR2019120	ESC_GA7580AA	iso_655	Livestock	Swine	2015	NA	NA	NA	Europe	Bulgaria	NA	NA	NA	NA	42.7339	25.4858	Centre for Genomic Epidemiology, National Food Institute, Technical University of Denmark (DTU), Denmark	Escherichia coli	NA	NA	NA	NA	NA	NA	NA	PRJEB21546	ERP023807	NA	SAMEA104142839	ERS1801857	2017-06-30	2017-06-29	ESC_GA7580AA	Assembled	112	145441	5205991	Escherichia coli / Shigella;88.17%	168	2342	3.61	ESC_OA1223AA_AS	ERR2019120;ILLUMINA;Paired;300;ERX2078372	47911	47911	47911	47911	47911	47911
ERR2019121	ESC_GA7579AA	iso_712	Livestock	Swine	2015	NA	NA	NA	Europe	Bulgaria	NA	NA	NA	NA	42.7339	25.4858	Centre for Genomic Epidemiology, National Food Institute, Technical University of Denmark (DTU), Denmark	Escherichia coli	NA	NA	NA	NA	NA	NA	NA	PRJEB21546	ERP023807	NA	SAMEA104142840	ERS1801858	2017-06-30	2017-06-29	ESC_GA7579AA	Assembled	143	204777	4753771	Escherichia coli / Shigella;96.22%	107	1450	3.61	ESC_OA1224AA_AS	ERR2019121;ILLUMINA;Paired;300;ERX2078373	47933	47912	47912	47912	47912	10101
ERR2019122	ESC_GA7578AA	iso_739	Livestock	Swine	2015	NA	NA	NA	Europe	Bulgaria	NA	NA	NA	NA	42.7339	25.4858	Centre for Genomic Epidemiology, National Food Institute, Technical University of Denmark (DTU), Denmark	Escherichia coli	NA	NA	NA	NA	NA	NA	NA	PRJEB21546	ERP023807	NA	SAMEA104142841	ERS1801859	2017-06-30	2017-06-29	ESC_GA7578AA	Assembled	142	89619	4786251	Escherichia coli / Shigella;87.03%	142	2019	3.61	ESC_OA1225AA_AS	ERR2019122;ILLUMINA;Paired;300;ERX2078374	47932	47932	47932	47932	47932	47540
ERR3393080	ESC_TA9713AA	iso-145-2E	Livestock	Swine	2017	NA	NA	NA	Europe	Bulgaria	NA	NA	NA	NA	42.7339	25.4858	Centre for Genomic Epidemiology, National Food Institute, Technical University of Denmark (DTU), Denmark	Escherichia coli	NA	NA	NA	NA	NA	NA	NA	PRJEB33169	ERP115939	NA	SAMEA5732111	ERS3535414	2021-01-22	2021-01-20	ESC_TA9713AA	Assembled	74	113588	4627543	Escherichia coli / Shigella;96.88%	118	23778	4.1	ESC_UB3829AA_AS	ERR3393080;ILLUMINA;Paired;300;ERX3416944	156991	156991	156991	156991	156991	156991
ERR3393081	ESC_TA9712AA	iso-241E	Livestock	Swine	2017	NA	NA	NA	Europe	Bulgaria	NA	NA	NA	NA	42.7339	25.4858	Centre for Genomic Epidemiology, National Food Institute, Technical University of Denmark (DTU), Denmark	Escherichia coli	NA	NA	NA	NA	NA	NA	NA	PRJEB33169	ERP115939	NA	SAMEA5732112	ERS3535415	2021-01-22	2021-01-20	ESC_TA9712AA	Assembled	150	133512	5016860	Escherichia coli / Shigella;96.94%	132	13966	4.1	ESC_UB3830AA_AS	ERR3393081;ILLUMINA;Paired;300;ERX3416945	156990	156990	156990	156990	156990	1379
ERR3393083	ESC_TA9710AA	iso-449-2E	Livestock	Swine	2017	NA	NA	NA	Europe	Bulgaria	NA	NA	NA	NA	42.7339	25.4858	Centre for Genomic Epidemiology, National Food Institute, Technical University of Denmark (DTU), Denmark	Escherichia coli	NA	NA	NA	NA	NA	NA	NA	PRJEB33169	ERP115939	NA	SAMEA5732114	ERS3535417	2021-01-22	2021-01-20	ESC_TA9710AA	Assembled	150	178579	5153475	Escherichia coli / Shigella;100.0%	99	24870	4.1	ESC_UB3832AA_AS	ERR3393083;ILLUMINA;Paired;300;ERX3416947	156988	156988	156988	156988	156988	156988
GCF009762365	ESC_RA3695AA	P43A	Livestock	Swine	2016	NA	NA	NA	Asia	Cambodia	NA	NA	NA	NA	11.5564	104.928	Tufts University	Escherichia coli	NA	NA	NA	NA	NA	NA	NA	PRJNA224116	NA	NA	SAMN12789776	NA	2020-05-07	2019-12-18	ESC_RA3695AA	Assembled	1	4740492	4786751	NA	2	0	NaN	ESC_LB2204AA_AS	GCF_009762365;Complete Genome;;;	137822	137822	137822	137822	137822	137822
GCF009762415	ESC_RA3693AA	P59A	Livestock	Swine	2016	NA	NA	NA	Asia	Cambodia	NA	NA	NA	NA	11.5564	104.928	Tufts University	Escherichia coli	NA	NA	NA	NA	NA	NA	NA	PRJNA224116	NA	NA	SAMN12789773	NA	2020-05-07	2019-12-18	ESC_RA3693AA	Assembled	1	4678881	5166521	NA	7	0	NaN	ESC_LB2202AA_AS	GCF_009762415;Complete Genome;;;	137824	137824	137824	137824	137824	137824
ESCNA4050AA	ESC_NA4050AA	PR085E3	Livestock	Swine	2016	3	TRUE	NA	Africa	Cameroon	Centre	NA	Yaounde	NA	NA	NA	Antimicrobial Research Unit, University of KwaZulu-Natal	Escherichia coli	NA	NA	NA	NA	ESBL	NA	NA	NA	NA	NA	NA	NA	2019-07-11	2020-07-11	ESC_NA4050AA	Assembled	111	49870	4771008	Escherichia coli / Shigella;99.46%	229	76089	4.1	ESC_CB3774AA_AS	traces-0jAuuVB;ILLUMINA;Paired;;NA	102237	102237	102237	102237	102237	21284
ESCNA4999AA	ESC_NA4999AA	PN091E1II	Livestock	Swine	2016	3	TRUE	NA	Africa	Cameroon	Centre	NA	Yaounde	NA	NA	NA	Antimicrobial Research Unit, University of KwaZulu-Natal	Escherichia coli	NA	NA	NA	NA	ESBL	NA	NA	NA	NA	NA	NA	NA	2019-07-16	2020-07-16	ESC_NA4999AA	Assembled	131	44766	4822597	Escherichia coli / Shigella;98.93%	232	122827	4.1	ESC_CB5104AA_AS	traces-0GHqrSm;ILLUMINA;Paired;;NA	103042	103042	103042	103042	103042	103042
ESCNA9012AA	ESC_NA9012AA	PN027E6IIB	Livestock	Swine	2016	3	NA	NA	Africa	Cameroon	Centre	NA	Yaounde	NA	NA	NA	Antimicrobial Research Unit, UKZN	Escherichia coli	NA	NA	NA	NA	ESBL	NA	NA	NA	NA	NA	NA	NA	2019-08-28	2019-08-28	ESC_NA9012AA	Assembled	169	97164	4970490	Escherichia coli / Shigella;98.3%	165	93747	4.1	ESC_EB4692AA_AS	traces-0vCSEaT;ILLUMINA;Paired;;NA	107151	107151	107151	107151	1204	1204
ESCNA9013AA	ESC_NA9013AA	PN017E2II	Livestock	Swine	2016	3	NA	NA	Africa	Cameroon	Centre	NA	Yaounde	NA	NA	NA	Antimicrobial Research Unit, UKZN	Escherichia coli	NA	NA	NA	NA	ESBL	NA	NA	NA	NA	NA	NA	NA	2019-08-28	2019-08-28	ESC_NA9013AA	Assembled	126	66636	4614573	Escherichia coli / Shigella;96.84%	188	90250	4.1	ESC_EB4693AA_AS	traces-0UHJpfx;ILLUMINA;Paired;;NA	107149	107149	107149	107149	107149	107149
ESCOA1929AA	ESC_OA1929AA	PN027E1II	Livestock	Swine	2016	3	NA	NA	Africa	Cameroon	Centre	NA	Yaounde	NA	NA	NA	Antimicrobial Research Unit, UKZN	Escherichia coli	NA	NA	NA	NA	ESBL	NA	NA	NA	NA	NA	NA	NA	2019-09-18	2019-09-18	ESC_OA1929AA	Assembled	116	53687	4586694	Escherichia coli / Shigella;95.67%	241	75073	4.1	ESC_FB3800AA_AS	traces-0btQnXe;ILLUMINA;Paired;;NA	114262	114262	114262	114262	114262	114262
ESCOA1932AA	ESC_OA1932AA	PR010E3I	Livestock	Swine	2016	3	NA	NA	Africa	Cameroon	Centre	NA	Yaounde	NA	NA	NA	Antimicrobial Research Unit, UKZN	Escherichia coli	NA	NA	NA	NA	ESBL	NA	NA	NA	NA	NA	NA	NA	2019-09-18	2019-09-18	ESC_OA1932AA	Assembled	157	61966	4813420	Escherichia coli / Shigella;98.12%	195	112120	4.1	ESC_FB3803AA_AS	traces-0EIrjXC;ILLUMINA;Paired;;NA	114266	114266	114266	114266	3863	1271
SRR12593871	ESC_TA3652AA	Env02	Food	Swine	2018	NA	NA	NA	North America	Canada	Alberta	NA	NA	NA	53.9333	-116.576	Agriculture and Agri-Food Canada	Escherichia coli	NA	O157:H7	NA	NA	NA	NA	NA	PRJNA661559	SRP280137	NA	SAMN16063170	SRS7325058	2020-12-01	2020-11-19	ESC_TA3652AA	Assembled	556	156917	5333124	Escherichia coli / Shigella;98.36%	249	28774	4.1	ESC_RB8407AA_AS	SRR12593871;ILLUMINA;Paired;;SRX9078054	151668	65261	65261	65261	593	65
SRR12593872	ESC_TA3653AA	Env01	Livestock	Swine	2016	NA	NA	NA	North America	Canada	Alberta	NA	NA	NA	53.9333	-116.576	Agriculture and Agri-Food Canada	Escherichia coli	NA	O157:H7	NA	NA	NA	NA	NA	PRJNA661559	SRP280137	NA	SAMN16063169	SRS7325057	2020-12-01	2020-11-19	ESC_TA3653AA	Assembled	516	156930	5352352	Escherichia coli / Shigella;98.52%	270	38370	4.1	ESC_RB8406AA_AS	SRR12593872;ILLUMINA;Paired;;SRX9078053	151712	151712	151712	55112	593	65
SRR12593889	ESC_TA3670AA	Pig37	Livestock	Swine	2018	NA	NA	NA	North America	Canada	Alberta	NA	NA	NA	53.9333	-116.576	Agriculture and Agri-Food Canada	Escherichia coli	NA	O157:H7	NA	NA	NA	NA	NA	PRJNA661559	SRP280137	NA	SAMN16063230	SRS7325040	2020-12-01	2020-11-19	ESC_TA3670AA	Assembled	509	156930	5373391	Escherichia coli / Shigella;100.0%	279	38013	4.1	ESC_RB8389AA_AS	SRR12593889;ILLUMINA;Paired;;SRX9078036	151728	151683	151665	151660	65	65
SRR12593890	ESC_TA3671AA	Pig36	Livestock	Swine	2018	NA	NA	NA	North America	Canada	Alberta	NA	NA	NA	53.9333	-116.576	Agriculture and Agri-Food Canada	Escherichia coli	NA	O157:H7	NA	NA	NA	NA	NA	PRJNA661559	SRP280137	NA	SAMN16063229	SRS7325039	2020-12-01	2020-11-19	ESC_TA3671AA	Assembled	558	156917	5385607	Escherichia coli / Shigella;99.22%	249	28988	4.1	ESC_RB8388AA_AS	SRR12593890;ILLUMINA;Paired;;SRX9078035	151727	65261	65261	65261	593	65
SRR12593891	ESC_TA3672AA	Pig35	Livestock	Swine	2018	NA	NA	NA	North America	Canada	Alberta	NA	NA	NA	53.9333	-116.576	Agriculture and Agri-Food Canada	Escherichia coli	NA	O157:H7	NA	NA	NA	NA	NA	PRJNA661559	SRP280137	NA	SAMN16063228	SRS7325038	2020-12-01	2020-11-19	ESC_TA3672AA	Assembled	537	156917	5333886	Escherichia coli / Shigella;99.19%	247	26227	4.1	ESC_RB8387AA_AS	SRR12593891;ILLUMINA;Paired;;SRX9078034	151726	151703	65261	65261	593	65
SRR12593892	ESC_TA3673AA	Pig34	Livestock	Swine	2018	NA	NA	NA	North America	Canada	Alberta	NA	NA	NA	53.9333	-116.576	Agriculture and Agri-Food Canada	Escherichia coli	NA	O157:H7	NA	NA	NA	NA	NA	PRJNA661559	SRP280137	NA	SAMN16063227	SRS7325037	2020-12-01	2020-11-19	ESC_TA3673AA	Assembled	509	156917	5334038	Escherichia coli / Shigella;99.17%	242	28645	4.1	ESC_RB8386AA_AS	SRR12593892;ILLUMINA;Paired;;SRX9078033	151668	65261	65261	65261	593	65
SRR12593893	ESC_TA3674AA	Pig15	Livestock	Swine	2018	NA	NA	NA	North America	Canada	Alberta	NA	NA	NA	53.9333	-116.576	Agriculture and Agri-Food Canada	Escherichia coli	NA	O157:H7	NA	NA	NA	NA	NA	PRJNA661559	SRP280137	NA	SAMN16063208	SRS7325036	2020-12-01	2020-11-19	ESC_TA3674AA	Assembled	534	193724	5313234	Escherichia coli / Shigella;100.0%	238	28243	4.1	ESC_RB8385AA_AS	SRR12593893;ILLUMINA;Paired;;SRX9078032	151668	65261	65261	65261	593	65
SRR12593894	ESC_TA3675AA	Pig14	Livestock	Swine	2018	NA	NA	NA	North America	Canada	Alberta	NA	NA	NA	53.9333	-116.576	Agriculture and Agri-Food Canada	Escherichia coli	NA	O157:H7	NA	NA	NA	NA	NA	PRJNA661559	SRP280137	NA	SAMN16063207	SRS7325035	2020-12-01	2020-11-19	ESC_TA3675AA	Assembled	528	156917	5334539	Escherichia coli / Shigella;99.19%	249	26944	4.1	ESC_RB8384AA_AS	SRR12593894;ILLUMINA;Paired;;SRX9078031	151668	65261	65261	65261	593	65
SRR12593895	ESC_TA3676AA	Pig13	Livestock	Swine	2018	NA	NA	NA	North America	Canada	Alberta	NA	NA	NA	53.9333	-116.576	Agriculture and Agri-Food Canada	Escherichia coli	NA	O157:H7	NA	NA	NA	NA	NA	PRJNA661559	SRP280137	NA	SAMN16063206	SRS7325034	2020-12-01	2020-11-19	ESC_TA3676AA	Assembled	441	157973	5333949	Escherichia coli / Shigella;99.18%	248	28711	4.1	ESC_RB8383AA_AS	SRR12593895;ILLUMINA;Paired;;SRX9078030	151668	65261	65261	65261	593	65
SRR12593896	ESC_TA3677AA	Pig12	Livestock	Swine	2018	NA	NA	NA	North America	Canada	Alberta	NA	NA	NA	53.9333	-116.576	Agriculture and Agri-Food Canada	Escherichia coli	NA	O157:H7	NA	NA	NA	NA	NA	PRJNA661559	SRP280137	NA	SAMN16063205	SRS7325033	2020-12-01	2020-11-19	ESC_TA3677AA	Assembled	474	156917	5334617	Escherichia coli / Shigella;98.32%	248	28925	4.1	ESC_RB8382AA_AS	SRR12593896;ILLUMINA;Paired;;SRX9078029	151668	65261	65261	65261	593	65
SRR12593897	ESC_TA3678AA	Pig11	Livestock	Swine	2018	NA	NA	NA	North America	Canada	Alberta	NA	NA	NA	53.9333	-116.576	Agriculture and Agri-Food Canada	Escherichia coli	NA	O157:H7	NA	NA	NA	NA	NA	PRJNA661559	SRP280137	NA	SAMN16063204	SRS7325032	2020-12-01	2020-11-19	ESC_TA3678AA	Assembled	562	156917	5335195	Escherichia coli / Shigella;98.38%	248	44996	4.1	ESC_RB8381AA_AS	SRR12593897;ILLUMINA;Paired;;SRX9078028	151668	65261	65261	65261	593	65
SRR12593898	ESC_TA3679AA	Pig10	Livestock	Swine	2018	NA	NA	NA	North America	Canada	Alberta	NA	NA	NA	53.9333	-116.576	Agriculture and Agri-Food Canada	Escherichia coli	NA	O157:H7	NA	NA	NA	NA	NA	PRJNA661559	SRP280137	NA	SAMN16063203	SRS7325031	2020-12-01	2020-11-19	ESC_TA3679AA	Assembled	503	156917	5332073	Escherichia coli / Shigella;99.18%	241	29030	4.1	ESC_RB8380AA_AS	SRR12593898;ILLUMINA;Paired;;SRX9078027	151729	65261	65261	65261	593	65
SRR12593899	ESC_TA3680AA	Pig09	Livestock	Swine	2018	NA	NA	NA	North America	Canada	Alberta	NA	NA	NA	53.9333	-116.576	Agriculture and Agri-Food Canada	Escherichia coli	NA	O157:H7	NA	NA	NA	NA	NA	PRJNA661559	SRP280137	NA	SAMN16063202	SRS7325030	2020-12-01	2020-11-19	ESC_TA3680AA	Assembled	485	156917	5340917	Escherichia coli / Shigella;98.43%	249	34568	4.1	ESC_RB8379AA_AS	SRR12593899;ILLUMINA;Paired;;SRX9078026	151730	65261	65261	65261	593	65
SRR12593900	ESC_TA3681AA	Pig08	Livestock	Swine	2018	NA	NA	NA	North America	Canada	Alberta	NA	NA	NA	53.9333	-116.576	Agriculture and Agri-Food Canada	Escherichia coli	NA	O157:H7	NA	NA	NA	NA	NA	PRJNA661559	SRP280137	NA	SAMN16063201	SRS7325029	2020-12-01	2020-11-19	ESC_TA3681AA	Assembled	532	156917	5333061	Escherichia coli / Shigella;99.18%	243	30254	4.1	ESC_RB8378AA_AS	SRR12593900;ILLUMINA;Paired;;SRX9078025	151668	65261	65261	65261	593	65
SRR12593902	ESC_TA3683AA	Pig07	Livestock	Swine	2017	NA	NA	NA	North America	Canada	Alberta	NA	NA	NA	53.9333	-116.576	Agriculture and Agri-Food Canada	Escherichia coli	NA	O157:H7	NA	NA	NA	NA	NA	PRJNA661559	SRP280137	NA	SAMN16063200	SRS7325027	2020-12-01	2020-11-19	ESC_TA3683AA	Assembled	449	148495	5361645	Escherichia coli / Shigella;99.24%	269	29463	4.1	ESC_RB8376AA_AS	SRR12593902;ILLUMINA;Paired;;SRX9078023	151663	151663	151663	13425	65	65
SRR12593903	ESC_TA3684AA	Pig06	Livestock	Swine	2017	NA	NA	NA	North America	Canada	Alberta	NA	NA	NA	53.9333	-116.576	Agriculture and Agri-Food Canada	Escherichia coli	NA	O157:H7	NA	NA	NA	NA	NA	PRJNA661559	SRP280137	NA	SAMN16063199	SRS7325026	2020-12-01	2020-11-19	ESC_TA3684AA	Assembled	520	148495	5363053	Escherichia coli / Shigella;99.25%	266	30792	4.1	ESC_RB8375AA_AS	SRR12593903;ILLUMINA;Paired;;SRX9078022	151687	151663	151663	13425	65	65
SRR12593904	ESC_TA3685AA	Pig05	Livestock	Swine	2017	NA	NA	NA	North America	Canada	Alberta	NA	NA	NA	53.9333	-116.576	Agriculture and Agri-Food Canada	Escherichia coli	NA	O157:H7	NA	NA	NA	NA	NA	PRJNA661559	SRP280137	NA	SAMN16063198	SRS7325025	2020-12-01	2020-11-19	ESC_TA3685AA	Assembled	535	149433	5397563	Escherichia coli / Shigella;98.55%	291	32387	4.1	ESC_RB8374AA_AS	SRR12593904;ILLUMINA;Paired;;SRX9078021	151688	151665	151665	151660	65	65
SRR12593905	ESC_TA3686AA	Pig04	Livestock	Swine	2017	NA	NA	NA	North America	Canada	Alberta	NA	NA	NA	53.9333	-116.576	Agriculture and Agri-Food Canada	Escherichia coli	NA	O157:H7	NA	NA	NA	NA	NA	PRJNA661559	SRP280137	NA	SAMN16063197	SRS7325024	2020-12-01	2020-11-19	ESC_TA3686AA	Assembled	495	149125	5430944	Escherichia coli / Shigella;99.31%	275	41688	4.1	ESC_RB8373AA_AS	SRR12593905;ILLUMINA;Paired;;SRX9078020	151689	151689	151664	151664	151664	65
SRR12593906	ESC_TA3687AA	Pig03	Livestock	Swine	2017	NA	NA	NA	North America	Canada	Alberta	NA	NA	NA	53.9333	-116.576	Agriculture and Agri-Food Canada	Escherichia coli	NA	O157:H7	NA	NA	NA	NA	NA	PRJNA661559	SRP280137	NA	SAMN16063196	SRS7325023	2020-12-01	2020-11-19	ESC_TA3687AA	Assembled	518	148495	5383823	Escherichia coli / Shigella;99.26%	245	23534	4.1	ESC_RB8372AA_AS	SRR12593906;ILLUMINA;Paired;;SRX9078019	151690	151690	151690	151690	65	65
SRR12593907	ESC_TA3688AA	Pig02	Livestock	Swine	2017	NA	NA	NA	North America	Canada	Alberta	NA	NA	NA	53.9333	-116.576	Agriculture and Agri-Food Canada	Escherichia coli	NA	O157:H7	NA	NA	NA	NA	NA	PRJNA661559	SRP280137	NA	SAMN16063195	SRS7325022	2020-12-01	2020-11-19	ESC_TA3688AA	Assembled	487	148495	5362450	Escherichia coli / Shigella;99.25%	272	32568	4.1	ESC_RB8371AA_AS	SRR12593907;ILLUMINA;Paired;;SRX9078018	151732	151663	151663	13425	65	65
SRR12593908	ESC_TA3689AA	Pig01	Livestock	Swine	2017	NA	NA	NA	North America	Canada	Alberta	NA	NA	NA	53.9333	-116.576	Agriculture and Agri-Food Canada	Escherichia coli	NA	O157:H7	NA	NA	NA	NA	NA	PRJNA661559	SRP280137	NA	SAMN16063194	SRS7325021	2020-12-01	2020-11-19	ESC_TA3689AA	Assembled	485	148495	5362163	Escherichia coli / Shigella;99.24%	273	31060	4.1	ESC_RB8370AA_AS	SRR12593908;ILLUMINA;Paired;;SRX9078017	151732	151663	151663	13425	65	65
SRR12593909	ESC_TA3690AA	Env25	Livestock	Swine	2018	NA	NA	NA	North America	Canada	Alberta	NA	NA	NA	53.9333	-116.576	Agriculture and Agri-Food Canada	Escherichia coli	NA	O157:H7	NA	NA	NA	NA	NA	PRJNA661559	SRP280137	NA	SAMN16063193	SRS7325020	2020-12-01	2020-11-19	ESC_TA3690AA	Assembled	468	149433	5524902	Escherichia coli / Shigella;98.62%	284	48697	4.1	ESC_RB8369AA_AS	SRR12593909;ILLUMINA;Paired;;SRX9078016	151691	151691	151691	74991	74991	65
SRR12593910	ESC_TA3691AA	Env24	Livestock	Swine	2018	NA	NA	NA	North America	Canada	Alberta	NA	NA	NA	53.9333	-116.576	Agriculture and Agri-Food Canada	Escherichia coli	NA	O157:H7	NA	NA	NA	NA	NA	PRJNA661559	SRP280137	NA	SAMN16063192	SRS7325019	2020-12-01	2020-11-19	ESC_TA3691AA	Assembled	435	148495	5362744	Escherichia coli / Shigella;98.54%	273	32571	4.1	ESC_RB8368AA_AS	SRR12593910;ILLUMINA;Paired;;SRX9078015	151692	151692	151682	151682	65	65
SRR12593911	ESC_TA3692AA	Env23	Livestock	Swine	2018	NA	NA	NA	North America	Canada	Alberta	NA	NA	NA	53.9333	-116.576	Agriculture and Agri-Food Canada	Escherichia coli	NA	O157:H7	NA	NA	NA	NA	NA	PRJNA661559	SRP280137	NA	SAMN16063191	SRS7325018	2020-12-01	2020-11-19	ESC_TA3692AA	Assembled	617	148495	5363244	Escherichia coli / Shigella;99.25%	272	31763	4.1	ESC_RB8367AA_AS	SRR12593911;ILLUMINA;Paired;;SRX9078014	151693	151663	151663	13425	65	65
SRR12593913	ESC_TA3694AA	Pig33	Livestock	Swine	2018	NA	NA	NA	North America	Canada	Alberta	NA	NA	NA	53.9333	-116.576	Agriculture and Agri-Food Canada	Escherichia coli	NA	O157:H7	NA	NA	NA	NA	NA	PRJNA661559	SRP280137	NA	SAMN16063226	SRS7325016	2020-12-01	2020-11-19	ESC_TA3694AA	Assembled	525	156917	5384628	Escherichia coli / Shigella;99.19%	244	30844	4.1	ESC_RB8365AA_AS	SRR12593913;ILLUMINA;Paired;;SRX9078012	151668	65261	65261	65261	593	65
SRR12593914	ESC_TA3695AA	Pig32	Livestock	Swine	2018	NA	NA	NA	North America	Canada	Alberta	NA	NA	NA	53.9333	-116.576	Agriculture and Agri-Food Canada	Escherichia coli	NA	O157:H7	NA	NA	NA	NA	NA	PRJNA661559	SRP280137	NA	SAMN16063225	SRS7325015	2020-12-01	2020-11-19	ESC_TA3695AA	Assembled	447	156930	5345158	Escherichia coli / Shigella;99.23%	260	38711	4.1	ESC_RB8364AA_AS	SRR12593914;ILLUMINA;Paired;;SRX9078011	151696	151663	151663	13425	65	65
SRR12593915	ESC_TA3696AA	Pig31	Livestock	Swine	2018	NA	NA	NA	North America	Canada	Alberta	NA	NA	NA	53.9333	-116.576	Agriculture and Agri-Food Canada	Escherichia coli	NA	O157:H7	NA	NA	NA	NA	NA	PRJNA661559	SRP280137	NA	SAMN16063224	SRS7325014	2020-12-01	2020-11-19	ESC_TA3696AA	Assembled	545	156930	5345139	Escherichia coli / Shigella;98.45%	264	35062	4.1	ESC_RB8363AA_AS	SRR12593915;ILLUMINA;Paired;;SRX9078010	151696	151663	151663	13425	65	65
SRR12593916	ESC_TA3697AA	Pig30	Livestock	Swine	2018	NA	NA	NA	North America	Canada	Alberta	NA	NA	NA	53.9333	-116.576	Agriculture and Agri-Food Canada	Escherichia coli	NA	O157:H7	NA	NA	NA	NA	NA	PRJNA661559	SRP280137	NA	SAMN16063223	SRS7325013	2020-12-01	2020-11-19	ESC_TA3697AA	Assembled	529	156930	5347714	Escherichia coli / Shigella;99.24%	268	40574	4.1	ESC_RB8362AA_AS	SRR12593916;ILLUMINA;Paired;;SRX9078009	151697	151663	151663	13425	65	65
SRR12593917	ESC_TA3698AA	Pig29	Livestock	Swine	2018	NA	NA	NA	North America	Canada	Alberta	NA	NA	NA	53.9333	-116.576	Agriculture and Agri-Food Canada	Escherichia coli	NA	O157:H7	NA	NA	NA	NA	NA	PRJNA661559	SRP280137	NA	SAMN16063222	SRS7325012	2020-12-01	2020-11-19	ESC_TA3698AA	Assembled	460	156930	5346060	Escherichia coli / Shigella;98.46%	267	37895	4.1	ESC_RB8361AA_AS	SRR12593917;ILLUMINA;Paired;;SRX9078008	151698	151663	151663	13425	65	65
SRR12593918	ESC_TA3699AA	Pig28	Livestock	Swine	2018	NA	NA	NA	North America	Canada	Alberta	NA	NA	NA	53.9333	-116.576	Agriculture and Agri-Food Canada	Escherichia coli	NA	O157:H7	NA	NA	NA	NA	NA	PRJNA661559	SRP280137	NA	SAMN16063221	SRS7325011	2020-12-01	2020-11-19	ESC_TA3699AA	Assembled	627	156930	5342942	Escherichia coli / Shigella;98.4%	251	36505	4.1	ESC_RB8360AA_AS	SRR12593918;ILLUMINA;Paired;;SRX9078007	151696	151663	151663	13425	65	65
SRR12593920	ESC_TA3701AA	Pig27	Livestock	Swine	2018	NA	NA	NA	North America	Canada	Alberta	NA	NA	NA	53.9333	-116.576	Agriculture and Agri-Food Canada	Escherichia coli	NA	O157:H7	NA	NA	NA	NA	NA	PRJNA661559	SRP280137	NA	SAMN16063220	SRS7325009	2020-12-01	2020-11-19	ESC_TA3701AA	Assembled	546	193568	5311068	Escherichia coli / Shigella;98.37%	236	28566	4.1	ESC_RB8358AA_AS	SRR12593920;ILLUMINA;Paired;;SRX9078005	151700	151700	65261	65261	593	65
SRR12593921	ESC_TA3702AA	Pig26	Livestock	Swine	2018	NA	NA	NA	North America	Canada	Alberta	NA	NA	NA	53.9333	-116.576	Agriculture and Agri-Food Canada	Escherichia coli	NA	O157:H7	NA	NA	NA	NA	NA	PRJNA661559	SRP280137	NA	SAMN16063219	SRS7325008	2020-12-01	2020-11-19	ESC_TA3702AA	Assembled	729	156917	5332896	Escherichia coli / Shigella;98.37%	245	28248	4.1	ESC_RB8357AA_AS	SRR12593921;ILLUMINA;Paired;;SRX9078004	151701	65261	65261	65261	593	65
SRR12593922	ESC_TA3703AA	Pig25	Livestock	Swine	2018	NA	NA	NA	North America	Canada	Alberta	NA	NA	NA	53.9333	-116.576	Agriculture and Agri-Food Canada	Escherichia coli	NA	O157:H7	NA	NA	NA	NA	NA	PRJNA661559	SRP280137	NA	SAMN16063218	SRS7325007	2020-12-01	2020-11-19	ESC_TA3703AA	Assembled	527	193857	5316557	Escherichia coli / Shigella;98.44%	259	29608	4.1	ESC_RB8356AA_AS	SRR12593922;ILLUMINA;Paired;;SRX9078003	151702	151700	65261	65261	593	65
SRR12593923	ESC_TA3704AA	Pig24	Livestock	Swine	2018	NA	NA	NA	North America	Canada	Alberta	NA	NA	NA	53.9333	-116.576	Agriculture and Agri-Food Canada	Escherichia coli	NA	O157:H7	NA	NA	NA	NA	NA	PRJNA661559	SRP280137	NA	SAMN16063217	SRS7325006	2020-12-01	2020-11-19	ESC_TA3704AA	Assembled	435	156917	5334824	Escherichia coli / Shigella;99.2%	246	28602	4.1	ESC_RB8355AA_AS	SRR12593923;ILLUMINA;Paired;;SRX9078002	151703	151703	65261	65261	593	65
SRR12593924	ESC_TA3705AA	Pig23	Livestock	Swine	2018	NA	NA	NA	North America	Canada	Alberta	NA	NA	NA	53.9333	-116.576	Agriculture and Agri-Food Canada	Escherichia coli	NA	O157:H7	NA	NA	NA	NA	NA	PRJNA661559	SRP280137	NA	SAMN16063216	SRS7325005	2020-12-01	2020-11-19	ESC_TA3705AA	Assembled	490	156917	5335610	Escherichia coli / Shigella;99.2%	249	29490	4.1	ESC_RB8354AA_AS	SRR12593924;ILLUMINA;Paired;;SRX9078001	151701	65261	65261	65261	593	65
SRR12593925	ESC_TA3706AA	Pig22	Livestock	Swine	2018	NA	NA	NA	North America	Canada	Alberta	NA	NA	NA	53.9333	-116.576	Agriculture and Agri-Food Canada	Escherichia coli	NA	O157:H7	NA	NA	NA	NA	NA	PRJNA661559	SRP280137	NA	SAMN16063215	SRS7325004	2020-12-01	2020-11-19	ESC_TA3706AA	Assembled	486	156917	5333764	Escherichia coli / Shigella;98.39%	240	26959	4.1	ESC_RB8353AA_AS	SRR12593925;ILLUMINA;Paired;;SRX9078000	151668	65261	65261	65261	593	65
SRR12593926	ESC_TA3707AA	Pig21	Livestock	Swine	2018	NA	NA	NA	North America	Canada	Alberta	NA	NA	NA	53.9333	-116.576	Agriculture and Agri-Food Canada	Escherichia coli	NA	O157:H7	NA	NA	NA	NA	NA	PRJNA661559	SRP280137	NA	SAMN16063214	SRS7325003	2020-12-01	2020-11-19	ESC_TA3707AA	Assembled	548	157973	5332635	Escherichia coli / Shigella;99.17%	240	29684	4.1	ESC_RB8352AA_AS	SRR12593926;ILLUMINA;Paired;;SRX9077999	151704	65261	65261	65261	593	65
SRR12593927	ESC_TA3708AA	Pig20	Livestock	Swine	2018	NA	NA	NA	North America	Canada	Alberta	NA	NA	NA	53.9333	-116.576	Agriculture and Agri-Food Canada	Escherichia coli	NA	O157:H7	NA	NA	NA	NA	NA	PRJNA661559	SRP280137	NA	SAMN16063213	SRS7325002	2020-12-01	2020-11-19	ESC_TA3708AA	Assembled	485	156917	5444310	Escherichia coli / Shigella;99.2%	255	80731	4.1	ESC_RB8351AA_AS	SRR12593927;ILLUMINA;Paired;;SRX9077998	151705	65261	65261	65261	593	65
SRR12593928	ESC_TA3709AA	Pig19	Livestock	Swine	2018	NA	NA	NA	North America	Canada	Alberta	NA	NA	NA	53.9333	-116.576	Agriculture and Agri-Food Canada	Escherichia coli	NA	O157:H7	NA	NA	NA	NA	NA	PRJNA661559	SRP280137	NA	SAMN16063212	SRS7325001	2020-12-01	2020-11-19	ESC_TA3709AA	Assembled	380	156364	5332822	Escherichia coli / Shigella;100.0%	252	28160	4.1	ESC_RB8350AA_AS	SRR12593928;ILLUMINA;Paired;;SRX9077997	151668	65261	65261	65261	593	65
SRR12593929	ESC_TA3710AA	Pig18	Livestock	Swine	2018	NA	NA	NA	North America	Canada	Alberta	NA	NA	NA	53.9333	-116.576	Agriculture and Agri-Food Canada	Escherichia coli	NA	O157:H7	NA	NA	NA	NA	NA	PRJNA661559	SRP280137	NA	SAMN16063211	SRS7325000	2020-12-01	2020-11-19	ESC_TA3710AA	Assembled	482	181879	5353785	Escherichia coli / Shigella;99.16%	237	32836	4.1	ESC_RB8349AA_AS	SRR12593929;ILLUMINA;Paired;;SRX9077996	151668	65261	65261	65261	593	65
SRR12593931	ESC_TA3712AA	Pig17	Livestock	Swine	2018	NA	NA	NA	North America	Canada	Alberta	NA	NA	NA	53.9333	-116.576	Agriculture and Agri-Food Canada	Escherichia coli	NA	O157:H7	NA	NA	NA	NA	NA	PRJNA661559	SRP280137	NA	SAMN16063210	SRS7324998	2020-12-01	2020-11-19	ESC_TA3712AA	Assembled	488	193724	5315713	Escherichia coli / Shigella;98.35%	248	29651	4.1	ESC_RB8347AA_AS	SRR12593931;ILLUMINA;Paired;;SRX9077994	151668	65261	65261	65261	593	65
SRR12593932	ESC_TA3713AA	Pig16	Livestock	Swine	2018	NA	NA	NA	North America	Canada	Alberta	NA	NA	NA	53.9333	-116.576	Agriculture and Agri-Food Canada	Escherichia coli	NA	O157:H7	NA	NA	NA	NA	NA	PRJNA661559	SRP280137	NA	SAMN16063209	SRS7324997	2020-12-01	2020-11-19	ESC_TA3713AA	Assembled	531	193724	5314416	Escherichia coli / Shigella;99.17%	246	28388	4.1	ESC_RB8346AA_AS	SRR12593932;ILLUMINA;Paired;;SRX9077993	151706	65261	65261	65261	593	65
SRR12593934	ESC_TA3715AA	Env21	Livestock	Swine	2018	NA	NA	NA	North America	Canada	Alberta	NA	NA	NA	53.9333	-116.576	Agriculture and Agri-Food Canada	Escherichia coli	NA	O157:H7	NA	NA	NA	NA	NA	PRJNA661559	SRP280137	NA	SAMN16063189	SRS7324995	2020-12-01	2020-11-19	ESC_TA3715AA	Assembled	466	148495	5363010	Escherichia coli / Shigella;99.25%	272	33544	4.1	ESC_RB8344AA_AS	SRR12593934;ILLUMINA;Paired;;SRX9077991	151707	151663	151663	13425	65	65
SRR12593935	ESC_TA3716AA	Env20	Livestock	Swine	2018	NA	NA	NA	North America	Canada	Alberta	NA	NA	NA	53.9333	-116.576	Agriculture and Agri-Food Canada	Escherichia coli	NA	O157:H7	NA	NA	NA	NA	NA	PRJNA661559	SRP280137	NA	SAMN16063188	SRS7324994	2020-12-01	2020-11-19	ESC_TA3716AA	Assembled	480	149433	5515737	Escherichia coli / Shigella;97.14%	271	46495	4.1	ESC_RB8343AA_AS	SRR12593935;ILLUMINA;Paired;;SRX9077990	151708	151708	151708	74991	74991	65
SRR12593936	ESC_TA3717AA	Env19	Livestock	Swine	2018	NA	NA	NA	North America	Canada	Alberta	NA	NA	NA	53.9333	-116.576	Agriculture and Agri-Food Canada	Escherichia coli	NA	O157:H7	NA	NA	NA	NA	NA	PRJNA661559	SRP280137	NA	SAMN16063187	SRS7324993	2020-12-01	2020-11-19	ESC_TA3717AA	Assembled	458	149433	5397548	Escherichia coli / Shigella;99.31%	294	32652	4.1	ESC_RB8342AA_AS	SRR12593936;ILLUMINA;Paired;;SRX9077989	151709	151660	151660	151660	65	65
SRR12593937	ESC_TA3718AA	Env18	Livestock	Swine	2018	NA	NA	NA	North America	Canada	Alberta	NA	NA	NA	53.9333	-116.576	Agriculture and Agri-Food Canada	Escherichia coli	NA	O157:H7	NA	NA	NA	NA	NA	PRJNA661559	SRP280137	NA	SAMN16063186	SRS7324992	2020-12-01	2020-11-19	ESC_TA3718AA	Assembled	409	149673	5420775	Escherichia coli / Shigella;98.51%	252	50391	4.1	ESC_RB8341AA_AS	SRR12593937;ILLUMINA;Paired;;SRX9077988	151710	151710	151710	28509	65	65
SRR12593938	ESC_TA3719AA	Env17	Livestock	Swine	2018	NA	NA	NA	North America	Canada	Alberta	NA	NA	NA	53.9333	-116.576	Agriculture and Agri-Food Canada	Escherichia coli	NA	O157:H7	NA	NA	NA	NA	NA	PRJNA661559	SRP280137	NA	SAMN16063185	SRS7324991	2020-12-01	2020-11-19	ESC_TA3719AA	Assembled	465	149433	5398097	Escherichia coli / Shigella;98.62%	297	30419	4.1	ESC_RB8340AA_AS	SRR12593938;ILLUMINA;Paired;;SRX9077987	151660	151660	151660	151660	65	65
SRR12593941	ESC_TA3722AA	Env14	Livestock	Swine	2017	NA	NA	NA	North America	Canada	Alberta	NA	NA	NA	53.9333	-116.576	Agriculture and Agri-Food Canada	Escherichia coli	NA	O157:H7	NA	NA	NA	NA	NA	PRJNA661559	SRP280137	NA	SAMN16063182	SRS7324988	2020-12-01	2020-11-19	ESC_TA3722AA	Assembled	519	148495	5361956	Escherichia coli / Shigella;99.25%	270	35755	4.1	ESC_RB8337AA_AS	SRR12593941;ILLUMINA;Paired;;SRX9077984	151663	151663	151663	13425	65	65
SRR12593942	ESC_TA3723AA	Env13	Livestock	Swine	2017	NA	NA	NA	North America	Canada	Alberta	NA	NA	NA	53.9333	-116.576	Agriculture and Agri-Food Canada	Escherichia coli	NA	O157:H7	NA	NA	NA	NA	NA	PRJNA661559	SRP280137	NA	SAMN16063181	SRS7324987	2020-12-01	2020-11-19	ESC_TA3723AA	Assembled	528	148495	5363433	Escherichia coli / Shigella;99.23%	271	33621	4.1	ESC_RB8336AA_AS	SRR12593942;ILLUMINA;Paired;;SRX9077983	151663	151663	151663	13425	65	65
SRR12593944	ESC_TA3725AA	Env12	Livestock	Swine	2017	NA	NA	NA	North America	Canada	Alberta	NA	NA	NA	53.9333	-116.576	Agriculture and Agri-Food Canada	Escherichia coli	NA	O157:H7	NA	NA	NA	NA	NA	PRJNA661559	SRP280137	NA	SAMN16063180	SRS7324985	2020-12-01	2020-11-19	ESC_TA3725AA	Assembled	616	148495	5362329	Escherichia coli / Shigella;99.25%	271	34151	4.1	ESC_RB8334AA_AS	SRR12593944;ILLUMINA;Paired;;SRX9077981	151663	151663	151663	13425	65	65
SRR12593945	ESC_TA3726AA	Env11	Livestock	Swine	2017	NA	NA	NA	North America	Canada	Alberta	NA	NA	NA	53.9333	-116.576	Agriculture and Agri-Food Canada	Escherichia coli	NA	O157:H7	NA	NA	NA	NA	NA	PRJNA661559	SRP280137	NA	SAMN16063179	SRS7324984	2020-12-01	2020-11-19	ESC_TA3726AA	Assembled	570	149125	5440492	Escherichia coli / Shigella;98.65%	282	46381	4.1	ESC_RB8333AA_AS	SRR12593945;ILLUMINA;Paired;;SRX9077980	151664	151664	151664	151664	151664	65
SRR12593946	ESC_TA3727AA	Env10	Livestock	Swine	2017	NA	NA	NA	North America	Canada	Alberta	NA	NA	NA	53.9333	-116.576	Agriculture and Agri-Food Canada	Escherichia coli	NA	O157:H7	NA	NA	NA	NA	NA	PRJNA661559	SRP280137	NA	SAMN16063178	SRS7324983	2020-12-01	2020-11-19	ESC_TA3727AA	Assembled	401	149125	5441981	Escherichia coli / Shigella;97.99%	287	43661	4.1	ESC_RB8332AA_AS	SRR12593946;ILLUMINA;Paired;;SRX9077979	151664	151664	151664	151664	151664	65
SRR12593947	ESC_TA3728AA	Env09	Livestock	Swine	2017	NA	NA	NA	North America	Canada	Alberta	NA	NA	NA	53.9333	-116.576	Agriculture and Agri-Food Canada	Escherichia coli	NA	O157:H7	NA	NA	NA	NA	NA	PRJNA661559	SRP280137	NA	SAMN16063177	SRS7324982	2020-12-01	2020-11-19	ESC_TA3728AA	Assembled	518	149125	5441679	Escherichia coli / Shigella;97.95%	283	47494	4.1	ESC_RB8331AA_AS	SRR12593947;ILLUMINA;Paired;;SRX9077978	151664	151664	151664	151664	151664	65
SRR12593948	ESC_TA3729AA	Env08	Livestock	Swine	2017	NA	NA	NA	North America	Canada	Alberta	NA	NA	NA	53.9333	-116.576	Agriculture and Agri-Food Canada	Escherichia coli	NA	O157:H7	NA	NA	NA	NA	NA	PRJNA661559	SRP280137	NA	SAMN16063176	SRS7324981	2020-12-01	2020-11-19	ESC_TA3729AA	Assembled	471	150275	5395647	Escherichia coli / Shigella;99.29%	286	38978	4.1	ESC_RB8330AA_AS	SRR12593948;ILLUMINA;Paired;;SRX9077977	151665	151665	151665	151660	65	65
SRR12593949	ESC_TA3730AA	Env07	Livestock	Swine	2017	NA	NA	NA	North America	Canada	Alberta	NA	NA	NA	53.9333	-116.576	Agriculture and Agri-Food Canada	Escherichia coli	NA	O157:H7	NA	NA	NA	NA	NA	PRJNA661559	SRP280137	NA	SAMN16063175	SRS7324980	2020-12-01	2020-11-19	ESC_TA3730AA	Assembled	548	149125	5442400	Escherichia coli / Shigella;99.31%	288	47230	4.1	ESC_RB8329AA_AS	SRR12593949;ILLUMINA;Paired;;SRX9077976	151664	151664	151664	151664	151664	65
SRR12593950	ESC_TA3731AA	Env06	Livestock	Swine	2017	NA	NA	NA	North America	Canada	Alberta	NA	NA	NA	53.9333	-116.576	Agriculture and Agri-Food Canada	Escherichia coli	NA	O157:H7	NA	NA	NA	NA	NA	PRJNA661559	SRP280137	NA	SAMN16063174	SRS7324979	2020-12-01	2020-11-19	ESC_TA3731AA	Assembled	379	149125	5368373	Escherichia coli / Shigella;99.21%	232	27990	4.1	ESC_RB8328AA_AS	SRR12593950;ILLUMINA;Paired;;SRX9077975	151667	48933	48933	48933	10498	65
SRR12593951	ESC_TA3732AA	Env05	Livestock	Swine	2018	NA	NA	NA	North America	Canada	Alberta	NA	NA	NA	53.9333	-116.576	Agriculture and Agri-Food Canada	Escherichia coli	NA	O157:H7	NA	NA	NA	NA	NA	PRJNA661559	SRP280137	NA	SAMN16063173	SRS7324978	2020-12-01	2020-11-19	ESC_TA3732AA	Assembled	562	156917	5332971	Escherichia coli / Shigella;99.19%	238	27319	4.1	ESC_RB8327AA_AS	SRR12593951;ILLUMINA;Paired;;SRX9077974	151666	65261	65261	65261	593	65
SRR12593952	ESC_TA3733AA	Env04	Livestock	Swine	2018	NA	NA	NA	North America	Canada	Alberta	NA	NA	NA	53.9333	-116.576	Agriculture and Agri-Food Canada	Escherichia coli	NA	O157:H7	NA	NA	NA	NA	NA	PRJNA661559	SRP280137	NA	SAMN16063172	SRS7324977	2020-12-01	2020-11-19	ESC_TA3733AA	Assembled	513	156917	5332240	Escherichia coli / Shigella;99.18%	250	29202	4.1	ESC_RB8326AA_AS	SRR12593952;ILLUMINA;Paired;;SRX9077973	151668	65261	65261	65261	593	65
SRR12593966	ESC_TA3747AA	Pig41	Livestock	Swine	2018	NA	NA	NA	North America	Canada	Alberta	NA	NA	NA	53.9333	-116.576	Agriculture and Agri-Food Canada	Escherichia coli	NA	O157:H7	NA	NA	NA	NA	NA	PRJNA661559	SRP280137	NA	SAMN16063234	SRS7324963	2020-12-01	2020-11-19	ESC_TA3747AA	Assembled	534	148495	5454461	Escherichia coli / Shigella;99.24%	266	34519	4.1	ESC_RB8312AA_AS	SRR12593966;ILLUMINA;Paired;;SRX9077959	151684	151684	151682	151682	65	65
SRR12593967	ESC_TA3748AA	Pig40	Livestock	Swine	2018	NA	NA	NA	North America	Canada	Alberta	NA	NA	NA	53.9333	-116.576	Agriculture and Agri-Food Canada	Escherichia coli	NA	O157:H7	NA	NA	NA	NA	NA	PRJNA661559	SRP280137	NA	SAMN16063233	SRS7324962	2020-12-01	2020-11-19	ESC_TA3748AA	Assembled	474	148495	5359973	Escherichia coli / Shigella;99.21%	257	34831	4.1	ESC_RB8311AA_AS	SRR12593967;ILLUMINA;Paired;;SRX9077958	151682	151682	151682	151682	65	65
SRR12593968	ESC_TA3749AA	Pig39	Livestock	Swine	2018	NA	NA	NA	North America	Canada	Alberta	NA	NA	NA	53.9333	-116.576	Agriculture and Agri-Food Canada	Escherichia coli	NA	O157:H7	NA	NA	NA	NA	NA	PRJNA661559	SRP280137	NA	SAMN16063232	SRS7324961	2020-12-01	2020-11-19	ESC_TA3749AA	Assembled	451	156930	5375210	Escherichia coli / Shigella;98.55%	285	32976	4.1	ESC_RB8310AA_AS	SRR12593968;ILLUMINA;Paired;;SRX9077957	151683	151683	151665	151660	65	65
SRR12593969	ESC_TA3750AA	Pig38	Livestock	Swine	2018	NA	NA	NA	North America	Canada	Alberta	NA	NA	NA	53.9333	-116.576	Agriculture and Agri-Food Canada	Escherichia coli	NA	O157:H7	NA	NA	NA	NA	NA	PRJNA661559	SRP280137	NA	SAMN16063231	SRS7324960	2020-12-01	2020-11-19	ESC_TA3750AA	Assembled	430	156930	5375108	Escherichia coli / Shigella;99.29%	282	38595	4.1	ESC_RB8309AA_AS	SRR12593969;ILLUMINA;Paired;;SRX9077956	151685	151683	151665	151660	65	65
SRR13145151	ESC_UA7292AA	ECL04937	Livestock	Swine	1994	NA	NA	NA	North America	Canada	Quebec	NA	NA	NA	NA	NA	Universite de Montreal	Escherichia coli	NA	O149:H43	NA	NA	NA	NA	NA	PRJNA679562	SRP294189	NA	SAMN16828516	SRS7789121	2021-04-01	2021-03-26	ESC_UA7292AA	Assembled	111	110112	5180472	Escherichia coli / Shigella;97.55%	184	24440	4.1	ESC_WB4900AA_AS	SRR13145151;ILLUMINA;Paired;;SRX9585634	167537	167537	167537	167537	167537	27157
SRR13145152	ESC_UA7293AA	ECL00351	Livestock	Swine	2004	NA	NA	NA	North America	Canada	Quebec	NA	NA	NA	NA	NA	Universite de Montreal	Escherichia coli	NA	O149:H10	NA	NA	NA	NA	NA	PRJNA679562	SRP294189	NA	SAMN16828507	SRS7789120	2021-04-01	2021-03-26	ESC_UA7293AA	Assembled	75	138230	5471182	Escherichia coli / Shigella;97.28%	229	43567	4.1	ESC_WB4899AA_AS	SRR13145152;ILLUMINA;Paired;;SRX9585633	167539	167539	167539	167539	167539	28571
SRR13145153	ESC_UA7294AA	ECL00103	Livestock	Swine	1997	NA	NA	NA	North America	Canada	Quebec	NA	NA	NA	NA	NA	Universite de Montreal	Escherichia coli	NA	O149:H43	NA	NA	NA	NA	NA	PRJNA679562	SRP294189	NA	SAMN16828506	SRS7789119	2021-04-01	2021-03-26	ESC_UA7294AA	Assembled	109	119897	5293715	Escherichia coli / Shigella;96.66%	212	41258	4.1	ESC_VB5999AA_AS	SRR13145153;ILLUMINA;Paired;;SRX9585632	162678	162678	162678	162678	162678	162678
SRR13145154	ESC_UA7295AA	ECL20836	Livestock	Swine	2016	NA	NA	NA	North America	Canada	Quebec	NA	NA	NA	NA	NA	Universite de Montreal	Escherichia coli	NA	O149:H10	NA	NA	NA	NA	NA	PRJNA679562	SRP294189	NA	SAMN16828605	SRS7789116	2021-04-01	2021-03-26	ESC_UA7295AA	Assembled	67	141877	5520074	Escherichia coli / Shigella;97.27%	216	35709	4.1	ESC_WB4898AA_AS	SRR13145154;ILLUMINA;Paired;;SRX9585631	167540	162681	162681	91913	52497	52497
SRR13145155	ESC_UA7296AA	ECL20814	Livestock	Swine	2015	NA	NA	NA	North America	Canada	Quebec	NA	NA	NA	NA	NA	Universite de Montreal	Escherichia coli	NA	O149:H10	NA	NA	NA	NA	NA	PRJNA679562	SRP294189	NA	SAMN16828604	SRS7789118	2021-04-01	2021-03-26	ESC_UA7296AA	Assembled	62	72277	5460965	Escherichia coli / Shigella;97.65%	345	45569	4.1	ESC_WB4897AA_AS	SRR13145155;ILLUMINA;Paired;;SRX9585630	167541	162681	162681	91913	52497	52497
SRR13145156	ESC_UA7297AA	ECL20797	Livestock	Swine	2015	NA	NA	NA	North America	Canada	Quebec	NA	NA	NA	NA	NA	Universite de Montreal	Escherichia coli	NA	O138:H10	NA	NA	NA	NA	NA	PRJNA679562	SRP294189	NA	SAMN16828603	SRS7789117	2021-04-01	2021-03-26	ESC_UA7297AA	Assembled	60	95440	5550470	Escherichia coli / Shigella;93.32%	248	51973	4.1	ESC_WB4896AA_AS	SRR13145156;ILLUMINA;Paired;;SRX9585629	167543	167543	162685	162685	162685	47823
SRR13145157	ESC_UA7298AA	ECL20778	Livestock	Swine	2015	NA	NA	NA	North America	Canada	Quebec	NA	NA	NA	NA	NA	Universite de Montreal	Escherichia coli	NA	O149:H10	NA	NA	NA	NA	NA	PRJNA679562	SRP294189	NA	SAMN16828602	SRS7789115	2021-04-01	2021-03-26	ESC_UA7298AA	Assembled	51	41959	5523973	Escherichia coli / Shigella;96.95%	441	82657	4.1	ESC_WB4895AA_AS	SRR13145157;ILLUMINA;Paired;;SRX9585628	167542	162681	162681	91913	52497	52497
SRR13145158	ESC_UA7299AA	ECL20776	Livestock	Swine	2015	NA	NA	NA	North America	Canada	Quebec	NA	NA	NA	NA	NA	Universite de Montreal	Escherichia coli	NA	O149:H10	NA	NA	NA	NA	NA	PRJNA679562	SRP294189	NA	SAMN16828601	SRS7789114	2021-04-01	2021-03-26	ESC_UA7299AA	Assembled	59	67256	5627323	Escherichia coli / Shigella;95.48%	365	50948	4.1	ESC_WB4948AA_AS	SRR13145158;ILLUMINA;Paired;;SRX9585627	167637	162681	162681	91913	52497	52497
SRR13145159	ESC_UA7300AA	ECL20769	Livestock	Swine	2015	NA	NA	NA	North America	Canada	Quebec	NA	NA	NA	NA	NA	Universite de Montreal	Escherichia coli	NA	O149:H19	NA	NA	NA	NA	NA	PRJNA679562	SRP294189	NA	SAMN16828600	SRS7789113	2021-04-01	2021-03-26	ESC_UA7300AA	Assembled	72	125990	5542002	Escherichia coli / Shigella;97.15%	254	40405	4.1	ESC_WB4894AA_AS	SRR13145159;ILLUMINA;Paired;;SRX9585626	167544	167544	162681	91913	52497	52497
SRR13145160	ESC_UA7301AA	ECL20725	Livestock	Swine	2015	NA	NA	NA	North America	Canada	Quebec	NA	NA	NA	NA	NA	Universite de Montreal	Escherichia coli	NA	O149:H10	NA	NA	NA	NA	NA	PRJNA679562	SRP294189	NA	SAMN16828599	SRS7789112	2021-04-01	2021-03-26	ESC_UA7301AA	Assembled	52	63123	5565498	Escherichia coli / Shigella;97.2%	385	61291	4.1	ESC_WB4893AA_AS	SRR13145160;ILLUMINA;Paired;;SRX9585625	167545	162681	162681	91913	52497	52497
SRR13145161	ESC_UA7302AA	ECL20721	Livestock	Swine	2015	NA	NA	NA	North America	Canada	Quebec	NA	NA	NA	NA	NA	Universite de Montreal	Escherichia coli	NA	O149:H10	NA	NA	NA	NA	NA	PRJNA679562	SRP294189	NA	SAMN16828598	SRS7789111	2021-04-01	2021-03-26	ESC_UA7302AA	Assembled	94	133829	5579387	Escherichia coli / Shigella;97.73%	269	66427	4.1	ESC_WB4892AA_AS	SRR13145161;ILLUMINA;Paired;;SRX9585624	167546	167546	167546	167492	167492	23310
SRR13145162	ESC_UA7303AA	ECL20627	Livestock	Swine	2015	NA	NA	NA	North America	Canada	Quebec	NA	NA	NA	NA	NA	Universite de Montreal	Escherichia coli	NA	O149:H10	NA	NA	NA	NA	NA	PRJNA679562	SRP294189	NA	SAMN16828597	SRS7789110	2021-04-01	2021-03-26	ESC_UA7303AA	Assembled	125	141877	5475806	Escherichia coli / Shigella;96.54%	255	27422	4.1	ESC_WB4891AA_AS	SRR13145162;ILLUMINA;Paired;;SRX9585623	162683	162681	162681	91913	52497	52497
SRR13145163	ESC_UA7304AA	ECL20622	Livestock	Swine	2015	NA	NA	NA	North America	Canada	Quebec	NA	NA	NA	NA	NA	Universite de Montreal	Escherichia coli	NA	O149:H10	NA	NA	NA	NA	NA	PRJNA679562	SRP294189	NA	SAMN16828596	SRS7789109	2021-04-01	2021-03-26	ESC_UA7304AA	Assembled	74	128032	5554270	Escherichia coli / Shigella;96.43%	268	50956	4.1	ESC_VB5989AA_AS	SRR13145163;ILLUMINA;Paired;;SRX9585622	162680	162680	162680	91913	52497	52497
SRR13145164	ESC_UA7305AA	ECL04323	Livestock	Swine	1990	NA	NA	NA	North America	Canada	Quebec	NA	NA	NA	NA	NA	Universite de Montreal	Escherichia coli	NA	O149:H43	NA	NA	NA	NA	NA	PRJNA679562	SRP294189	NA	SAMN16828515	SRS7789108	2021-04-01	2021-03-26	ESC_UA7305AA	Assembled	80	95337	5096956	Escherichia coli / Shigella;98.72%	199	29347	4.1	ESC_WB4890AA_AS	SRR13145164;ILLUMINA;Paired;;SRX9585621	167547	167547	167547	167537	167537	27157
SRR13145165	ESC_UA7306AA	ECL20566	Livestock	Swine	2015	NA	NA	NA	North America	Canada	Quebec	NA	NA	NA	NA	NA	Universite de Montreal	Escherichia coli	NA	O149:H10	NA	NA	NA	NA	NA	PRJNA679562	SRP294189	NA	SAMN16828595	SRS7789107	2021-04-01	2021-03-26	ESC_UA7306AA	Assembled	112	130666	5504653	Escherichia coli / Shigella;94.61%	236	31882	4.1	ESC_WB4889AA_AS	SRR13145165;ILLUMINA;Paired;;SRX9585620	167548	167548	162681	91913	52497	52497
SRR13145166	ESC_UA7307AA	ECL20550	Livestock	Swine	2015	NA	NA	NA	North America	Canada	Quebec	NA	NA	NA	NA	NA	Universite de Montreal	Escherichia coli	NA	O149:H10	NA	NA	NA	NA	NA	PRJNA679562	SRP294189	NA	SAMN16828594	SRS7789106	2021-04-01	2021-03-26	ESC_UA7307AA	Assembled	95	105848	5551162	Escherichia coli / Shigella;97.81%	261	43605	4.1	ESC_WB4888AA_AS	SRR13145166;ILLUMINA;Paired;;SRX9585619	167549	162686	162686	162686	162686	162686
SRR13145168	ESC_UA7309AA	ECL20462	Livestock	Swine	2015	NA	NA	NA	North America	Canada	Quebec	NA	NA	NA	NA	NA	Universite de Montreal	Escherichia coli	NA	O149:H19	NA	NA	NA	NA	NA	PRJNA679562	SRP294189	NA	SAMN16828592	SRS7789104	2021-04-01	2021-03-26	ESC_UA7309AA	Assembled	123	112445	5115034	Escherichia coli / Shigella;97.0%	175	40818	4.1	ESC_WB4887AA_AS	SRR13145168;ILLUMINA;Paired;;SRX9585617	167550	167550	167550	167550	167550	167550
SRR13145169	ESC_UA7310AA	ECL20436	Livestock	Swine	2015	NA	NA	NA	North America	Canada	Quebec	NA	NA	NA	NA	NA	Universite de Montreal	Escherichia coli	NA	O149:H10	NA	NA	NA	NA	NA	PRJNA679562	SRP294189	NA	SAMN16828591	SRS7789103	2021-04-01	2021-03-26	ESC_UA7310AA	Assembled	76	142012	5781749	Escherichia coli / Shigella;93.2%	310	52222	4.1	ESC_WB4886AA_AS	SRR13145169;ILLUMINA;Paired;;SRX9585616	167552	167552	162681	91913	52497	52497
SRR13145170	ESC_UA7311AA	ECL20435	Livestock	Swine	2015	NA	NA	NA	North America	Canada	Quebec	NA	NA	NA	NA	NA	Universite de Montreal	Escherichia coli	NA	O149:H10	NA	NA	NA	NA	NA	PRJNA679562	SRP294189	NA	SAMN16828590	SRS7789102	2021-04-01	2021-03-26	ESC_UA7311AA	Assembled	80	104453	5652738	Escherichia coli / Shigella;95.25%	298	46311	4.1	ESC_VB5982AA_AS	SRR13145170;ILLUMINA;Paired;;SRX9585615	162684	162681	162681	91913	52497	52497
SRR13145171	ESC_UA7312AA	ECL20408	Livestock	Swine	2015	NA	NA	NA	North America	Canada	Quebec	NA	NA	NA	NA	NA	Universite de Montreal	Escherichia coli	NA	O149:H10	NA	NA	NA	NA	NA	PRJNA679562	SRP294189	NA	SAMN16828589	SRS7789101	2021-04-01	2021-03-26	ESC_UA7312AA	Assembled	99	124715	5643522	Escherichia coli / Shigella;96.29%	266	174062	4.1	ESC_WB4885AA_AS	SRR13145171;ILLUMINA;Paired;;SRX9585614	167551	167551	167551	162687	162687	23310
SRR13145172	ESC_UA7313AA	ECL20404	Livestock	Swine	2015	NA	NA	NA	North America	Canada	Quebec	NA	NA	NA	NA	NA	Universite de Montreal	Escherichia coli	NA	O149:H10	NA	NA	NA	NA	NA	PRJNA679562	SRP294189	NA	SAMN16828588	SRS7789100	2021-04-01	2021-03-26	ESC_UA7313AA	Assembled	91	122479	5449666	Escherichia coli / Shigella;95.82%	281	60447	4.1	ESC_WB4884AA_AS	SRR13145172;ILLUMINA;Paired;;SRX9585613	162683	162681	162681	91913	52497	52497
SRR13145173	ESC_UA7314AA	ECL20395	Livestock	Swine	2015	NA	NA	NA	North America	Canada	Quebec	NA	NA	NA	NA	NA	Universite de Montreal	Escherichia coli	NA	O159:H17	NA	NA	NA	NA	NA	PRJNA679562	SRP294189	NA	SAMN16828587	SRS7789099	2021-04-01	2021-03-26	ESC_UA7314AA	Assembled	71	72959	5238424	Escherichia coli / Shigella;97.42%	255	28419	4.1	ESC_WB4883AA_AS	SRR13145173;ILLUMINA;Paired;;SRX9585612	167553	167553	167553	167553	167553	86801
SRR13145174	ESC_UA7315AA	ECL20389	Livestock	Swine	2015	NA	NA	NA	North America	Canada	Quebec	NA	NA	NA	NA	NA	Universite de Montreal	Escherichia coli	NA	O149:H10	NA	NA	NA	NA	NA	PRJNA679562	SRP294189	NA	SAMN16828586	SRS7789098	2021-04-01	2021-03-26	ESC_UA7315AA	Assembled	102	142633	5423035	Escherichia coli / Shigella;96.52%	238	28629	4.1	ESC_VB5978AA_AS	SRR13145174;ILLUMINA;Paired;;SRX9585611	162681	162681	162681	91913	52497	52497
SRR13145175	ESC_UA7316AA	ECL03391	Livestock	Swine	1990	NA	NA	NA	North America	Canada	Quebec	NA	NA	NA	NA	NA	Universite de Montreal	Escherichia coli	NA	O149:H43	NA	NA	NA	NA	NA	PRJNA679562	SRP294189	NA	SAMN16828514	SRS7789097	2021-04-01	2021-03-26	ESC_UA7316AA	Assembled	162	109924	5224291	Escherichia coli / Shigella;95.71%	176	39778	4.1	ESC_VB5977AA_AS	SRR13145175;ILLUMINA;Paired;;SRX9585610	162682	162682	162682	162682	162682	27157
SRR13145176	ESC_UA7317AA	ECL20308	Livestock	Swine	2015	NA	NA	NA	North America	Canada	Quebec	NA	NA	NA	NA	NA	Universite de Montreal	Escherichia coli	NA	O149:H10	NA	NA	NA	NA	NA	PRJNA679562	SRP294189	NA	SAMN16828585	SRS7789096	2021-04-01	2021-03-26	ESC_UA7317AA	Assembled	115	102707	5466142	Escherichia coli / Shigella;96.84%	222	46347	4.1	ESC_WB4882AA_AS	SRR13145176;ILLUMINA;Paired;;SRX9585609	167554	167554	167554	162688	162686	162686
SRR13145177	ESC_UA7318AA	ECL20290	Livestock	Swine	2015	NA	NA	NA	North America	Canada	Quebec	NA	NA	NA	NA	NA	Universite de Montreal	Escherichia coli	NA	O149:H10	NA	NA	NA	NA	NA	PRJNA679562	SRP294189	NA	SAMN16828584	SRS7789095	2021-04-01	2021-03-26	ESC_UA7318AA	Assembled	121	141749	5585615	Escherichia coli / Shigella;96.47%	241	60606	4.1	ESC_WB4881AA_AS	SRR13145177;ILLUMINA;Paired;;SRX9585608	162683	162681	162681	91913	52497	52497
SRR13145178	ESC_UA7319AA	ECL20278	Livestock	Swine	2015	NA	NA	NA	North America	Canada	Quebec	NA	NA	NA	NA	NA	Universite de Montreal	Escherichia coli	NA	O149:H10	NA	NA	NA	NA	NA	PRJNA679562	SRP294189	NA	SAMN16828583	SRS7789094	2021-04-01	2021-03-26	ESC_UA7319AA	Assembled	59	102563	5498212	Escherichia coli / Shigella;94.71%	309	86096	4.1	ESC_WB4880AA_AS	SRR13145178;ILLUMINA;Paired;;SRX9585607	162683	162681	162681	91913	52497	52497
SRR13145179	ESC_UA7320AA	ECL20256	Livestock	Swine	2014	NA	NA	NA	North America	Canada	Quebec	NA	NA	NA	NA	NA	Universite de Montreal	Escherichia coli	NA	O149:H10	NA	NA	NA	NA	NA	PRJNA679562	SRP294189	NA	SAMN16828582	SRS7789093	2021-04-01	2021-03-26	ESC_UA7320AA	Assembled	72	120387	5491461	Escherichia coli / Shigella;96.55%	257	35216	4.1	ESC_WB4879AA_AS	SRR13145179;ILLUMINA;Paired;;SRX9585606	167557	167557	162681	91913	52497	52497
SRR13145180	ESC_UA7321AA	ECL20239	Livestock	Swine	2014	NA	NA	NA	North America	Canada	Quebec	NA	NA	NA	NA	NA	Universite de Montreal	Escherichia coli	NA	O149:H10	NA	NA	NA	NA	NA	PRJNA679562	SRP294189	NA	SAMN16828581	SRS7789092	2021-04-01	2021-03-26	ESC_UA7321AA	Assembled	90	140315	5494466	Escherichia coli / Shigella;94.12%	225	33039	4.1	ESC_WB4878AA_AS	SRR13145180;ILLUMINA;Paired;;SRX9585605	167557	167557	162681	91913	52497	52497
SRR13145181	ESC_UA7322AA	ECL20223	Livestock	Swine	2014	NA	NA	NA	North America	Canada	Quebec	NA	NA	NA	NA	NA	Universite de Montreal	Escherichia coli	NA	O149:H19	NA	NA	NA	NA	NA	PRJNA679562	SRP294189	NA	SAMN16828580	SRS7789091	2021-04-01	2021-03-26	ESC_UA7322AA	Assembled	60	85903	5375156	Escherichia coli / Shigella;98.18%	206	30211	4.1	ESC_WB4877AA_AS	SRR13145181;ILLUMINA;Paired;;SRX9585604	167560	167560	167560	167560	167560	83093
SRR13145182	ESC_UA7323AA	ECL20212	Livestock	Swine	2014	NA	NA	NA	North America	Canada	Quebec	NA	NA	NA	NA	NA	Universite de Montreal	Escherichia coli	NA	O149:H10	NA	NA	NA	NA	NA	PRJNA679562	SRP294189	NA	SAMN16828579	SRS7789090	2021-04-01	2021-03-26	ESC_UA7323AA	Assembled	147	150899	5477461	Escherichia coli / Shigella;95.56%	236	35145	4.1	ESC_VB5970AA_AS	SRR13145182;ILLUMINA;Paired;;SRX9585603	162683	162681	162681	91913	52497	52497
SRR13145183	ESC_UA7324AA	ECL20209	Livestock	Swine	2014	NA	NA	NA	North America	Canada	Quebec	NA	NA	NA	NA	NA	Universite de Montreal	Escherichia coli	NA	O149:H10	NA	NA	NA	NA	NA	PRJNA679562	SRP294189	NA	SAMN16828578	SRS7789089	2021-04-01	2021-03-26	ESC_UA7324AA	Assembled	106	141877	5592374	Escherichia coli / Shigella;95.91%	257	38395	4.1	ESC_WB4876AA_AS	SRR13145183;ILLUMINA;Paired;;SRX9585602	167559	162681	162681	91913	52497	52497
SRR13145184	ESC_UA7325AA	ECL20018	Livestock	Swine	2014	NA	NA	NA	North America	Canada	Quebec	NA	NA	NA	NA	NA	Universite de Montreal	Escherichia coli	NA	O149:H10	NA	NA	NA	NA	NA	PRJNA679562	SRP294189	NA	SAMN16828577	SRS7789088	2021-04-01	2021-03-26	ESC_UA7325AA	Assembled	42	140441	5474646	Escherichia coli / Shigella;95.08%	253	39492	4.1	ESC_WB4875AA_AS	SRR13145184;ILLUMINA;Paired;;SRX9585601	162683	162681	162681	91913	52497	52497
SRR13145185	ESC_UA7326AA	ECL20015	Livestock	Swine	2014	NA	NA	NA	North America	Canada	Quebec	NA	NA	NA	NA	NA	Universite de Montreal	Escherichia coli	NA	O149:H10	NA	NA	NA	NA	NA	PRJNA679562	SRP294189	NA	SAMN16828576	SRS7789087	2021-04-01	2021-03-26	ESC_UA7326AA	Assembled	63	85782	5470666	Escherichia coli / Shigella;98.69%	312	37506	4.1	ESC_WB4874AA_AS	SRR13145185;ILLUMINA;Paired;;SRX9585600	162683	162681	162681	91913	52497	52497
SRR13145186	ESC_UA7327AA	ECL02964	Livestock	Swine	1993	NA	NA	NA	North America	Canada	Quebec	NA	NA	NA	NA	NA	Universite de Montreal	Escherichia coli	NA	O149:H43	NA	NA	NA	NA	NA	PRJNA679562	SRP294189	NA	SAMN16828513	SRS7789086	2021-04-01	2021-03-26	ESC_UA7327AA	Assembled	80	94755	5139188	Escherichia coli / Shigella;98.58%	172	36675	4.1	ESC_WB4873AA_AS	SRR13145186;ILLUMINA;Paired;;SRX9585599	167561	167561	167561	167561	167561	167561
SRR13145187	ESC_UA7328AA	ECL20014	Livestock	Swine	2014	NA	NA	NA	North America	Canada	Quebec	NA	NA	NA	NA	NA	Universite de Montreal	Escherichia coli	NA	O149:H10	NA	NA	NA	NA	NA	PRJNA679562	SRP294189	NA	SAMN16828575	SRS7789085	2021-04-01	2021-03-26	ESC_UA7328AA	Assembled	105	127563	5455288	Escherichia coli / Shigella;95.06%	257	26648	4.1	ESC_WB4872AA_AS	SRR13145187;ILLUMINA;Paired;;SRX9585598	167562	167562	162681	91913	52497	52497
SRR13145188	ESC_UA7329AA	ECL20013	Livestock	Swine	2014	NA	NA	NA	North America	Canada	Quebec	NA	NA	NA	NA	NA	Universite de Montreal	Escherichia coli	NA	O149:H10	NA	NA	NA	NA	NA	PRJNA679562	SRP294189	NA	SAMN16828574	SRS7789083	2021-04-01	2021-03-26	ESC_UA7329AA	Assembled	112	124139	5372866	Escherichia coli / Shigella;98.18%	228	26914	4.1	ESC_WB4871AA_AS	SRR13145188;ILLUMINA;Paired;;SRX9585597	167565	167565	162681	91913	52497	52497
SRR13145189	ESC_UA7330AA	ECL19990	Livestock	Swine	2014	NA	NA	NA	North America	Canada	Quebec	NA	NA	NA	NA	NA	Universite de Montreal	Escherichia coli	NA	O138:H10	NA	NA	NA	NA	NA	PRJNA679562	SRP294189	NA	SAMN16828573	SRS7789084	2021-04-01	2021-03-26	ESC_UA7330AA	Assembled	117	127473	5484674	Escherichia coli / Shigella;95.02%	245	35982	4.1	ESC_WB4870AA_AS	SRR13145189;ILLUMINA;Paired;;SRX9585596	NA	NA	NA	NA	NA	NA
SRR13145190	ESC_UA7331AA	ECL19939	Livestock	Swine	2014	NA	NA	NA	North America	Canada	Quebec	NA	NA	NA	NA	NA	Universite de Montreal	Escherichia coli	NA	O149:H10	NA	NA	NA	NA	NA	PRJNA679562	SRP294189	NA	SAMN16828572	SRS7789082	2021-04-01	2021-03-26	ESC_UA7331AA	Assembled	69	75198	5468010	Escherichia coli / Shigella;98.67%	314	48251	4.1	ESC_WB4869AA_AS	SRR13145190;ILLUMINA;Paired;;SRX9585595	167563	167563	162686	162686	162686	162686
SRR13145191	ESC_UA7332AA	ECL19931	Livestock	Swine	2014	NA	NA	NA	North America	Canada	Quebec	NA	NA	NA	NA	NA	Universite de Montreal	Escherichia coli	NA	O138:H10	NA	NA	NA	NA	NA	PRJNA679562	SRP294189	NA	SAMN16828571	SRS7789081	2021-04-01	2021-03-26	ESC_UA7332AA	Assembled	109	144699	5473894	Escherichia coli / Shigella;94.98%	245	34349	4.1	ESC_WB4868AA_AS	SRR13145191;ILLUMINA;Paired;;SRX9585594	167564	167564	167564	167564	162685	47823
SRR13145192	ESC_UA7333AA	ECL19916	Livestock	Swine	2014	NA	NA	NA	North America	Canada	Quebec	NA	NA	NA	NA	NA	Universite de Montreal	Escherichia coli	NA	O149:H10	NA	NA	NA	NA	NA	PRJNA679562	SRP294189	NA	SAMN16828570	SRS7789080	2021-04-01	2021-03-26	ESC_UA7333AA	Assembled	46	127563	5427100	Escherichia coli / Shigella;96.35%	235	38691	4.1	ESC_VB5960AA_AS	SRR13145192;ILLUMINA;Paired;;SRX9585593	162683	162681	162681	91913	52497	52497
SRR13145193	ESC_UA7334AA	ECL19902	Livestock	Swine	2014	NA	NA	NA	North America	Canada	Quebec	NA	NA	NA	NA	NA	Universite de Montreal	Escherichia coli	NA	O149:H10	NA	NA	NA	NA	NA	PRJNA679562	SRP294189	NA	SAMN16828569	SRS7789079	2021-04-01	2021-03-26	ESC_UA7334AA	Assembled	143	149153	5595329	Escherichia coli / Shigella;96.21%	250	60338	4.1	ESC_WB4867AA_AS	SRR13145193;ILLUMINA;Paired;;SRX9585592	167566	167566	167566	167566	167566	28571
SRR13145194	ESC_UA7335AA	ECL19901	Livestock	Swine	2014	NA	NA	NA	North America	Canada	Quebec	NA	NA	NA	NA	NA	Universite de Montreal	Escherichia coli	NA	O149:H10	NA	NA	NA	NA	NA	PRJNA679562	SRP294189	NA	SAMN16828568	SRS7789078	2021-04-01	2021-03-26	ESC_UA7335AA	Assembled	111	135526	5494791	Escherichia coli / Shigella;97.59%	257	55911	4.1	ESC_WB4866AA_AS	SRR13145194;ILLUMINA;Paired;;SRX9585591	167566	167566	167566	167566	167566	28571
SRR13145195	ESC_UA7336AA	ECL19894	Livestock	Swine	2014	NA	NA	NA	North America	Canada	Quebec	NA	NA	NA	NA	NA	Universite de Montreal	Escherichia coli	NA	O149:H10	NA	NA	NA	NA	NA	PRJNA679562	SRP294189	NA	SAMN16828567	SRS7789076	2021-04-01	2021-03-26	ESC_UA7336AA	Assembled	57	91458	5492102	Escherichia coli / Shigella;97.92%	290	47886	4.1	ESC_VB5957AA_AS	SRR13145195;ILLUMINA;Paired;;SRX9585590	162686	162686	162686	162686	162686	162686
SRR13145196	ESC_UA7337AA	ECL19889	Livestock	Swine	2014	NA	NA	NA	North America	Canada	Quebec	NA	NA	NA	NA	NA	Universite de Montreal	Escherichia coli	NA	O149:H10	NA	NA	NA	NA	NA	PRJNA679562	SRP294189	NA	SAMN16828566	SRS7789077	2021-04-01	2021-03-26	ESC_UA7337AA	Assembled	74	83299	5740820	Escherichia coli / Shigella;93.2%	314	178422	4.1	ESC_WB4865AA_AS	SRR13145196;ILLUMINA;Paired;;SRX9585589	167567	167567	167567	162690	162690	162690
SRR13145197	ESC_UA7338AA	ECL02602	Livestock	Swine	1991	NA	NA	NA	North America	Canada	Quebec	NA	NA	NA	NA	NA	Universite de Montreal	Escherichia coli	NA	O149:H43	NA	NA	NA	NA	NA	PRJNA679562	SRP294189	NA	SAMN16828512	SRS7789075	2021-04-01	2021-03-26	ESC_UA7338AA	Assembled	146	126903	4931735	Escherichia coli / Shigella;99.15%	149	46940	4.1	ESC_WB4864AA_AS	SRR13145197;ILLUMINA;Paired;;SRX9585588	167568	167568	167568	167568	167568	167568
SRR13145198	ESC_UA7339AA	ECL19885	Livestock	Swine	2014	NA	NA	NA	North America	Canada	Quebec	NA	NA	NA	NA	NA	Universite de Montreal	Escherichia coli	NA	O149:H10	NA	NA	NA	NA	NA	PRJNA679562	SRP294189	NA	SAMN16828565	SRS7789074	2021-04-01	2021-03-26	ESC_UA7339AA	Assembled	88	111955	5616946	Escherichia coli / Shigella;98.69%	242	40777	4.1	ESC_WB4863AA_AS	SRR13145198;ILLUMINA;Paired;;SRX9585587	167569	167569	167569	167569	167569	91960
SRR13145199	ESC_UA7340AA	ECL19820	Livestock	Swine	2014	NA	NA	NA	North America	Canada	Quebec	NA	NA	NA	NA	NA	Universite de Montreal	Escherichia coli	NA	O138:H10	NA	NA	NA	NA	NA	PRJNA679562	SRP294189	NA	SAMN16828564	SRS7789073	2021-04-01	2021-03-26	ESC_UA7340AA	Assembled	74	95781	5428449	Escherichia coli / Shigella;97.14%	252	36839	4.1	ESC_WB4862AA_AS	SRR13145199;ILLUMINA;Paired;;SRX9585586	167571	167571	167571	167571	162685	47823
SRR13145200	ESC_UA7341AA	ECL19788	Livestock	Swine	2014	NA	NA	NA	North America	Canada	Quebec	NA	NA	NA	NA	NA	Universite de Montreal	Escherichia coli	NA	O149:H19	NA	NA	NA	NA	NA	PRJNA679562	SRP294189	NA	SAMN16828563	SRS7789072	2021-04-01	2021-03-26	ESC_UA7341AA	Assembled	142	109116	5161477	Escherichia coli / Shigella;97.7%	183	23630	4.1	ESC_WB4861AA_AS	SRR13145200;ILLUMINA;Paired;;SRX9585585	167570	167570	167570	167560	167560	83093
SRR13145201	ESC_UA7342AA	ECL19763	Livestock	Swine	2014	NA	NA	NA	North America	Canada	Quebec	NA	NA	NA	NA	NA	Universite de Montreal	Escherichia coli	NA	O149:H10	NA	NA	NA	NA	NA	PRJNA679562	SRP294189	NA	SAMN16828562	SRS7789071	2021-04-01	2021-03-26	ESC_UA7342AA	Assembled	59	105634	5607465	Escherichia coli / Shigella;97.06%	274	55847	4.1	ESC_WB4860AA_AS	SRR13145201;ILLUMINA;Paired;;SRX9585584	167572	167572	167572	167572	167569	91960
SRR13145203	ESC_UA7344AA	ECL19751	Livestock	Swine	2013	NA	NA	NA	North America	Canada	Quebec	NA	NA	NA	NA	NA	Universite de Montreal	Escherichia coli	NA	O149:H10	NA	NA	NA	NA	NA	PRJNA679562	SRP294189	NA	SAMN16828560	SRS7789068	2021-04-01	2021-03-26	ESC_UA7344AA	Assembled	83	150899	5662796	Escherichia coli / Shigella;88.73%	248	42839	4.1	ESC_WB4859AA_AS	SRR13145203;ILLUMINA;Paired;;SRX9585582	167573	167573	167573	167573	167573	23310
SRR13145204	ESC_UA7345AA	ECL19668	Livestock	Swine	2013	NA	NA	NA	North America	Canada	Quebec	NA	NA	NA	NA	NA	Universite de Montreal	Escherichia coli	NA	O149:H10	NA	NA	NA	NA	NA	PRJNA679562	SRP294189	NA	SAMN16828559	SRS7789069	2021-04-01	2021-03-26	ESC_UA7345AA	Assembled	158	141877	5480170	Escherichia coli / Shigella;95.45%	234	30238	4.1	ESC_WB4858AA_AS	SRR13145204;ILLUMINA;Paired;;SRX9585581	162683	162681	162681	91913	52497	52497
SRR13145205	ESC_UA7346AA	ECL19664	Livestock	Swine	2013	NA	NA	NA	North America	Canada	Quebec	NA	NA	NA	NA	NA	Universite de Montreal	Escherichia coli	NA	O149:H10	NA	NA	NA	NA	NA	PRJNA679562	SRP294189	NA	SAMN16828558	SRS7789067	2021-04-01	2021-03-26	ESC_UA7346AA	Assembled	89	139752	5484869	Escherichia coli / Shigella;95.87%	267	34600	4.1	ESC_VB5947AA_AS	SRR13145205;ILLUMINA;Paired;;SRX9585580	162683	162681	162681	91913	52497	52497
SRR13145206	ESC_UA7347AA	ECL19641	Livestock	Swine	2013	NA	NA	NA	North America	Canada	Quebec	NA	NA	NA	NA	NA	Universite de Montreal	Escherichia coli	NA	O149:H10	NA	NA	NA	NA	NA	PRJNA679562	SRP294189	NA	SAMN16828557	SRS7789066	2021-04-01	2021-03-26	ESC_UA7347AA	Assembled	69	102588	5436165	Escherichia coli / Shigella;98.24%	266	38009	4.1	ESC_WB4857AA_AS	SRR13145206;ILLUMINA;Paired;;SRX9585579	167574	167479	162686	162686	162686	162686
SRR13145207	ESC_UA7348AA	ECL19602	Livestock	Swine	2013	NA	NA	NA	North America	Canada	Quebec	NA	NA	NA	NA	NA	Universite de Montreal	Escherichia coli	NA	O138:H10	NA	NA	NA	NA	NA	PRJNA679562	SRP294189	NA	SAMN16828556	SRS7789064	2021-04-01	2021-03-26	ESC_UA7348AA	Assembled	95	144698	5554404	Escherichia coli / Shigella;93.97%	263	39470	4.1	ESC_VB5945AA_AS	SRR13145207;ILLUMINA;Paired;;SRX9585578	162685	162685	162685	162685	162685	47823
SRR13145208	ESC_UA7349AA	ECL01947	Livestock	Swine	1992	NA	NA	NA	North America	Canada	Quebec	NA	NA	NA	NA	NA	Universite de Montreal	Escherichia coli	NA	O157:H43	NA	NA	NA	NA	NA	PRJNA679562	SRP294189	NA	SAMN16828511	SRS7789065	2021-04-01	2021-03-26	ESC_UA7349AA	Assembled	56	119713	5088539	Escherichia coli / Shigella;97.45%	206	42697	4.1	ESC_WB4856AA_AS	SRR13145208;ILLUMINA;Paired;;SRX9585577	167575	167575	167575	167575	167575	167575
SRR13145209	ESC_UA7350AA	ECL19555	Livestock	Swine	2013	NA	NA	NA	North America	Canada	Quebec	NA	NA	NA	NA	NA	Universite de Montreal	Escherichia coli	NA	O149:H10	NA	NA	NA	NA	NA	PRJNA679562	SRP294189	NA	SAMN16828555	SRS7789063	2021-04-01	2021-03-26	ESC_UA7350AA	Assembled	106	131301	5640557	Escherichia coli / Shigella;97.37%	255	146045	4.1	ESC_VB5943AA_AS	SRR13145209;ILLUMINA;Paired;;SRX9585576	162687	162687	162687	162687	162687	23310
SRR13145210	ESC_UA7351AA	ECL19517	Livestock	Swine	2013	NA	NA	NA	North America	Canada	Quebec	NA	NA	NA	NA	NA	Universite de Montreal	Escherichia coli	NA	O149:H10	NA	NA	NA	NA	NA	PRJNA679562	SRP294189	NA	SAMN16828554	SRS7789062	2021-04-01	2021-03-26	ESC_UA7351AA	Assembled	154	146402	5486952	Escherichia coli / Shigella;98.14%	147	24890	4.1	ESC_WB4855AA_AS	SRR13145210;ILLUMINA;Paired;;SRX9585575	167576	167576	167576	167576	167576	1686
SRR13145211	ESC_UA7352AA	ECL19508	Livestock	Swine	2013	NA	NA	NA	North America	Canada	Quebec	NA	NA	NA	NA	NA	Universite de Montreal	Escherichia coli	NA	O149:H10	NA	NA	NA	NA	NA	PRJNA679562	SRP294189	NA	SAMN16828553	SRS7789061	2021-04-01	2021-03-26	ESC_UA7352AA	Assembled	185	118343	5540918	Escherichia coli / Shigella;96.68%	220	41865	4.1	ESC_VB5941AA_AS	SRR13145211;ILLUMINA;Paired;;SRX9585574	162688	162688	162688	162688	162686	162686
SRR13145212	ESC_UA7353AA	ECL19427	Livestock	Swine	2013	NA	NA	NA	North America	Canada	Quebec	NA	NA	NA	NA	NA	Universite de Montreal	Escherichia coli	NA	O149:H10	NA	NA	NA	NA	NA	PRJNA679562	SRP294189	NA	SAMN16828552	SRS7789060	2021-04-01	2021-03-26	ESC_UA7353AA	Assembled	87	116107	5526601	Escherichia coli / Shigella;96.96%	252	56244	4.1	ESC_VB5940AA_AS	SRR13145212;ILLUMINA;Paired;;SRX9585573	162689	162689	162689	162689	162689	91960
SRR13145213	ESC_UA7354AA	ECL19414	Livestock	Swine	2013	NA	NA	NA	North America	Canada	Quebec	NA	NA	NA	NA	NA	Universite de Montreal	Escherichia coli	NA	O149:H10	NA	NA	NA	NA	NA	PRJNA679562	SRP294189	NA	SAMN16828551	SRS7789059	2021-04-01	2021-03-26	ESC_UA7354AA	Assembled	78	116111	5588230	Escherichia coli / Shigella;95.67%	274	66986	4.1	ESC_WB4854AA_AS	SRR13145213;ILLUMINA;Paired;;SRX9585572	167577	167577	162689	162689	162689	91960
SRR13145214	ESC_UA7355AA	ECL19403	Livestock	Swine	2013	NA	NA	NA	North America	Canada	Quebec	NA	NA	NA	NA	NA	Universite de Montreal	Escherichia coli	NA	O149:H10	NA	NA	NA	NA	NA	PRJNA679562	SRP294189	NA	SAMN16828550	SRS7789058	2021-04-01	2021-03-26	ESC_UA7355AA	Assembled	83	127802	5637457	Escherichia coli / Shigella;94.76%	213	54894	4.1	ESC_VB5938AA_AS	SRR13145214;ILLUMINA;Paired;;SRX9585571	162690	162690	162690	162690	162690	162690
SRR13145215	ESC_UA7356AA	ECL19390	Livestock	Swine	2013	NA	NA	NA	North America	Canada	Quebec	NA	NA	NA	NA	NA	Universite de Montreal	Escherichia coli	NA	O149:H10	NA	NA	NA	NA	NA	PRJNA679562	SRP294189	NA	SAMN16828549	SRS7789057	2021-04-01	2021-03-26	ESC_UA7356AA	Assembled	46	88071	5476096	Escherichia coli / Shigella;99.47%	282	38789	4.1	ESC_WB4853AA_AS	SRR13145215;ILLUMINA;Paired;;SRX9585570	167581	167581	167572	167572	167569	91960
SRR13145216	ESC_UA7357AA	ECL19373	Livestock	Swine	2013	NA	NA	NA	North America	Canada	Quebec	NA	NA	NA	NA	NA	Universite de Montreal	Escherichia coli	NA	O149:H10	NA	NA	NA	NA	NA	PRJNA679562	SRP294189	NA	SAMN16828548	SRS7789056	2021-04-01	2021-03-26	ESC_UA7357AA	Assembled	141	125162	5501545	Escherichia coli / Shigella;97.64%	209	62008	4.1	ESC_WB4852AA_AS	SRR13145216;ILLUMINA;Paired;;SRX9585569	167578	167578	167578	167578	167578	91960
SRR13145217	ESC_UA7358AA	ECL19345	Livestock	Swine	2013	NA	NA	NA	North America	Canada	Quebec	NA	NA	NA	NA	NA	Universite de Montreal	Escherichia coli	NA	O149:H10	NA	NA	NA	NA	NA	PRJNA679562	SRP294189	NA	SAMN16828547	SRS7789055	2021-04-01	2021-03-26	ESC_UA7358AA	Assembled	156	125958	5532496	Escherichia coli / Shigella;97.98%	214	61551	4.1	ESC_WB4851AA_AS	SRR13145217;ILLUMINA;Paired;;SRX9585568	167579	167579	167579	167579	167539	28571
SRR13145218	ESC_UA7359AA	ECL19187	Livestock	Swine	2013	NA	NA	NA	North America	Canada	Quebec	NA	NA	NA	NA	NA	Universite de Montreal	Escherichia coli	NA	O149:H10	NA	NA	NA	NA	NA	PRJNA679562	SRP294189	NA	SAMN16828546	SRS7789054	2021-04-01	2021-03-26	ESC_UA7359AA	Assembled	64	127699	5640780	Escherichia coli / Shigella;96.4%	267	49633	4.1	ESC_VB5934AA_AS	SRR13145218;ILLUMINA;Paired;;SRX9585567	162733	162733	162733	162733	162733	28571
SRR13145219	ESC_UA7360AA	ECL01669	Livestock	Swine	1990	NA	NA	NA	North America	Canada	Quebec	NA	NA	NA	NA	NA	Universite de Montreal	Escherichia coli	NA	O149:H43	NA	NA	NA	NA	NA	PRJNA679562	SRP294189	NA	SAMN16828510	SRS7789053	2021-04-01	2021-03-26	ESC_UA7360AA	Assembled	90	163621	5169388	Escherichia coli / Shigella;96.4%	196	39249	4.1	ESC_WB4850AA_AS	SRR13145219;ILLUMINA;Paired;;SRX9585566	167580	167580	167580	167580	167580	27157
SRR13145220	ESC_UA7361AA	ECL19159	Livestock	Swine	2013	NA	NA	NA	North America	Canada	Quebec	NA	NA	NA	NA	NA	Universite de Montreal	Escherichia coli	NA	O149:H10	NA	NA	NA	NA	NA	PRJNA679562	SRP294189	NA	SAMN16828545	SRS7789052	2021-04-01	2021-03-26	ESC_UA7361AA	Assembled	88	127502	5781037	Escherichia coli / Shigella;94.42%	269	178554	4.1	ESC_VB5932AA_AS	SRR13145220;ILLUMINA;Paired;;SRX9585565	162691	162691	162687	162687	162687	23310
SRR13145221	ESC_UA7362AA	ECL19153	Livestock	Swine	2013	NA	NA	NA	North America	Canada	Quebec	NA	NA	NA	NA	NA	Universite de Montreal	Escherichia coli	NA	O149:H19	NA	NA	NA	NA	NA	PRJNA679562	SRP294189	NA	SAMN16828544	SRS7789051	2021-04-01	2021-03-26	ESC_UA7362AA	Assembled	66	86855	5317859	Escherichia coli / Shigella;96.78%	242	46219	4.1	ESC_WB4849AA_AS	SRR13145221;ILLUMINA;Paired;;SRX9585564	167582	162693	162693	162693	162693	100810
SRR13145222	ESC_UA7363AA	ECL19148	Livestock	Swine	2013	NA	NA	NA	North America	Canada	Quebec	NA	NA	NA	NA	NA	Universite de Montreal	Escherichia coli	NA	O149:H19	NA	NA	NA	NA	NA	PRJNA679562	SRP294189	NA	SAMN16828543	SRS7789050	2021-04-01	2021-03-26	ESC_UA7363AA	Assembled	114	111881	5321701	Escherichia coli / Shigella;97.2%	198	33607	4.1	ESC_VB5930AA_AS	SRR13145222;ILLUMINA;Paired;;SRX9585563	162693	162693	162693	162693	162693	100810
SRR13145223	ESC_UA7364AA	ECL19146	Livestock	Swine	2013	NA	NA	NA	North America	Canada	Quebec	NA	NA	NA	NA	NA	Universite de Montreal	Escherichia coli	NA	O149:H10	NA	NA	NA	NA	NA	PRJNA679562	SRP294189	NA	SAMN16828542	SRS7789049	2021-04-01	2021-03-26	ESC_UA7364AA	Assembled	134	131101	5405671	Escherichia coli / Shigella;97.06%	211	56118	4.1	ESC_WB4848AA_AS	SRR13145223;ILLUMINA;Paired;;SRX9585562	167583	167583	167583	167583	162687	23310
SRR13145224	ESC_UA7365AA	ECL19125	Livestock	Swine	2013	NA	NA	NA	North America	Canada	Quebec	NA	NA	NA	NA	NA	Universite de Montreal	Escherichia coli	NA	O149:H10	NA	NA	NA	NA	NA	PRJNA679562	SRP294189	NA	SAMN16828541	SRS7789048	2021-04-01	2021-03-26	ESC_UA7365AA	Assembled	168	157494	5617078	Escherichia coli / Shigella;94.87%	186	37173	4.1	ESC_WB4847AA_AS	SRR13145224;ILLUMINA;Paired;;SRX9585561	167585	167585	167585	167585	167585	28571
SRR13145225	ESC_UA7366AA	ECL18728	Livestock	Swine	2012	NA	NA	NA	North America	Canada	Quebec	NA	NA	NA	NA	NA	Universite de Montreal	Escherichia coli	NA	O149:H10	NA	NA	NA	NA	NA	PRJNA679562	SRP294189	NA	SAMN16828540	SRS7789046	2021-04-01	2021-03-26	ESC_UA7366AA	Assembled	81	82779	5471896	Escherichia coli / Shigella;97.01%	254	40892	4.1	ESC_WB4846AA_AS	SRR13145225;ILLUMINA;Paired;;SRX9585560	167584	167584	167584	167584	167584	167584
SRR13145226	ESC_UA7367AA	ECL18573	Livestock	Swine	2011	NA	NA	NA	North America	Canada	Quebec	NA	NA	NA	NA	NA	Universite de Montreal	Escherichia coli	NA	O149:H10	NA	NA	NA	NA	NA	PRJNA679562	SRP294189	NA	SAMN16828539	SRS7789045	2021-04-01	2021-03-26	ESC_UA7367AA	Assembled	47	55623	5675075	Escherichia coli / Shigella;98.17%	377	75539	4.1	ESC_WB4845AA_AS	SRR13145226;ILLUMINA;Paired;;SRX9585559	167586	167586	167586	167586	167566	28571
SRR13145227	ESC_UA7368AA	ECL18172	Livestock	Swine	2011	NA	NA	NA	North America	Canada	Quebec	NA	NA	NA	NA	NA	Universite de Montreal	Escherichia coli	NA	O149:H10	NA	NA	NA	NA	NA	PRJNA679562	SRP294189	NA	SAMN16828538	SRS7789047	2021-04-01	2021-03-26	ESC_UA7368AA	Assembled	180	134590	5508333	Escherichia coli / Shigella;97.46%	217	23458	4.1	ESC_WB4844AA_AS	SRR13145227;ILLUMINA;Paired;;SRX9585558	167589	167589	167589	167589	167589	1686
SRR13145228	ESC_UA7369AA	ECL17896	Livestock	Swine	2011	NA	NA	NA	North America	Canada	Quebec	NA	NA	NA	NA	NA	Universite de Montreal	Escherichia coli	NA	O149:H19	NA	NA	NA	NA	NA	PRJNA679562	SRP294189	NA	SAMN16828537	SRS7789044	2021-04-01	2021-03-26	ESC_UA7369AA	Assembled	76	99279	5387401	Escherichia coli / Shigella;92.72%	192	43316	4.1	ESC_WB4843AA_AS	SRR13145228;ILLUMINA;Paired;;SRX9585557	167587	167587	167587	167587	167587	167587
SRR13145229	ESC_UA7370AA	ECL17377	Livestock	Swine	2010	NA	NA	NA	North America	Canada	Quebec	NA	NA	NA	NA	NA	Universite de Montreal	Escherichia coli	NA	O138:H10	NA	NA	NA	NA	NA	PRJNA679562	SRP294189	NA	SAMN16828536	SRS7789043	2021-04-01	2021-03-26	ESC_UA7370AA	Assembled	78	144697	5488916	Escherichia coli / Shigella;96.15%	208	31285	4.1	ESC_WB4842AA_AS	SRR13145229;ILLUMINA;Paired;;SRX9585556	167588	167588	167564	167564	162685	47823
SRR13145230	ESC_UA7371AA	ECL01302	Livestock	Swine	1990	NA	NA	NA	North America	Canada	Quebec	NA	NA	NA	NA	NA	Universite de Montreal	Escherichia coli	NA	O149:H43	NA	NA	NA	NA	NA	PRJNA679562	SRP294189	NA	SAMN16828509	SRS7789042	2021-04-01	2021-03-26	ESC_UA7371AA	Assembled	100	106629	5278205	Escherichia coli / Shigella;95.69%	207	53408	4.1	ESC_WB4841AA_AS	SRR13145230;ILLUMINA;Paired;;SRX9585555	167590	167590	167590	167590	167590	27157
SRR13145231	ESC_UA7372AA	ECL16273	Livestock	Swine	2009	NA	NA	NA	North America	Canada	Quebec	NA	NA	NA	NA	NA	Universite de Montreal	Escherichia coli	NA	O138:H10	NA	NA	NA	NA	NA	PRJNA679562	SRP294189	NA	SAMN16828535	SRS7789041	2021-04-01	2021-03-26	ESC_UA7372AA	Assembled	147	144697	5510124	Escherichia coli / Shigella;97.87%	227	44079	4.1	ESC_WB4840AA_AS	SRR13145231;ILLUMINA;Paired;;SRX9585554	167591	167591	167591	167564	162685	47823
SRR13145232	ESC_UA7373AA	ECL14672	Livestock	Swine	2007	NA	NA	NA	North America	Canada	Quebec	NA	NA	NA	NA	NA	Universite de Montreal	Escherichia coli	NA	O159:H19	NA	NA	NA	NA	NA	PRJNA679562	SRP294189	NA	SAMN16828534	SRS7789040	2021-04-01	2021-03-26	ESC_UA7373AA	Assembled	164	82804	5184044	Escherichia coli / Shigella;95.84%	256	30375	4.1	ESC_VB5920AA_AS	SRR13145232;ILLUMINA;Paired;;SRX9585553	162692	162692	162692	162692	162692	17694
SRR13145233	ESC_UA7374AA	ECL14048	Livestock	Swine	2006	NA	NA	NA	North America	Canada	Quebec	NA	NA	NA	NA	NA	Universite de Montreal	Escherichia coli	NA	O149:H10	NA	NA	NA	NA	NA	PRJNA679562	SRP294189	NA	SAMN16828533	SRS7789039	2021-04-01	2021-03-26	ESC_UA7374AA	Assembled	49	21685	5523858	Escherichia coli / Shigella;97.48%	658	88881	4.1	ESC_WB4839AA_AS	SRR13145233;ILLUMINA;Paired;;SRX9585552	167592	167592	167592	167592	167566	28571
SRR13145234	ESC_UA7375AA	ECL13345	Livestock	Swine	2005	NA	NA	NA	North America	Canada	Quebec	NA	NA	NA	NA	NA	Universite de Montreal	Escherichia coli	NA	O149:H10	NA	NA	NA	NA	NA	PRJNA679562	SRP294189	NA	SAMN16828532	SRS7789038	2021-04-01	2021-03-26	ESC_UA7375AA	Assembled	78	102656	5581953	Escherichia coli / Shigella;97.35%	305	38790	4.1	ESC_WB4838AA_AS	SRR13145234;ILLUMINA;Paired;;SRX9585551	167593	167593	167593	167593	167593	167593
SRR13145235	ESC_UA7376AA	ECL13086	Livestock	Swine	2005	NA	NA	NA	North America	Canada	Quebec	NA	NA	NA	NA	NA	Universite de Montreal	Escherichia coli	NA	O149:H10	NA	NA	NA	NA	NA	PRJNA679562	SRP294189	NA	SAMN16828531	SRS7789037	2021-04-01	2021-03-26	ESC_UA7376AA	Assembled	61	140087	5719189	Escherichia coli / Shigella;94.81%	269	28450	4.1	ESC_WB4837AA_AS	SRR13145235;ILLUMINA;Paired;;SRX9585550	167594	167594	167594	167594	162694	1686
SRR13145236	ESC_UA7377AA	ECL11324	Livestock	Swine	2004	NA	NA	NA	North America	Canada	Quebec	NA	NA	NA	NA	NA	Universite de Montreal	Escherichia coli	NA	O149:H10	NA	NA	NA	NA	NA	PRJNA679562	SRP294189	NA	SAMN16828530	SRS7789036	2021-04-01	2021-03-26	ESC_UA7377AA	Assembled	86	129901	5637351	Escherichia coli / Shigella;98.43%	290	31876	4.1	ESC_VB5916AA_AS	SRR13145236;ILLUMINA;Paired;;SRX9585549	162694	162694	162694	162694	162694	1686
SRR13145237	ESC_UA7378AA	ECL11171	Livestock	Swine	2004	NA	NA	NA	North America	Canada	Quebec	NA	NA	NA	NA	NA	Universite de Montreal	Escherichia coli	NA	O149:H10	NA	NA	NA	NA	NA	PRJNA679562	SRP294189	NA	SAMN16828529	SRS7789035	2021-04-01	2021-03-26	ESC_UA7378AA	Assembled	60	38346	5645905	Escherichia coli / Shigella;96.34%	452	80628	4.1	ESC_WB4836AA_AS	SRR13145237;ILLUMINA;Paired;;SRX9585548	167597	167597	167597	167597	167597	28571
SRR13145238	ESC_UA7379AA	ECL10647	Livestock	Swine	2003	NA	NA	NA	North America	Canada	Quebec	NA	NA	NA	NA	NA	Universite de Montreal	Escherichia coli	NA	O149:H10	NA	NA	NA	NA	NA	PRJNA679562	SRP294189	NA	SAMN16828528	SRS7789034	2021-04-01	2021-03-26	ESC_UA7379AA	Assembled	50	127788	5755540	Escherichia coli / Shigella;94.1%	268	45030	4.1	ESC_WB4835AA_AS	SRR13145238;ILLUMINA;Paired;;SRX9585547	167595	167595	167595	167595	167595	28571
SRR13145239	ESC_UA7380AA	ECL10170	Livestock	Swine	2002	NA	NA	NA	North America	Canada	Quebec	NA	NA	NA	NA	NA	Universite de Montreal	Escherichia coli	NA	O149:H10	NA	NA	NA	NA	NA	PRJNA679562	SRP294189	NA	SAMN16828527	SRS7789033	2021-04-01	2021-03-26	ESC_UA7380AA	Assembled	86	140440	5550438	Escherichia coli / Shigella;96.58%	231	23750	4.1	ESC_WB4834AA_AS	SRR13145239;ILLUMINA;Paired;;SRX9585546	167596	167596	167596	162694	162694	1686
SRR13145240	ESC_UA7381AA	ECL09646	Livestock	Swine	1996	NA	NA	NA	North America	Canada	Quebec	NA	NA	NA	NA	NA	Universite de Montreal	Escherichia coli	NA	O149:H10	NA	NA	NA	NA	NA	PRJNA679562	SRP294189	NA	SAMN16828526	SRS7789032	2021-04-01	2021-03-26	ESC_UA7381AA	Assembled	93	156797	5610191	Escherichia coli / Shigella;97.41%	255	50822	4.1	ESC_WB4833AA_AS	SRR13145240;ILLUMINA;Paired;;SRX9585545	167598	167598	167598	167598	167598	28571
SRR13145241	ESC_UA7382AA	ECL00652	Livestock	Swine	2001	NA	NA	NA	North America	Canada	Quebec	NA	NA	NA	NA	NA	Universite de Montreal	Escherichia coli	NA	O149:H10	NA	NA	NA	NA	NA	PRJNA679562	SRP294189	NA	SAMN16828508	SRS7789031	2021-04-01	2021-03-26	ESC_UA7382AA	Assembled	78	156797	5608182	Escherichia coli / Shigella;97.3%	248	56641	4.1	ESC_VB5911AA_AS	SRR13145241;ILLUMINA;Paired;;SRX9585544	162695	162695	162695	162695	162695	28571
SRR13145243	ESC_UA7384AA	ECL08786	Livestock	Swine	2000	NA	NA	NA	North America	Canada	Quebec	NA	NA	NA	NA	NA	Universite de Montreal	Escherichia coli	NA	O149:H43	NA	NA	NA	NA	NA	PRJNA679562	SRP294189	NA	SAMN16828524	SRS7789029	2021-04-01	2021-03-26	ESC_UA7384AA	Assembled	78	117235	5116235	Escherichia coli / Shigella;97.25%	191	37339	4.1	ESC_VB5909AA_AS	SRR13145243;ILLUMINA;Paired;;SRX9585542	162696	162696	162696	162696	162696	27157
SRR13145244	ESC_UA7385AA	ECL85531	Livestock	Swine	1995	NA	NA	NA	North America	Canada	Quebec	NA	NA	NA	NA	NA	Universite de Montreal	Escherichia coli	NA	O149:H10	NA	NA	NA	NA	NA	PRJNA679562	SRP294189	NA	SAMN16828678	SRS7789028	2021-04-01	2021-03-26	ESC_UA7385AA	Assembled	71	157339	5700564	Escherichia coli / Shigella;92.58%	241	28066	4.1	ESC_VB5908AA_AS	SRR13145244;ILLUMINA;Paired;;SRX9585541	162697	162697	162697	162697	7313	1686
SRR13145245	ESC_UA7386AA	ECL23067	Livestock	Swine	2018	NA	NA	NA	North America	Canada	Quebec	NA	NA	NA	NA	NA	Universite de Montreal	Escherichia coli	NA	O149:H10	NA	NA	NA	NA	NA	PRJNA679562	SRP294189	NA	SAMN16828677	SRS7789026	2021-04-01	2021-03-26	ESC_UA7386AA	Assembled	55	130441	5378436	Escherichia coli / Shigella;97.3%	201	37589	4.1	ESC_WB4832AA_AS	SRR13145245;ILLUMINA;Paired;;SRX9585540	167445	167445	162681	91913	52497	52497
SRR13145246	ESC_UA7387AA	ECL23013	Livestock	Swine	2018	NA	NA	NA	North America	Canada	Quebec	NA	NA	NA	NA	NA	Universite de Montreal	Escherichia coli	NA	O149:H10	NA	NA	NA	NA	NA	PRJNA679562	SRP294189	NA	SAMN16828676	SRS7789027	2021-04-01	2021-03-26	ESC_UA7387AA	Assembled	65	102687	5698910	Escherichia coli / Shigella;94.13%	306	39053	4.1	ESC_WB4831AA_AS	SRR13145246;ILLUMINA;Paired;;SRX9585539	167446	167446	162681	91913	52497	52497
SRR13145247	ESC_UA7388AA	ECL08334	Livestock	Swine	1995	NA	NA	NA	North America	Canada	Quebec	NA	NA	NA	NA	NA	Universite de Montreal	Escherichia coli	NA	O149:H19	NA	NA	NA	NA	NA	PRJNA679562	SRP294189	NA	SAMN16828523	SRS7789025	2021-04-01	2021-03-26	ESC_UA7388AA	Assembled	121	126649	5269598	Escherichia coli / Shigella;92.81%	180	31645	4.1	ESC_WB4830AA_AS	SRR13145247;ILLUMINA;Paired;;SRX9585538	167599	167599	167599	167599	167599	167599
SRR13145248	ESC_UA7389AA	ECL22967	Livestock	Swine	2018	NA	NA	NA	North America	Canada	Quebec	NA	NA	NA	NA	NA	Universite de Montreal	Escherichia coli	NA	O149:H10	NA	NA	NA	NA	NA	PRJNA679562	SRP294189	NA	SAMN16828675	SRS7789024	2021-04-01	2021-03-26	ESC_UA7389AA	Assembled	79	127563	5656642	Escherichia coli / Shigella;93.76%	329	39842	4.1	ESC_WB4829AA_AS	SRR13145248;ILLUMINA;Paired;;SRX9585537	167447	167447	167447	91913	52497	52497
SRR13145249	ESC_UA7390AA	ECL22887	Livestock	Swine	2018	NA	NA	NA	North America	Canada	Quebec	NA	NA	NA	NA	NA	Universite de Montreal	Escherichia coli	NA	O149:H10	NA	NA	NA	NA	NA	PRJNA679562	SRP294189	NA	SAMN16828674	SRS7789023	2021-04-01	2021-03-26	ESC_UA7390AA	Assembled	65	124139	5538301	Escherichia coli / Shigella;97.75%	256	34086	4.1	ESC_WB4828AA_AS	SRR13145249;ILLUMINA;Paired;;SRX9585536	167448	167448	167448	167448	52497	52497
SRR13145250	ESC_UA7391AA	ECL22882	Livestock	Swine	2018	NA	NA	NA	North America	Canada	Quebec	NA	NA	NA	NA	NA	Universite de Montreal	Escherichia coli	NA	O23:H37	NA	NA	NA	NA	NA	PRJNA679562	SRP294189	NA	SAMN16828673	SRS7789022	2021-04-01	2021-03-26	ESC_UA7391AA	Assembled	289	66578	4830456	Escherichia coli / Shigella;94.18%	220	37177	4.1	ESC_VB5902AA_AS	SRR13145250;ILLUMINA;Paired;;SRX9585535	162698	162698	162698	162698	162698	134709
SRR13145251	ESC_UA7392AA	ECL22868	Livestock	Swine	2018	NA	NA	NA	North America	Canada	Quebec	NA	NA	NA	NA	NA	Universite de Montreal	Escherichia coli	NA	O149:H10	NA	NA	NA	NA	NA	PRJNA679562	SRP294189	NA	SAMN16828672	SRS7789021	2021-04-01	2021-03-26	ESC_UA7392AA	Assembled	84	131511	5396495	Escherichia coli / Shigella;95.96%	211	24022	4.1	ESC_WB4827AA_AS	SRR13145251;ILLUMINA;Paired;;SRX9585534	167449	162699	162699	91913	52497	52497
SRR13145252	ESC_UA7393AA	ECL22867	Livestock	Swine	2018	NA	NA	NA	North America	Canada	Quebec	NA	NA	NA	NA	NA	Universite de Montreal	Escherichia coli	NA	O149:H10	NA	NA	NA	NA	NA	PRJNA679562	SRP294189	NA	SAMN16828671	SRS7789020	2021-04-01	2021-03-26	ESC_UA7393AA	Assembled	38	66662	5390383	Escherichia coli / Shigella;98.13%	351	69509	4.1	ESC_VB5900AA_AS	SRR13145252;ILLUMINA;Paired;;SRX9585533	162699	162699	162699	91913	52497	52497
SRR13145253	ESC_UA7394AA	ECL22800	Livestock	Swine	2018	NA	NA	NA	North America	Canada	Quebec	NA	NA	NA	NA	NA	Universite de Montreal	Escherichia coli	NA	O149:H10	NA	NA	NA	NA	NA	PRJNA679562	SRP294189	NA	SAMN16828670	SRS7789019	2021-04-01	2021-03-26	ESC_UA7394AA	Assembled	84	124139	5426535	Escherichia coli / Shigella;97.28%	259	38177	4.1	ESC_WB4826AA_AS	SRR13145253;ILLUMINA;Paired;;SRX9585532	167450	162681	162681	91913	52497	52497
SRR13145254	ESC_UA7395AA	ECL22774	Livestock	Swine	2018	NA	NA	NA	North America	Canada	Quebec	NA	NA	NA	NA	NA	Universite de Montreal	Escherichia coli	NA	O149:H19	NA	NA	NA	NA	NA	PRJNA679562	SRP294189	NA	SAMN16828669	SRS7789018	2021-04-01	2021-03-26	ESC_UA7395AA	Assembled	87	110654	5311140	Escherichia coli / Shigella;97.72%	181	29998	4.1	ESC_WB4825AA_AS	SRR13145254;ILLUMINA;Paired;;SRX9585531	167451	167451	167451	167451	167451	100810
SRR13145255	ESC_UA7396AA	ECL22749	Livestock	Swine	2018	NA	NA	NA	North America	Canada	Quebec	NA	NA	NA	NA	NA	Universite de Montreal	Escherichia coli	NA	O23:H37	NA	NA	NA	NA	NA	PRJNA679562	SRP294189	NA	SAMN16828668	SRS7789017	2021-04-01	2021-03-26	ESC_UA7396AA	Assembled	67	70232	4948909	Escherichia coli / Shigella;93.13%	218	38349	4.1	ESC_VB5897AA_AS	SRR13145255;ILLUMINA;Paired;;SRX9585530	162701	162701	162701	162698	162698	134709
SRR13145256	ESC_UA7397AA	ECL22741	Livestock	Swine	2018	NA	NA	NA	North America	Canada	Quebec	NA	NA	NA	NA	NA	Universite de Montreal	Escherichia coli	NA	O149:H10	NA	NA	NA	NA	NA	PRJNA679562	SRP294189	NA	SAMN16828667	SRS7789014	2021-04-01	2021-03-26	ESC_UA7397AA	Assembled	84	102350	5574297	Escherichia coli / Shigella;98.92%	238	23774	4.1	ESC_WB4824AA_AS	SRR13145256;ILLUMINA;Paired;;SRX9585529	167453	167453	167453	167453	167453	1686
SRR13145257	ESC_UA7398AA	ECL22730	Livestock	Swine	2018	NA	NA	NA	North America	Canada	Quebec	NA	NA	NA	NA	NA	Universite de Montreal	Escherichia coli	NA	O23:H37	NA	NA	NA	NA	NA	PRJNA679562	SRP294189	NA	SAMN16828666	SRS7789015	2021-04-01	2021-03-26	ESC_UA7398AA	Assembled	54	70236	4849568	Escherichia coli / Shigella;92.24%	236	37121	4.1	ESC_WB4823AA_AS	SRR13145257;ILLUMINA;Paired;;SRX9585528	167452	167452	162698	162698	162698	134709
SRR13145258	ESC_UA7399AA	ECL07805	Livestock	Swine	1997	NA	NA	NA	North America	Canada	Quebec	NA	NA	NA	NA	NA	Universite de Montreal	Escherichia coli	NA	O149:H10	NA	NA	NA	NA	NA	PRJNA679562	SRP294189	NA	SAMN16828522	SRS7789016	2021-04-01	2021-03-26	ESC_UA7399AA	Assembled	54	141750	5623828	Escherichia coli / Shigella;98.17%	255	25402	4.1	ESC_WB4822AA_AS	SRR13145258;ILLUMINA;Paired;;SRX9585527	167454	167454	125236	7313	7313	1686
SRR13145259	ESC_UA7400AA	ECL22653	Livestock	Swine	2018	NA	NA	NA	North America	Canada	Quebec	NA	NA	NA	NA	NA	Universite de Montreal	Escherichia coli	NA	O138:H10	NA	NA	NA	NA	NA	PRJNA679562	SRP294189	NA	SAMN16828665	SRS7789013	2021-04-01	2021-03-26	ESC_UA7400AA	Assembled	45	122799	5491677	Escherichia coli / Shigella;90.19%	249	68765	4.1	ESC_WB4821AA_AS	SRR13145259;ILLUMINA;Paired;;SRX9585526	167455	167455	162703	162685	162685	47823
SRR13145260	ESC_UA7401AA	ECL22553	Livestock	Swine	2018	NA	NA	NA	North America	Canada	Quebec	NA	NA	NA	NA	NA	Universite de Montreal	Escherichia coli	NA	O149:H10	NA	NA	NA	NA	NA	PRJNA679562	SRP294189	NA	SAMN16828664	SRS7789012	2021-04-01	2021-03-26	ESC_UA7401AA	Assembled	74	128033	5458182	Escherichia coli / Shigella;96.65%	259	32459	4.1	ESC_VB5892AA_AS	SRR13145260;ILLUMINA;Paired;;SRX9585525	162700	162681	162681	91913	52497	52497
SRR13145261	ESC_UA7402AA	ECL22536	Livestock	Swine	2018	NA	NA	NA	North America	Canada	Quebec	NA	NA	NA	NA	NA	Universite de Montreal	Escherichia coli	NA	O149:H10	NA	NA	NA	NA	NA	PRJNA679562	SRP294189	NA	SAMN16828663	SRS7789011	2021-04-01	2021-03-26	ESC_UA7402AA	Assembled	100	111687	5421056	Escherichia coli / Shigella;96.13%	246	34541	4.1	ESC_WB4820AA_AS	SRR13145261;ILLUMINA;Paired;;SRX9585524	167456	167456	167456	91913	52497	52497
SRR13145262	ESC_UA7403AA	ECL22529	Livestock	Swine	2018	NA	NA	NA	North America	Canada	Quebec	NA	NA	NA	NA	NA	Universite de Montreal	Escherichia coli	NA	O138:H10	NA	NA	NA	NA	NA	PRJNA679562	SRP294189	NA	SAMN16828662	SRS7789010	2021-04-01	2021-03-26	ESC_UA7403AA	Assembled	61	68593	5484192	Escherichia coli / Shigella;93.17%	303	82354	4.1	ESC_VB5890AA_AS	SRR13145262;ILLUMINA;Paired;;SRX9585523	162703	162703	162703	162685	162685	47823
SRR13145263	ESC_UA7404AA	ECL22505	Livestock	Swine	2018	NA	NA	NA	North America	Canada	Quebec	NA	NA	NA	NA	NA	Universite de Montreal	Escherichia coli	NA	O149:H10	NA	NA	NA	NA	NA	PRJNA679562	SRP294189	NA	SAMN16828661	SRS7789009	2021-04-01	2021-03-26	ESC_UA7404AA	Assembled	109	125508	5602944	Escherichia coli / Shigella;96.49%	318	40453	4.1	ESC_VB5889AA_AS	SRR13145263;ILLUMINA;Paired;;SRX9585522	162702	162702	162681	91913	52497	52497
SRR13145264	ESC_UA7405AA	ECL22503	Livestock	Swine	2018	NA	NA	NA	North America	Canada	Quebec	NA	NA	NA	NA	NA	Universite de Montreal	Escherichia coli	NA	O149:H10	NA	NA	NA	NA	NA	PRJNA679562	SRP294189	NA	SAMN16828660	SRS7789008	2021-04-01	2021-03-26	ESC_UA7405AA	Assembled	79	141876	5450126	Escherichia coli / Shigella;94.94%	275	45213	4.1	ESC_WB4819AA_AS	SRR13145264;ILLUMINA;Paired;;SRX9585521	167457	167457	162681	91913	52497	52497
SRR13145265	ESC_UA7406AA	ECL22491	Livestock	Swine	2018	NA	NA	NA	North America	Canada	Quebec	NA	NA	NA	NA	NA	Universite de Montreal	Escherichia coli	NA	O149:H10	NA	NA	NA	NA	NA	PRJNA679562	SRP294189	NA	SAMN16828659	SRS7789007	2021-04-01	2021-03-26	ESC_UA7406AA	Assembled	81	110245	5556072	Escherichia coli / Shigella;97.75%	315	47319	4.1	ESC_WB4818AA_AS	SRR13145265;ILLUMINA;Paired;;SRX9585520	167459	167459	167459	91913	52497	52497
SRR13145266	ESC_UA7407AA	ECL22487	Livestock	Swine	2018	NA	NA	NA	North America	Canada	Quebec	NA	NA	NA	NA	NA	Universite de Montreal	Escherichia coli	NA	O149:H10	NA	NA	NA	NA	NA	PRJNA679562	SRP294189	NA	SAMN16828658	SRS7789005	2021-04-01	2021-03-26	ESC_UA7407AA	Assembled	71	118995	5515205	Escherichia coli / Shigella;96.67%	237	40225	4.1	ESC_VB5886AA_AS	SRR13145266;ILLUMINA;Paired;;SRX9585519	162704	162704	162704	162704	162686	162686
SRR13145267	ESC_UA7408AA	ECL22447	Livestock	Swine	2018	NA	NA	NA	North America	Canada	Quebec	NA	NA	NA	NA	NA	Universite de Montreal	Escherichia coli	NA	O149:H10	NA	NA	NA	NA	NA	PRJNA679562	SRP294189	NA	SAMN16828657	SRS7789006	2021-04-01	2021-03-26	ESC_UA7408AA	Assembled	85	140315	5534469	Escherichia coli / Shigella;95.7%	235	32713	4.1	ESC_WB4817AA_AS	SRR13145267;ILLUMINA;Paired;;SRX9585518	167458	167458	162681	91913	52497	52497
SRR13145268	ESC_UA7409AA	ECL22438	Livestock	Swine	2018	NA	NA	NA	North America	Canada	Quebec	NA	NA	NA	NA	NA	Universite de Montreal	Escherichia coli	NA	O149:H10	NA	NA	NA	NA	NA	PRJNA679562	SRP294189	NA	SAMN16828656	SRS7789004	2021-04-01	2021-03-26	ESC_UA7409AA	Assembled	85	122695	5607809	Escherichia coli / Shigella;97.31%	277	24876	4.1	ESC_WB4816AA_AS	SRR13145268;ILLUMINA;Paired;;SRX9585517	167460	162681	162681	91913	52497	52497
SRR13145269	ESC_UA7410AA	ECL07310	Livestock	Swine	1992	NA	NA	NA	North America	Canada	Quebec	NA	NA	NA	NA	NA	Universite de Montreal	Escherichia coli	NA	O149:H43	NA	NA	NA	NA	NA	PRJNA679562	SRP294189	NA	SAMN16828521	SRS7789003	2021-04-01	2021-03-26	ESC_UA7410AA	Assembled	178	128482	4943374	Escherichia coli / Shigella;96.44%	145	38993	4.1	ESC_VB5883AA_AS	SRR13145269;ILLUMINA;Paired;;SRX9585516	162706	162706	162706	162706	162706	27157
SRR13145270	ESC_UA7411AA	ECL22433	Livestock	Swine	2018	NA	NA	NA	North America	Canada	Quebec	NA	NA	NA	NA	NA	Universite de Montreal	Escherichia coli	NA	O149:H10	NA	NA	NA	NA	NA	PRJNA679562	SRP294189	NA	SAMN16828655	SRS7789002	2021-04-01	2021-03-26	ESC_UA7411AA	Assembled	66	107982	5660433	Escherichia coli / Shigella;93.29%	294	32308	4.1	ESC_WB4815AA_AS	SRR13145270;ILLUMINA;Paired;;SRX9585515	167461	167461	167459	91913	52497	52497
SRR13145271	ESC_UA7412AA	ECL22341	Livestock	Swine	2017	NA	NA	NA	North America	Canada	Quebec	NA	NA	NA	NA	NA	Universite de Montreal	Escherichia coli	NA	O138:H10	NA	NA	NA	NA	NA	PRJNA679562	SRP294189	NA	SAMN16828654	SRS7789001	2021-04-01	2021-03-26	ESC_UA7412AA	Assembled	110	122576	5419930	Escherichia coli / Shigella;94.07%	200	31817	4.1	ESC_VB5881AA_AS	SRR13145271;ILLUMINA;Paired;;SRX9585514	162705	162705	162685	162685	162685	47823
SRR13145272	ESC_UA7413AA	ECL22298	Livestock	Swine	2017	NA	NA	NA	North America	Canada	Quebec	NA	NA	NA	NA	NA	Universite de Montreal	Escherichia coli	NA	O149:H10	NA	NA	NA	NA	NA	PRJNA679562	SRP294189	NA	SAMN16828653	SRS7789000	2021-04-01	2021-03-26	ESC_UA7413AA	Assembled	101	107345	5415511	Escherichia coli / Shigella;97.7%	298	32260	4.1	ESC_WB4814AA_AS	SRR13145272;ILLUMINA;Paired;;SRX9585513	167462	167462	167462	91913	52497	52497
SRR13145273	ESC_UA7414AA	ECL22293	Livestock	Swine	2017	NA	NA	NA	North America	Canada	Quebec	NA	NA	NA	NA	NA	Universite de Montreal	Escherichia coli	NA	O149:H10	NA	NA	NA	NA	NA	PRJNA679562	SRP294189	NA	SAMN16828652	SRS7788999	2021-04-01	2021-03-26	ESC_UA7414AA	Assembled	69	81834	5443270	Escherichia coli / Shigella;98.16%	374	40583	4.1	ESC_WB4813AA_AS	SRR13145273;ILLUMINA;Paired;;SRX9585512	167600	162681	162681	91913	52497	52497
SRR13145274	ESC_UA7415AA	ECL22274	Livestock	Swine	2017	NA	NA	NA	North America	Canada	Quebec	NA	NA	NA	NA	NA	Universite de Montreal	Escherichia coli	NA	O149:H10	NA	NA	NA	NA	NA	PRJNA679562	SRP294189	NA	SAMN16828651	SRS7788998	2021-04-01	2021-03-26	ESC_UA7415AA	Assembled	92	135673	5431565	Escherichia coli / Shigella;95.45%	263	23928	4.1	ESC_WB4812AA_AS	SRR13145274;ILLUMINA;Paired;;SRX9585511	167463	162681	162681	91913	52497	52497
SRR13145275	ESC_UA7416AA	ECL22265	Livestock	Swine	2017	NA	NA	NA	North America	Canada	Quebec	NA	NA	NA	NA	NA	Universite de Montreal	Escherichia coli	NA	O149:H10	NA	NA	NA	NA	NA	PRJNA679562	SRP294189	NA	SAMN16828650	SRS7788997	2021-04-01	2021-03-26	ESC_UA7416AA	Assembled	88	109532	5761042	Escherichia coli / Shigella;93.45%	292	24994	4.1	ESC_WB4811AA_AS	SRR13145275;ILLUMINA;Paired;;SRX9585510	167464	167461	167459	91913	52497	52497
SRR13145276	ESC_UA7417AA	ECL22215	Livestock	Swine	2017	NA	NA	NA	North America	Canada	Quebec	NA	NA	NA	NA	NA	Universite de Montreal	Escherichia coli	NA	O149:H10	NA	NA	NA	NA	NA	PRJNA679562	SRP294189	NA	SAMN16828649	SRS7788996	2021-04-01	2021-03-26	ESC_UA7417AA	Assembled	61	121399	5835760	Escherichia coli / Shigella;92.25%	358	44918	4.1	ESC_WB4810AA_AS	SRR13145276;ILLUMINA;Paired;;SRX9585509	167466	167466	167466	167448	52497	52497
SRR13145277	ESC_UA7418AA	ECL22172	Livestock	Swine	2017	NA	NA	NA	North America	Canada	Quebec	NA	NA	NA	NA	NA	Universite de Montreal	Escherichia coli	NA	O23:H37	NA	NA	NA	NA	NA	PRJNA679562	SRP294189	NA	SAMN16828648	SRS7788995	2021-04-01	2021-03-26	ESC_UA7418AA	Assembled	142	67969	4999036	Escherichia coli / Shigella;92.05%	260	43282	4.1	ESC_VB5875AA_AS	SRR13145277;ILLUMINA;Paired;;SRX9585508	162707	162707	162698	162698	162698	134709
SRR13145278	ESC_UA7419AA	ECL22146	Livestock	Swine	2017	NA	NA	NA	North America	Canada	Quebec	NA	NA	NA	NA	NA	Universite de Montreal	Escherichia coli	NA	O23:H37	NA	NA	NA	NA	NA	PRJNA679562	SRP294189	NA	SAMN16828647	SRS7788994	2021-04-01	2021-03-26	ESC_UA7419AA	Assembled	102	47578	4984632	Escherichia coli / Shigella;92.94%	284	96215	4.1	ESC_WB4809AA_AS	SRR13145278;ILLUMINA;Paired;;SRX9585507	167465	167465	162698	162698	162698	134709
SRR13145279	ESC_UA7420AA	ECL22134	Livestock	Swine	2017	NA	NA	NA	North America	Canada	Quebec	NA	NA	NA	NA	NA	Universite de Montreal	Escherichia coli	NA	O149:H10	NA	NA	NA	NA	NA	PRJNA679562	SRP294189	NA	SAMN16828646	SRS7788993	2021-04-01	2021-03-26	ESC_UA7420AA	Assembled	69	135561	5493894	Escherichia coli / Shigella;95.83%	274	33526	4.1	ESC_WB4808AA_AS	SRR13145279;ILLUMINA;Paired;;SRX9585506	167467	167467	162681	91913	52497	52497
SRR13145281	ESC_UA7422AA	ECL22128	Livestock	Swine	2017	NA	NA	NA	North America	Canada	Quebec	NA	NA	NA	NA	NA	Universite de Montreal	Escherichia coli	NA	O149:H10	NA	NA	NA	NA	NA	PRJNA679562	SRP294189	NA	SAMN16828645	SRS7788991	2021-04-01	2021-03-26	ESC_UA7422AA	Assembled	84	130441	5575866	Escherichia coli / Shigella;96.19%	267	27723	4.1	ESC_WB4807AA_AS	SRR13145281;ILLUMINA;Paired;;SRX9585504	167469	167469	162681	91913	52497	52497
SRR13145282	ESC_UA7423AA	ECL22099	Livestock	Swine	2017	NA	NA	NA	North America	Canada	Quebec	NA	NA	NA	NA	NA	Universite de Montreal	Escherichia coli	NA	O149:H10	NA	NA	NA	NA	NA	PRJNA679562	SRP294189	NA	SAMN16828644	SRS7788989	2021-04-01	2021-03-26	ESC_UA7423AA	Assembled	84	128033	5455268	Escherichia coli / Shigella;96.99%	232	34881	4.1	ESC_WB4806AA_AS	SRR13145282;ILLUMINA;Paired;;SRX9585503	162700	162681	162681	91913	52497	52497
SRR13145283	ESC_UA7424AA	ECL22093	Livestock	Swine	2017	NA	NA	NA	North America	Canada	Quebec	NA	NA	NA	NA	NA	Universite de Montreal	Escherichia coli	NA	O149:H10	NA	NA	NA	NA	NA	PRJNA679562	SRP294189	NA	SAMN16828643	SRS7788990	2021-04-01	2021-03-26	ESC_UA7424AA	Assembled	128	122746	5445036	Escherichia coli / Shigella;96.53%	238	34597	4.1	ESC_WB4805AA_AS	SRR13145283;ILLUMINA;Paired;;SRX9585502	167468	162681	162681	91913	52497	52497
SRR13145284	ESC_UA7425AA	ECL22052	Livestock	Swine	2017	NA	NA	NA	North America	Canada	Quebec	NA	NA	NA	NA	NA	Universite de Montreal	Escherichia coli	NA	O149:H10	NA	NA	NA	NA	NA	PRJNA679562	SRP294189	NA	SAMN16828642	SRS7788988	2021-04-01	2021-03-26	ESC_UA7425AA	Assembled	88	123880	5578722	Escherichia coli / Shigella;95.21%	297	54761	4.1	ESC_WB4804AA_AS	SRR13145284;ILLUMINA;Paired;;SRX9585501	167470	167470	167459	91913	52497	52497
SRR13145285	ESC_UA7426AA	ECL21979	Livestock	Swine	2017	NA	NA	NA	North America	Canada	Quebec	NA	NA	NA	NA	NA	Universite de Montreal	Escherichia coli	NA	O149:H10	NA	NA	NA	NA	NA	PRJNA679562	SRP294189	NA	SAMN16828641	SRS7788987	2021-04-01	2021-03-26	ESC_UA7426AA	Assembled	39	30058	5596614	Escherichia coli / Shigella;96.95%	548	76355	4.1	ESC_VB5867AA_AS	SRR13145285;ILLUMINA;Paired;;SRX9585500	162708	162708	162708	91913	52497	52497
SRR13145286	ESC_UA7427AA	ECL21975	Livestock	Swine	2017	NA	NA	NA	North America	Canada	Quebec	NA	NA	NA	NA	NA	Universite de Montreal	Escherichia coli	NA	O149:H10	NA	NA	NA	NA	NA	PRJNA679562	SRP294189	NA	SAMN16828640	SRS7788986	2021-04-01	2021-03-26	ESC_UA7427AA	Assembled	46	54342	5456008	Escherichia coli / Shigella;96.21%	407	64027	4.1	ESC_WB4803AA_AS	SRR13145286;ILLUMINA;Paired;;SRX9585499	167471	167471	167471	167471	167471	23310
SRR13145287	ESC_UA7428AA	ECL21837	Livestock	Swine	2017	NA	NA	NA	North America	Canada	Quebec	NA	NA	NA	NA	NA	Universite de Montreal	Escherichia coli	NA	O149:H10	NA	NA	NA	NA	NA	PRJNA679562	SRP294189	NA	SAMN16828639	SRS7788985	2021-04-01	2021-03-26	ESC_UA7428AA	Assembled	100	125507	5466453	Escherichia coli / Shigella;97.83%	265	31714	4.1	ESC_WB4802AA_AS	SRR13145287;ILLUMINA;Paired;;SRX9585498	167472	167472	162681	91913	52497	52497
SRR13145288	ESC_UA7429AA	ECL21756	Livestock	Swine	2017	NA	NA	NA	North America	Canada	Quebec	NA	NA	NA	NA	NA	Universite de Montreal	Escherichia coli	NA	O138:H10	NA	NA	NA	NA	NA	PRJNA679562	SRP294189	NA	SAMN16828638	SRS7788984	2021-04-01	2021-03-26	ESC_UA7429AA	Assembled	116	137304	5426256	Escherichia coli / Shigella;96.39%	169	33615	4.1	ESC_WB4801AA_AS	SRR13145288;ILLUMINA;Paired;;SRX9585497	167473	162705	162685	162685	162685	47823
SRR13145289	ESC_UA7430AA	ECL21732	Livestock	Swine	2017	NA	NA	NA	North America	Canada	Quebec	NA	NA	NA	NA	NA	Universite de Montreal	Escherichia coli	NA	O23:H37	NA	NA	NA	NA	NA	PRJNA679562	SRP294189	NA	SAMN16828637	SRS7788983	2021-04-01	2021-03-26	ESC_UA7430AA	Assembled	60	44224	4808468	Escherichia coli / Shigella;96.37%	277	44220	4.1	ESC_VB5863AA_AS	SRR13145289;ILLUMINA;Paired;;SRX9585496	162716	162698	162698	162698	162698	134709
SRR13145290	ESC_UA7431AA	ECL21730	Livestock	Swine	2017	NA	NA	NA	North America	Canada	Quebec	NA	NA	NA	NA	NA	Universite de Montreal	Escherichia coli	NA	O149:H10	NA	NA	NA	NA	NA	PRJNA679562	SRP294189	NA	SAMN16828636	SRS7788982	2021-04-01	2021-03-26	ESC_UA7431AA	Assembled	88	141877	5440982	Escherichia coli / Shigella;98.09%	231	27348	4.1	ESC_WB4800AA_AS	SRR13145290;ILLUMINA;Paired;;SRX9585495	167476	167476	162681	91913	52497	52497
SRR13145291	ESC_UA7432AA	ECL05958	Livestock	Swine	1993	NA	NA	NA	North America	Canada	Quebec	NA	NA	NA	NA	NA	Universite de Montreal	Escherichia coli	NA	O149:H19	NA	NA	NA	NA	NA	PRJNA679562	SRP294189	NA	SAMN16828519	SRS7788980	2021-04-01	2021-03-26	ESC_UA7432AA	Assembled	156	97844	5249189	Escherichia coli / Shigella;93.07%	168	23267	4.1	ESC_WB4799AA_AS	SRR13145291;ILLUMINA;Paired;;SRX9585494	167601	167601	167601	167601	167601	167601
SRR13145292	ESC_UA7433AA	ECL21680	Livestock	Swine	2016	NA	NA	NA	North America	Canada	Quebec	NA	NA	NA	NA	NA	Universite de Montreal	Escherichia coli	NA	O149:H10	NA	NA	NA	NA	NA	PRJNA679562	SRP294189	NA	SAMN16828635	SRS7788981	2021-04-01	2021-03-26	ESC_UA7433AA	Assembled	77	135464	5479771	Escherichia coli / Shigella;97.25%	269	30777	4.1	ESC_WB4798AA_AS	SRR13145292;ILLUMINA;Paired;;SRX9585493	162683	162681	162681	91913	52497	52497
SRR13145293	ESC_UA7434AA	ECL21676	Livestock	Swine	2017	NA	NA	NA	North America	Canada	Quebec	NA	NA	NA	NA	NA	Universite de Montreal	Escherichia coli	NA	O149:H10	NA	NA	NA	NA	NA	PRJNA679562	SRP294189	NA	SAMN16828634	SRS7788979	2021-04-01	2021-03-26	ESC_UA7434AA	Assembled	81	131511	5623423	Escherichia coli / Shigella;94.25%	231	31494	4.1	ESC_WB4797AA_AS	SRR13145293;ILLUMINA;Paired;;SRX9585492	167474	167474	162681	91913	52497	52497
SRR13145294	ESC_UA7435AA	ECL21657	Livestock	Swine	2017	NA	NA	NA	North America	Canada	Quebec	NA	NA	NA	NA	NA	Universite de Montreal	Escherichia coli	NA	O149:H10	NA	NA	NA	NA	NA	PRJNA679562	SRP294189	NA	SAMN16828633	SRS7788978	2021-04-01	2021-03-26	ESC_UA7435AA	Assembled	76	128032	5662770	Escherichia coli / Shigella;95.08%	299	41213	4.1	ESC_WB4796AA_AS	SRR13145294;ILLUMINA;Paired;;SRX9585491	167475	162681	162681	91913	52497	52497
SRR13145295	ESC_UA7436AA	ECL21655	Livestock	Swine	2017	NA	NA	NA	North America	Canada	Quebec	NA	NA	NA	NA	NA	Universite de Montreal	Escherichia coli	NA	O149:H10	NA	NA	NA	NA	NA	PRJNA679562	SRP294189	NA	SAMN16828632	SRS7788977	2021-04-01	2021-03-26	ESC_UA7436AA	Assembled	105	124139	5626947	Escherichia coli / Shigella;94.03%	250	38747	4.1	ESC_WB4795AA_AS	SRR13145295;ILLUMINA;Paired;;SRX9585490	167477	167477	162681	91913	52497	52497
SRR13145296	ESC_UA7437AA	ECL21652	Livestock	Swine	2017	NA	NA	NA	North America	Canada	Quebec	NA	NA	NA	NA	NA	Universite de Montreal	Escherichia coli	NA	O149:H10	NA	NA	NA	NA	NA	PRJNA679562	SRP294189	NA	SAMN16828631	SRS7788975	2021-04-01	2021-03-26	ESC_UA7437AA	Assembled	45	102958	5590809	Escherichia coli / Shigella;95.93%	267	39906	4.1	ESC_WB4794AA_AS	SRR13145296;ILLUMINA;Paired;;SRX9585489	167480	167480	167480	91913	52497	52497
SRR13145297	ESC_UA7438AA	ECL21628	Livestock	Swine	2017	NA	NA	NA	North America	Canada	Quebec	NA	NA	NA	NA	NA	Universite de Montreal	Escherichia coli	NA	O149:H10	NA	NA	NA	NA	NA	PRJNA679562	SRP294189	NA	SAMN16828630	SRS7788976	2021-04-01	2021-03-26	ESC_UA7438AA	Assembled	67	125508	5583862	Escherichia coli / Shigella;93.95%	294	36152	4.1	ESC_VB5855AA_AS	SRR13145297;ILLUMINA;Paired;;SRX9585488	162709	162709	162681	91913	52497	52497
SRR13145298	ESC_UA7439AA	ECL21584	Livestock	Swine	2016	NA	NA	NA	North America	Canada	Quebec	NA	NA	NA	NA	NA	Universite de Montreal	Escherichia coli	NA	O149:H10	NA	NA	NA	NA	NA	PRJNA679562	SRP294189	NA	SAMN16828629	SRS7788974	2021-04-01	2021-03-26	ESC_UA7439AA	Assembled	123	106012	5638092	Escherichia coli / Shigella;96.26%	299	36046	4.1	ESC_WB4793AA_AS	SRR13145298;ILLUMINA;Paired;;SRX9585487	167479	167479	162686	162686	162686	162686
SRR13145299	ESC_UA7440AA	ECL21551	Livestock	Swine	2016	NA	NA	NA	North America	Canada	Quebec	NA	NA	NA	NA	NA	Universite de Montreal	Escherichia coli	NA	O149:H10	NA	NA	NA	NA	NA	PRJNA679562	SRP294189	NA	SAMN16828628	SRS7788973	2021-04-01	2021-03-26	ESC_UA7440AA	Assembled	86	127563	5555617	Escherichia coli / Shigella;97.56%	298	29394	4.1	ESC_WB4792AA_AS	SRR13145299;ILLUMINA;Paired;;SRX9585486	167478	167457	162681	91913	52497	52497
SRR13145300	ESC_UA7441AA	ECL21542	Livestock	Swine	2016	NA	NA	NA	North America	Canada	Quebec	NA	NA	NA	NA	NA	Universite de Montreal	Escherichia coli	NA	O149:H10	NA	NA	NA	NA	NA	PRJNA679562	SRP294189	NA	SAMN16828627	SRS7788970	2021-04-01	2021-03-26	ESC_UA7441AA	Assembled	84	112408	5631549	Escherichia coli / Shigella;96.27%	273	40189	4.1	ESC_WB4791AA_AS	SRR13145300;ILLUMINA;Paired;;SRX9585485	167482	167482	162681	91913	52497	52497
SRR13145301	ESC_UA7442AA	ECL21541	Livestock	Swine	2016	NA	NA	NA	North America	Canada	Quebec	NA	NA	NA	NA	NA	Universite de Montreal	Escherichia coli	NA	O149:H10	NA	NA	NA	NA	NA	PRJNA679562	SRP294189	NA	SAMN16828626	SRS7788971	2021-04-01	2021-03-26	ESC_UA7442AA	Assembled	54	104290	5641968	Escherichia coli / Shigella;94.27%	352	31781	4.1	ESC_WB4790AA_AS	SRR13145301;ILLUMINA;Paired;;SRX9585484	167481	167481	162681	91913	52497	52497
SRR13145302	ESC_UA7443AA	ECL05543	Livestock	Swine	1992	NA	NA	NA	North America	Canada	Quebec	NA	NA	NA	NA	NA	Universite de Montreal	Escherichia coli	NA	O149:H43	NA	NA	NA	NA	NA	PRJNA679562	SRP294189	NA	SAMN16828518	SRS7788969	2021-04-01	2021-03-26	ESC_UA7443AA	Assembled	76	100870	5178227	Escherichia coli / Shigella;94.39%	227	32775	4.1	ESC_WB4789AA_AS	SRR13145302;ILLUMINA;Paired;;SRX9585483	167483	167483	167483	167483	167483	27157
SRR13145303	ESC_UA7444AA	ECL21518	Livestock	Swine	2016	NA	NA	NA	North America	Canada	Quebec	NA	NA	NA	NA	NA	Universite de Montreal	Escherichia coli	NA	O149:H10	NA	NA	NA	NA	NA	PRJNA679562	SRP294189	NA	SAMN16828625	SRS7788972	2021-04-01	2021-03-26	ESC_UA7444AA	Assembled	52	141878	5410496	Escherichia coli / Shigella;96.39%	207	32338	4.1	ESC_WB4788AA_AS	SRR13145303;ILLUMINA;Paired;;SRX9585482	167484	167457	162681	91913	52497	52497
SRR13145304	ESC_UA7445AA	ECL21512	Livestock	Swine	2016	NA	NA	NA	North America	Canada	Quebec	NA	NA	NA	NA	NA	Universite de Montreal	Escherichia coli	NA	O149:H10	NA	NA	NA	NA	NA	PRJNA679562	SRP294189	NA	SAMN16828624	SRS7788968	2021-04-01	2021-03-26	ESC_UA7445AA	Assembled	45	101356	5638129	Escherichia coli / Shigella;89.71%	456	79756	4.1	ESC_WB4787AA_AS	SRR13145304;ILLUMINA;Paired;;SRX9585481	167485	162681	162681	91913	52497	52497
SRR13145305	ESC_UA7446AA	ECL21505	Livestock	Swine	2016	NA	NA	NA	North America	Canada	Quebec	NA	NA	NA	NA	NA	Universite de Montreal	Escherichia coli	NA	O149:H10	NA	NA	NA	NA	NA	PRJNA679562	SRP294189	NA	SAMN16828623	SRS7788967	2021-04-01	2021-03-26	ESC_UA7446AA	Assembled	42	127563	5513963	Escherichia coli / Shigella;97.47%	207	86341	4.1	ESC_VB5847AA_AS	SRR13145305;ILLUMINA;Paired;;SRX9585480	162710	162710	162680	91913	52497	52497
SRR13145307	ESC_UA7448AA	ECL21464	Livestock	Swine	2016	NA	NA	NA	North America	Canada	Quebec	NA	NA	NA	NA	NA	Universite de Montreal	Escherichia coli	NA	O23:H37	NA	NA	NA	NA	NA	PRJNA679562	SRP294189	NA	SAMN16828621	SRS7788964	2021-04-01	2021-03-26	ESC_UA7448AA	Assembled	115	66664	4869150	Escherichia coli / Shigella;94.78%	216	30587	4.1	ESC_WB4786AA_AS	SRR13145307;ILLUMINA;Paired;;SRX9585478	167488	162698	162698	162698	162698	134709
SRR13145308	ESC_UA7449AA	ECL21415	Livestock	Swine	2016	NA	NA	NA	North America	Canada	Quebec	NA	NA	NA	NA	NA	Universite de Montreal	Escherichia coli	NA	O149:H10	NA	NA	NA	NA	NA	PRJNA679562	SRP294189	NA	SAMN16828620	SRS7788966	2021-04-01	2021-03-26	ESC_UA7449AA	Assembled	213	140105	5483020	Escherichia coli / Shigella;98.74%	236	37516	4.1	ESC_WB4785AA_AS	SRR13145308;ILLUMINA;Paired;;SRX9585477	167486	167486	167486	167486	167486	167486
SRR13145309	ESC_UA7450AA	ECL21412	Livestock	Swine	2016	NA	NA	NA	North America	Canada	Quebec	NA	NA	NA	NA	NA	Universite de Montreal	Escherichia coli	NA	O149:H10	NA	NA	NA	NA	NA	PRJNA679562	SRP294189	NA	SAMN16828619	SRS7788963	2021-04-01	2021-03-26	ESC_UA7450AA	Assembled	33	112581	5644978	Escherichia coli / Shigella;95.5%	319	55355	4.1	ESC_VB5843AA_AS	SRR13145309;ILLUMINA;Paired;;SRX9585476	162711	162711	162681	91913	52497	52497
SRR13145310	ESC_UA7451AA	ECL21405	Livestock	Swine	2016	NA	NA	NA	North America	Canada	Quebec	NA	NA	NA	NA	NA	Universite de Montreal	Escherichia coli	NA	O149:H10	NA	NA	NA	NA	NA	PRJNA679562	SRP294189	NA	SAMN16828618	SRS7788961	2021-04-01	2021-03-26	ESC_UA7451AA	Assembled	48	148262	5627444	Escherichia coli / Shigella;91.2%	198	27416	4.1	ESC_WB4784AA_AS	SRR13145310;ILLUMINA;Paired;;SRX9585475	167487	167487	167487	86776	52497	52497
SRR13145311	ESC_UA7452AA	ECL21290	Livestock	Swine	2016	NA	NA	NA	North America	Canada	Quebec	NA	NA	NA	NA	NA	Universite de Montreal	Escherichia coli	NA	O149:H10	NA	NA	NA	NA	NA	PRJNA679562	SRP294189	NA	SAMN16828617	SRS7788962	2021-04-01	2021-03-26	ESC_UA7452AA	Assembled	567	128033	5446599	Escherichia coli / Shigella;96.55%	318	45578	4.1	ESC_WB4783AA_AS	SRR13145311;ILLUMINA;Paired;;SRX9585474	167490	167490	167490	86776	52497	52497
SRR13145312	ESC_UA7453AA	ECL21274	Livestock	Swine	2016	NA	NA	NA	North America	Canada	Quebec	NA	NA	NA	NA	NA	Universite de Montreal	Escherichia coli	NA	O149:H10	NA	NA	NA	NA	NA	PRJNA679562	SRP294189	NA	SAMN16828616	SRS7788960	2021-04-01	2021-03-26	ESC_UA7453AA	Assembled	92	101193	5511178	Escherichia coli / Shigella;96.76%	314	32824	4.1	ESC_VB5840AA_AS	SRR13145312;ILLUMINA;Paired;;SRX9585473	162712	162712	162712	91913	52497	52497
SRR13145313	ESC_UA7454AA	ECL05380	Livestock	Swine	1991	NA	NA	NA	North America	Canada	Quebec	NA	NA	NA	NA	NA	Universite de Montreal	Escherichia coli	NA	O149:H19	NA	NA	NA	NA	NA	PRJNA679562	SRP294189	NA	SAMN16828517	SRS7788958	2021-04-01	2021-03-26	ESC_UA7454AA	Assembled	76	113171	5198768	Escherichia coli / Shigella;95.17%	197	45327	4.1	ESC_WB4782AA_AS	SRR13145313;ILLUMINA;Paired;;SRX9585472	167489	167489	167489	167489	167489	167489
SRR13145314	ESC_UA7455AA	ECL21259	Livestock	Swine	2016	NA	NA	NA	North America	Canada	Quebec	NA	NA	NA	NA	NA	Universite de Montreal	Escherichia coli	NA	O149:H10	NA	NA	NA	NA	NA	PRJNA679562	SRP294189	NA	SAMN16828615	SRS7788959	2021-04-01	2021-03-26	ESC_UA7455AA	Assembled	48	124139	5571523	Escherichia coli / Shigella;96.35%	287	39040	4.1	ESC_WB4781AA_AS	SRR13145314;ILLUMINA;Paired;;SRX9585471	167493	162712	162712	91913	52497	52497
SRR13145315	ESC_UA7456AA	ECL21170	Livestock	Swine	2016	NA	NA	NA	North America	Canada	Quebec	NA	NA	NA	NA	NA	Universite de Montreal	Escherichia coli	NA	O159:H19	NA	NA	NA	NA	NA	PRJNA679562	SRP294189	NA	SAMN16828614	SRS7788956	2021-04-01	2021-03-26	ESC_UA7456AA	Assembled	91	82786	5267671	Escherichia coli / Shigella;97.48%	296	53195	4.1	ESC_VB5837AA_AS	SRR13145315;ILLUMINA;Paired;;SRX9585470	162713	162713	162713	162713	28575	17694
SRR13145316	ESC_UA7457AA	ECL20924	Livestock	Swine	2016	NA	NA	NA	North America	Canada	Quebec	NA	NA	NA	NA	NA	Universite de Montreal	Escherichia coli	NA	O149:H10	NA	NA	NA	NA	NA	PRJNA679562	SRP294189	NA	SAMN16828613	SRS7788957	2021-04-01	2021-03-26	ESC_UA7457AA	Assembled	59	122981	5422627	Escherichia coli / Shigella;95.27%	233	36907	4.1	ESC_VB5836AA_AS	SRR13145316;ILLUMINA;Paired;;SRX9585469	162683	162681	162681	91913	52497	52497
SRR13145317	ESC_UA7458AA	ECL20918	Livestock	Swine	2016	NA	NA	NA	North America	Canada	Quebec	NA	NA	NA	NA	NA	Universite de Montreal	Escherichia coli	NA	O149:H10	NA	NA	NA	NA	NA	PRJNA679562	SRP294189	NA	SAMN16828612	SRS7788955	2021-04-01	2021-03-26	ESC_UA7458AA	Assembled	41	141877	5571083	Escherichia coli / Shigella;96.65%	262	45135	4.1	ESC_VB5835AA_AS	SRR13145317;ILLUMINA;Paired;;SRX9585468	162715	162681	162681	91913	52497	52497
SRR13145318	ESC_UA7459AA	ECL20911	Livestock	Swine	2016	NA	NA	NA	North America	Canada	Quebec	NA	NA	NA	NA	NA	Universite de Montreal	Escherichia coli	NA	O149:H10	NA	NA	NA	NA	NA	PRJNA679562	SRP294189	NA	SAMN16828611	SRS7788954	2021-04-01	2021-03-26	ESC_UA7459AA	Assembled	129	146256	5575140	Escherichia coli / Shigella;95.58%	275	28047	4.1	ESC_WB4780AA_AS	SRR13145318;ILLUMINA;Paired;;SRX9585467	167491	167491	162712	91913	52497	52497
SRR13145319	ESC_UA7460AA	ECL20906	Livestock	Swine	2016	NA	NA	NA	North America	Canada	Quebec	NA	NA	NA	NA	NA	Universite de Montreal	Escherichia coli	NA	O149:H10	NA	NA	NA	NA	NA	PRJNA679562	SRP294189	NA	SAMN16828610	SRS7788952	2021-04-01	2021-03-26	ESC_UA7460AA	Assembled	120	150899	5548416	Escherichia coli / Shigella;94.97%	210	57774	4.1	ESC_WB4779AA_AS	SRR13145319;ILLUMINA;Paired;;SRX9585466	167492	167492	167492	167492	167492	23310
SRR13145320	ESC_UA7461AA	ECL20896	Livestock	Swine	2016	NA	NA	NA	North America	Canada	Quebec	NA	NA	NA	NA	NA	Universite de Montreal	Escherichia coli	NA	O149:H10	NA	NA	NA	NA	NA	PRJNA679562	SRP294189	NA	SAMN16828609	SRS7788953	2021-04-01	2021-03-26	ESC_UA7461AA	Assembled	412	139752	5543381	Escherichia coli / Shigella;96.97%	267	47718	4.1	ESC_WB4778AA_AS	SRR13145320;ILLUMINA;Paired;;SRX9585465	167494	162681	162681	91913	52497	52497
SRR13145321	ESC_UA7462AA	ECL20887	Livestock	Swine	2016	NA	NA	NA	North America	Canada	Quebec	NA	NA	NA	NA	NA	Universite de Montreal	Escherichia coli	NA	O149:H10	NA	NA	NA	NA	NA	PRJNA679562	SRP294189	NA	SAMN16828608	SRS7788951	2021-04-01	2021-03-26	ESC_UA7462AA	Assembled	48	91408	5525228	Escherichia coli / Shigella;97.89%	334	54021	4.1	ESC_WB4777AA_AS	SRR13145321;ILLUMINA;Paired;;SRX9585464	167495	162681	162681	91913	52497	52497
SRR3040702	ESC_DA5585AA	14-6364	Livestock	Swine	2014	8	NA	NA	North America	Canada	Alberta	NA	NA	NA	NA	NA	Alberta Provincial Laboratory for Public Health	Escherichia coli	NA	O157:H7	NA	NA	NA	NA	NA	PRJNA291542	SRP067668	NA	SAMN04097148	SRS1218115	2016-07-01	2015-12-26	ESC_DA5585AA	Assembled	122	160593	5432884	Escherichia coli / Shigella;99.58%	293	4634	3.41	ESC_HA4837AA_AS	SRR3040702;ILLUMINA;Paired;;SRX1495512	25268	25264	25264	25264	25264	65
SRR3040711	ESC_DA5576AA	14-6539	Livestock	Swine	2014	9	NA	NA	North America	Canada	Alberta	NA	NA	NA	NA	NA	Alberta Provincial Laboratory for Public Health	Escherichia coli	NA	O157:H7	NA	NA	NA	NA	NA	PRJNA291542	SRP067668	NA	SAMN04097156	SRS1218122	2016-07-01	2015-12-26	ESC_DA5576AA	Assembled	157	160593	5436467	Escherichia coli / Shigella;99.55%	281	5838	3.41	ESC_HA4846AA_AS	SRR3040711;ILLUMINA;Paired;;SRX1495521	25266	25264	25264	25264	25264	65
SRR3040712	ESC_DA5575AA	14-6540	Livestock	Swine	2014	9	NA	NA	North America	Canada	Alberta	NA	NA	NA	NA	NA	Alberta Provincial Laboratory for Public Health	Escherichia coli	NA	O157:H7	NA	NA	NA	NA	NA	PRJNA291542	SRP067668	NA	SAMN04097157	SRS1218121	2016-07-01	2015-12-26	ESC_DA5575AA	Assembled	76	160612	5442983	Escherichia coli / Shigella;100.0%	272	6073	3.41	ESC_HA4847AA_AS	SRR3040712;ILLUMINA;Paired;;SRX1495522	25265	25264	25264	25264	25264	65
SRR3040720	ESC_DA5567AA	14-6549	Livestock	Swine	2014	9	NA	NA	North America	Canada	Alberta	NA	NA	NA	NA	NA	Alberta Provincial Laboratory for Public Health	Escherichia coli	NA	O157:H7	NA	NA	NA	NA	NA	PRJNA291542	SRP067668	NA	SAMN04097164	SRS1218129	2016-07-01	2015-12-26	ESC_DA5567AA	Assembled	69	160612	5442265	Escherichia coli / Shigella;100.0%	280	7848	3.41	ESC_HA4855AA_AS	SRR3040720;ILLUMINA;Paired;;SRX1495530	25265	25264	25264	25264	25264	65
SRR3040727	ESC_DA5560AA	14-7569	Livestock	Swine	2014	10	NA	NA	North America	Canada	Alberta	NA	NA	NA	NA	NA	Alberta Provincial Laboratory for Public Health	Escherichia coli	NA	O157:H7	NA	NA	NA	NA	NA	PRJNA291542	SRP067668	NA	SAMN04097171	SRS1218138	2016-07-01	2015-12-26	ESC_DA5560AA	Assembled	50	194579	5446014	Escherichia coli / Shigella;100.0%	251	9461	3.41	ESC_HA4862AA_AS	SRR3040727;ILLUMINA;Paired;;SRX1495537	25265	25264	25264	25264	25264	65
SRR8079363	ESC_KA3492AA	AMR520-5146	Livestock	Swine	2014	11	NA	NA	North America	Canada	Ontario	NA	NA	NA	NA	NA	National Microbiology Laboratory	Escherichia coli	NA	O2:Nm	NA	NA	NA	NA	NA	PRJNA495338	SRP166150	NA	SAMN10222558	SRS3952689	2018-10-19	2018-10-19	ESC_KA3492AA	Assembled	82	48312	5503170	Escherichia coli / Shigella;88.85%	358	43191	4	ESC_UA1311AA_AS	SRR8079363;ILLUMINA;Paired;;SRX4906566	75008	75008	75008	75008	75008	75008
SRR8079364	ESC_KA3493AA	AMR520-5404	Livestock	Swine	2014	11	NA	NA	North America	Canada	Alberta	NA	NA	NA	NA	NA	National Microbiology Laboratory	Escherichia coli	NA	O157:H7	NA	NA	NA	NA	NA	PRJNA495338	SRP166150	NA	SAMN10222563	SRS3952691	2018-10-19	2018-10-19	ESC_KA3493AA	Assembled	76	152516	5514039	Escherichia coli / Shigella;98.62%	279	44206	4	ESC_UA1310AA_AS	SRR8079364;ILLUMINA;Paired;;SRX4906565	75009	74991	74991	74991	74991	65
SRR8079365	ESC_KA3494AA	CE-R3-15-0025	Livestock	Swine	2015	3	NA	NA	North America	Canada	Ontario	NA	NA	NA	NA	NA	National Microbiology Laboratory	Escherichia coli	NA	O163:H19	NA	NA	NA	NA	NA	PRJNA495338	SRP166150	NA	SAMN10222546	SRS3952688	2018-10-19	2018-10-19	ESC_KA3494AA	Assembled	70	90603	4913753	Escherichia coli / Shigella;99.24%	166	46483	4	ESC_UA1309AA_AS	SRR8079365;ILLUMINA;Paired;;SRX4906564	75010	75001	75001	75001	75001	75001
SRR8079366	ESC_KA3495AA	AMR520-5149	Livestock	Swine	2014	12	NA	NA	North America	Canada	Ontario	NA	NA	NA	NA	NA	National Microbiology Laboratory	Escherichia coli	NA	O86:Nm	NA	NA	NA	NA	NA	PRJNA495338	SRP166150	NA	SAMN10222552	SRS3952687	2018-10-19	2018-10-19	ESC_KA3495AA	Assembled	66	65572	5230285	Escherichia coli / Shigella;93.34%	301	40406	4	ESC_UA1308AA_AS	SRR8079366;ILLUMINA;Paired;;SRX4906563	74998	74997	74997	74997	40043	40043
SRR8079367	ESC_KA3496AA	CE-R3-15-0017	Livestock	Swine	2015	2	NA	NA	North America	Canada	Ontario	NA	NA	NA	NA	NA	National Microbiology Laboratory	Escherichia coli	NA	O174:H2	NA	NA	NA	NA	NA	PRJNA495338	SRP166150	NA	SAMN10222543	SRS3952686	2018-10-19	2018-10-19	ESC_KA3496AA	Assembled	113	376949	5110619	Escherichia coli / Shigella;83.82%	110	17290	4	ESC_UA1307AA_AS	SRR8079367;ILLUMINA;Paired;;SRX4906562	75011	75011	75011	75011	75011	20944
SRR8079368	ESC_KA3497AA	AMR520-5131	Livestock	Swine	2014	11	NA	NA	North America	Canada	Ontario	NA	NA	NA	NA	NA	National Microbiology Laboratory	Escherichia coli	NA	O39:H38	NA	NA	NA	NA	NA	PRJNA495338	SRP166150	NA	SAMN10222556	SRS3952685	2018-10-19	2018-10-19	ESC_KA3497AA	Assembled	68	84348	5200482	Escherichia coli / Shigella;94.31%	269	54953	4	ESC_UA1306AA_AS	SRR8079368;ILLUMINA;Paired;;SRX4906561	75012	75012	75012	75012	75012	75012
SRR8079369	ESC_KA3498AA	AMR520-5394	Livestock	Swine	2014	12	NA	NA	North America	Canada	Alberta	NA	NA	NA	NA	NA	National Microbiology Laboratory	Escherichia coli	NA	O157:H7	NA	NA	NA	NA	NA	PRJNA495338	SRP166150	NA	SAMN10222565	SRS3952684	2018-10-19	2018-10-19	ESC_KA3498AA	Assembled	69	149433	5419724	Escherichia coli / Shigella;100.0%	327	37978	4	ESC_UA1305AA_AS	SRR8079369;ILLUMINA;Paired;;SRX4906560	74990	74990	70258	14211	65	65
SRR8079370	ESC_KA3499AA	AMR520-5403	Livestock	Swine	2014	11	NA	NA	North America	Canada	Alberta	NA	NA	NA	NA	NA	National Microbiology Laboratory	Escherichia coli	NA	O157:H7	NA	NA	NA	NA	NA	PRJNA495338	SRP166150	NA	SAMN10222562	SRS3952683	2018-10-19	2018-10-19	ESC_KA3499AA	Assembled	60	160591	5504097	Escherichia coli / Shigella;98.4%	242	58202	4	ESC_UA1304AA_AS	SRR8079370;ILLUMINA;Paired;;SRX4906559	74991	74991	74991	74991	74991	65
SRR8079371	ESC_KA3500AA	CE3-R3-15-4007	Livestock	Swine	2015	1	NA	NA	North America	Canada	Alberta	NA	NA	NA	NA	NA	National Microbiology Laboratory	Escherichia coli	NA	O100:Nm	NA	NA	NA	NA	NA	PRJNA495338	SRP166150	NA	SAMN10222540	SRS3952690	2018-10-19	2018-10-19	ESC_KA3500AA	Assembled	67	86601	5137434	Escherichia coli / Shigella;91.94%	252	33277	4	ESC_UA1303AA_AS	SRR8079371;ILLUMINA;Paired;;SRX4906558	74992	74992	74992	74992	74992	74992
SRR8079372	ESC_KA3501AA	AMR520-5400	Livestock	Swine	2014	11	NA	NA	North America	Canada	Alberta	NA	NA	NA	NA	NA	National Microbiology Laboratory	Escherichia coli	NA	O157:H7	NA	NA	NA	NA	NA	PRJNA495338	SRP166150	NA	SAMN10222559	SRS3952682	2018-10-19	2018-10-19	ESC_KA3501AA	Assembled	87	149433	5541591	Escherichia coli / Shigella;98.78%	328	52929	4	ESC_UA1302AA_AS	SRR8079372;ILLUMINA;Paired;;SRX4906557	74993	74993	74993	74991	74991	65
SRR8079373	ESC_KA3502AA	AMR520-5568	Livestock	Swine	2014	11	NA	NA	North America	Canada	Alberta	NA	NA	NA	NA	NA	National Microbiology Laboratory	Escherichia coli	NA	O8:Nm	NA	NA	NA	NA	NA	PRJNA495338	SRP166150	NA	SAMN10222548	SRS3952681	2018-10-19	2018-10-19	ESC_KA3502AA	Assembled	66	163625	5372518	Escherichia coli / Shigella;93.3%	229	50254	4	ESC_UA1301AA_AS	SRR8079373;ILLUMINA;Paired;;SRX4906556	74996	74996	74996	74996	74996	74996
SRR8079374	ESC_KA3503AA	CE-R3-15-0014	Livestock	Swine	2015	2	NA	NA	North America	Canada	Ontario	NA	NA	NA	NA	NA	National Microbiology Laboratory	Escherichia coli	NA	O8:H19	NA	NA	NA	NA	NA	PRJNA495338	SRP166150	NA	SAMN10222542	SRS3952680	2018-10-19	2018-10-19	ESC_KA3503AA	Assembled	57	120425	5102392	Escherichia coli / Shigella;89.58%	122	30538	4	ESC_UA1300AA_AS	SRR8079374;ILLUMINA;Paired;;SRX4906555	74995	74995	74995	74995	74995	74995
SRR8079375	ESC_KA3504AA	AMR520-5401	Livestock	Swine	2014	11	NA	NA	North America	Canada	Alberta	NA	NA	NA	NA	NA	National Microbiology Laboratory	Escherichia coli	NA	O8:H9	NA	NA	NA	NA	NA	PRJNA495338	SRP166150	NA	SAMN10222551	SRS3952679	2018-10-19	2018-10-19	ESC_KA3504AA	Assembled	89	115167	5259268	Escherichia coli / Shigella;83.26%	229	56597	4	ESC_UA1299AA_AS	SRR8079375;ILLUMINA;Paired;;SRX4906554	75013	75013	75013	75013	75013	75013
SRR8079376	ESC_KA3505AA	AMR520-5401	Livestock	Swine	2014	11	NA	NA	North America	Canada	Alberta	NA	NA	NA	NA	NA	National Microbiology Laboratory	Escherichia coli	NA	O157:H7	NA	NA	NA	NA	NA	PRJNA495338	SRP166150	NA	SAMN10222560	SRS3952678	2018-10-19	2018-10-19	ESC_KA3505AA	Assembled	76	149132	5512935	Escherichia coli / Shigella;97.79%	283	55595	4	ESC_UA1298AA_AS	SRR8079376;ILLUMINA;Paired;;SRX4906553	75014	75014	75014	74991	74991	65
SRR8079377	ESC_KA3506AA	AMR520-5568	Livestock	Swine	2014	11	NA	NA	North America	Canada	Alberta	NA	NA	NA	NA	NA	National Microbiology Laboratory	Escherichia coli	NA	O100:Nm	NA	NA	NA	NA	NA	PRJNA495338	SRP166150	NA	SAMN10222547	SRS3952677	2018-10-19	2018-10-19	ESC_KA3506AA	Assembled	66	94613	5042690	Escherichia coli / Shigella;87.2%	172	22308	4	ESC_UA1297AA_AS	SRR8079377;ILLUMINA;Paired;;SRX4906552	74994	74994	74994	74994	74994	74994
SRR8079378	ESC_KA3507AA	AMR520-5152	Livestock	Swine	2014	12	NA	NA	North America	Canada	Ontario	NA	NA	NA	NA	NA	National Microbiology Laboratory	Escherichia coli	NA	O86:Nm	NA	NA	NA	NA	NA	PRJNA495338	SRP166150	NA	SAMN10222554	SRS3952676	2018-10-19	2018-10-19	ESC_KA3507AA	Assembled	75	65324	5232853	Escherichia coli / Shigella;92.77%	298	43356	4	ESC_UA1296AA_AS	SRR8079378;ILLUMINA;Paired;;SRX4906551	74998	74997	74997	74997	40043	40043
SRR8079379	ESC_KA3508AA	AMR520-5151	Livestock	Swine	2014	12	NA	NA	North America	Canada	Ontario	NA	NA	NA	NA	NA	National Microbiology Laboratory	Escherichia coli	NA	O86:Nm	NA	NA	NA	NA	NA	PRJNA495338	SRP166150	NA	SAMN10222553	SRS3952675	2018-10-19	2018-10-19	ESC_KA3508AA	Assembled	73	65638	5231586	Escherichia coli / Shigella;92.3%	301	45513	4	ESC_UA1295AA_AS	SRR8079379;ILLUMINA;Paired;;SRX4906550	74997	74997	74997	74997	40043	40043
SRR8079380	ESC_KA3509AA	AMR520-5402	Livestock	Swine	2014	11	NA	NA	North America	Canada	Alberta	NA	NA	NA	NA	NA	National Microbiology Laboratory	Escherichia coli	NA	O157:H7	NA	NA	NA	NA	NA	PRJNA495338	SRP166150	NA	SAMN10222561	SRS3952674	2018-10-19	2018-10-19	ESC_KA3509AA	Assembled	68	149433	5531592	Escherichia coli / Shigella;98.32%	302	37606	4	ESC_UA1294AA_AS	SRR8079380;ILLUMINA;Paired;;SRX4906549	74999	74993	74993	74991	74991	65
SRR8079381	ESC_KA3510AA	CE2-R3-15-1003	Livestock	Swine	2015	1	NA	NA	North America	Canada	British Columbia	NA	NA	NA	NA	NA	National Microbiology Laboratory	Escherichia coli	NA	O121:H10	NA	NA	NA	NA	NA	PRJNA495338	SRP166150	NA	SAMN10222541	SRS3952673	2018-10-19	2018-10-19	ESC_KA3510AA	Assembled	87	104757	5007213	Escherichia coli / Shigella;98.27%	139	16682	4	ESC_UA1293AA_AS	SRR8079381;ILLUMINA;Paired;;SRX4906548	75000	75000	75000	75000	75000	75000
SRR8079383	ESC_KA3512AA	AMR520-5393	Livestock	Swine	2014	12	NA	NA	North America	Canada	Alberta	NA	NA	NA	NA	NA	National Microbiology Laboratory	Escherichia coli	NA	O157:H7	NA	NA	NA	NA	NA	PRJNA495338	SRP166150	NA	SAMN10222564	SRS3952670	2018-10-19	2018-10-19	ESC_KA3512AA	Assembled	84	149433	5416460	Escherichia coli / Shigella;100.0%	322	32320	4	ESC_UA1291AA_AS	SRR8079383;ILLUMINA;Paired;;SRX4906546	74990	74990	70258	14211	65	65
SRR8079384	ESC_KA3513AA	AMR520-5396	Livestock	Swine	2014	12	NA	NA	North America	Canada	Alberta	NA	NA	NA	NA	NA	National Microbiology Laboratory	Escherichia coli	NA	O157:H7	NA	NA	NA	NA	NA	PRJNA495338	SRP166150	NA	SAMN10222566	SRS3952671	2018-10-19	2018-10-19	ESC_KA3513AA	Assembled	76	149433	5417533	Escherichia coli / Shigella;100.0%	327	33362	4	ESC_UA1290AA_AS	SRR8079384;ILLUMINA;Paired;;SRX4906545	74990	74990	70258	14211	65	65
SRR8079385	ESC_KA3514AA	CE-R3-14-0008	Livestock	Swine	2014	12	NA	NA	North America	Canada	Ontario	NA	NA	NA	NA	NA	National Microbiology Laboratory	Escherichia coli	NA	O2:Nm	NA	NA	NA	NA	NA	PRJNA495338	SRP166150	NA	SAMN10222538	SRS3952669	2018-10-19	2018-10-19	ESC_KA3514AA	Assembled	55	69616	5160357	Escherichia coli / Shigella;91.45%	273	29106	4	ESC_UA1289AA_AS	SRR8079385;ILLUMINA;Paired;;SRX4906544	75002	75002	75002	74987	74987	74987
SRR8079386	ESC_KA3515AA	AMR520-5336	Livestock	Swine	2014	11	NA	NA	North America	Canada	Alberta	NA	NA	NA	NA	NA	National Microbiology Laboratory	Escherichia coli	NA	O8:H28	NA	NA	NA	NA	NA	PRJNA495338	SRP166150	NA	SAMN10222549	SRS3952668	2018-10-19	2018-10-19	ESC_KA3515AA	Assembled	81	161477	5128918	Escherichia coli / Shigella;81.58%	144	28831	4	ESC_UA1288AA_AS	SRR8079386;ILLUMINA;Paired;;SRX4906543	75005	74988	74988	74988	74988	74988
SRR8079387	ESC_KA3516AA	AMR520-5141	Livestock	Swine	2014	11	NA	NA	North America	Canada	Ontario	NA	NA	NA	NA	NA	National Microbiology Laboratory	Escherichia coli	NA	O.:Nm	NA	NA	NA	NA	NA	PRJNA495338	SRP166150	NA	SAMN10222557	SRS3952666	2018-10-19	2018-10-19	ESC_KA3516AA	Assembled	75	119684	5368980	Escherichia coli / Shigella;90.85%	294	109110	4	ESC_UA1287AA_AS	SRR8079387;ILLUMINA;Paired;;SRX4906542	75003	75003	75003	75003	75003	75003
SRR8079388	ESC_KA3517AA	CE-R3-15-0020	Livestock	Swine	2015	2	NA	NA	North America	Canada	Ontario	NA	NA	NA	NA	NA	National Microbiology Laboratory	Escherichia coli	NA	O121:H10	NA	NA	NA	NA	NA	PRJNA495338	SRP166150	NA	SAMN10222544	SRS3952667	2018-10-19	2018-10-19	ESC_KA3517AA	Assembled	53	80173	5181394	Escherichia coli / Shigella;94.27%	222	43414	4	ESC_UA1286AA_AS	SRR8079388;ILLUMINA;Paired;;SRX4906541	75004	75004	75004	75004	75004	75000
SRR8079389	ESC_KA3518AA	AMR520-5206	Livestock	Swine	2014	12	NA	NA	North America	Canada	Ontario	NA	NA	NA	NA	NA	National Microbiology Laboratory	Escherichia coli	NA	Or:Nm	NA	NA	NA	NA	NA	PRJNA495338	SRP166150	NA	SAMN10222555	SRS3952665	2018-10-19	2018-10-19	ESC_KA3518AA	Assembled	79	79548	5124758	Escherichia coli / Shigella;96.38%	218	25968	4	ESC_UA1285AA_AS	SRR8079389;ILLUMINA;Paired;;SRX4906540	74987	74987	74987	74987	74987	74987
SRR8079390	ESC_KA3519AA	AMR520-5337	Livestock	Swine	2014	11	NA	NA	North America	Canada	Alberta	NA	NA	NA	NA	NA	National Microbiology Laboratory	Escherichia coli	NA	O8:H28	NA	NA	NA	NA	NA	PRJNA495338	SRP166150	NA	SAMN10222550	SRS3952664	2018-10-19	2018-10-19	ESC_KA3519AA	Assembled	61	154814	5206624	Escherichia coli / Shigella;87.4%	160	34599	4	ESC_UA1284AA_AS	SRR8079390;ILLUMINA;Paired;;SRX4906539	74988	74988	74988	74988	74988	74988
SRR8079391	ESC_KA3520AA	CE-R3-15-0004	Livestock	Swine	2015	1	NA	NA	North America	Canada	Ontario	NA	NA	NA	NA	NA	National Microbiology Laboratory	Escherichia coli	NA	O91:H14	NA	NA	NA	NA	NA	PRJNA495338	SRP166150	NA	SAMN10222539	SRS3952663	2018-10-19	2018-10-19	ESC_KA3520AA	Assembled	27	133777	5376282	Escherichia coli / Shigella;96.66%	188	83635	4	ESC_UA1283AA_AS	SRR8079391;ILLUMINA;Paired;;SRX4906538	75006	75006	75006	75006	75006	41658
SRR8079392	ESC_KA3521AA	CE3-R3-14-4001	Livestock	Swine	2014	11	NA	NA	North America	Canada	Alberta	NA	NA	NA	NA	NA	National Microbiology Laboratory	Escherichia coli	NA	O163:H19	NA	NA	NA	NA	NA	PRJNA495338	SRP166150	NA	SAMN10222536	SRS3952662	2018-10-19	2018-10-19	ESC_KA3521AA	Assembled	64	74333	5001767	Escherichia coli / Shigella;97.12%	178	40261	4	ESC_UA1282AA_AS	SRR8079392;ILLUMINA;Paired;;SRX4906537	75007	75007	75007	75007	75007	75007
SRR8079393	ESC_KA3522AA	CE3-R3-14-4005	Livestock	Swine	2014	12	NA	NA	North America	Canada	Alberta	NA	NA	NA	NA	NA	National Microbiology Laboratory	Escherichia coli	NA	O100:Nm	NA	NA	NA	NA	NA	PRJNA495338	SRP166150	NA	SAMN10222537	SRS3952661	2018-10-19	2018-10-19	ESC_KA3522AA	Assembled	92	102807	5134586	Escherichia coli / Shigella;86.48%	169	51266	4	ESC_UA1281AA_AS	SRR8079393;ILLUMINA;Paired;;SRX4906536	74989	74989	74989	74989	74989	74989
ESCFA1307AA	ESC_FA1307AA	CJ2	Livestock	Swine	2015	7	NA	NA	Asia	China	NA	NA	NA	NA	NA	NA	College of Veterinary Medicine, China Agricultural University, Beijing, 100193, China	Escherichia coli	NA	NA	NA	NA	NDM-1	NA	NA	NA	NA	NA	NA	NA	2016-11-04	2017-05-09	ESC_FA1307AA	Assembled	219	106408	4711405	Escherichia coli / Shigella;86.28%	156	1115	3.51	ESC_JA1575AA_AS	traces-0PiFYfU;ILLUMINA;Paired;;NA	34326	34326	34326	34326	34326	34326
ESCFA1309AA	ESC_FA1309AA	CF2	Livestock	Swine	2015	7	NA	NA	Asia	China	NA	NA	NA	NA	NA	NA	College of Veterinary Medicine, China Agricultural University	Escherichia coli	NA	NA	NA	NA	NDM-1	NA	NA	NA	NA	NA	NA	NA	2016-11-07	2017-05-12	ESC_FA1309AA	Assembled	210	145684	4761769	Escherichia coli / Shigella;75.61%	142	839	3.51	ESC_JA3377AA_AS	traces-0HgtFkP;ILLUMINA;Paired;;NA	34531	34320	34320	34320	34320	34320
ESCGA2721AA	ESC_GA2721AA	FS13Z2S	NA	Swine	2012	NA	NA	NA	Asia	China	Guangdong	NA	NA	NA	NA	NA	College of Veterinary Medicine, South China Agricultural University	Escherichia coli	NA	NA	NA	NA	NA	NA	NA	PRJNA376494	NA	NA	SAMN06480071	NA	2017-04-17	2018-04-24	ESC_GA2721AA	Assembled	106	95768	5096944	Escherichia coli / Shigella;72.74%	199	3521	3.61	ESC_MA5400AA_AS	traces-0PLKcFM;ILLUMINA;Paired;;NA	43877	43877	43877	43877	43877	43877
ESCJA1834AA	ESC_JA1834AA	GDXB17-2	Livestock	Swine	2017	NA	NA	NA	Asia	China	Jiangxi	NA	NA	NA	NA	NA	National Risk Assessment Laboratory for Antimicrobial Resistance of Animal Original Bacteria, South China Agricultural University, Guangzhou, P. R. China	Escherichia coli	NA	NA	NA	NA	NA	NA	NA	NA	NA	NA	NA	NA	2018-06-08	2019-06-15	ESC_JA1834AA	Assembled	105	71384	4774394	Escherichia coli / Shigella;82.42%	215	45930	4	ESC_SA4973AA_AS	traces-0fHsZdj;ILLUMINA;Paired;;NA,traces-0RZBNFV;ILLUMINA;Paired;;NA	65423	65423	65423	65423	65423	65423
ESCJA4329AA	ESC_JA4329AA	XFYP7-1	Livestock	Swine	2017	NA	NA	NA	Asia	China	NA	Fujian	NA	NA	NA	NA	National Risk Assessment Laboratory for Antimicrobial Resistance of Animal Original Bacteria	Escherichia coli	NA	NA	NA	NA	NA	NA	NA	NA	NA	NA	NA	NA	2018-06-28	2018-12-31	ESC_JA4329AA	Assembled	228	256267	4728552	Escherichia coli / Shigella;88.87%	93	18623	4	ESC_SA7590AA_AS	traces-0SIJTyf;ILLUMINA;Paired;;NA	67761	67761	67761	67761	67761	67761
ESCKA8932AA	ESC_KA8932AA	M1-1	Livestock	Swine	2016	NA	NA	NA	Asia	China	NA	NA	foshan	NA	NA	NA	South China Agricultural University	Escherichia coli	NA	NA	NA	NA	ESBL CTX-M-14	NA	NA	NA	NA	NA	NA	NA	2019-01-07	2019-07-12	ESC_KA8932AA	Assembled	309	186440	5264586	Escherichia coli / Shigella;88.53%	137	24872	4	ESC_VA6082AA_AS	traces-0VoAfUh;ILLUMINA;Paired;;NA	81757	81757	81757	81757	81757	81757
ESCMA6176AA	ESC_MA6176AA	SCAA032	Livestock	Swine	2016	11	TRUE	NA	Asia	China	Guangdong	NA	NA	NA	NA	NA	Department of Microbiology, Zhongshan School of Medicine, Sun Yat-sen University	Escherichia coli	NA	NA	NA	NA	NA	NA	NA	NA	NA	NA	NA	NA	2019-05-24	2019-05-24	ESC_MA6176AA	Assembled	315	151943	4793605	Escherichia coli / Shigella;87.92%	138	27437	4	ESC_ZA3537AA_AS	traces-0UgVKzz;ILLUMINA;Paired;;NA	95515	95515	95515	95515	95515	95515
ESCNA7421AA	ESC_NA7421AA	NMG18	Livestock	Swine	2018	NA	NA	NA	Asia	China	NA	NA	NA	NA	NA	NA	8618283044080	Escherichia coli	NA	NA	NA	NA	NA	NA	NA	NA	NA	NA	NA	NA	2019-08-13	2020-08-19	ESC_NA7421AA	Assembled	230	147852	5206872	Escherichia coli / Shigella;72.13%	165	43631	4.1	ESC_DB0227AA_AS	traces-0NMzGwf;ILLUMINA;Paired;;NA	105063	105063	105063	105063	105063	105063
ESCPA5899AA	ESC_PA5899AA	S-11	Livestock	Swine	2017	NA	NA	NA	Asia	China	Shaanxi	Xianyang Shi	Yangling Qu	TRUE	NA	NA	Traditional Chinese Veterinary Medicine Lab,College of vetrinary Medicine, Northwest A&F University	Escherichia coli	NA	NA	NA	NA	ESBL CTX-M-55	NA	NA	NA	NA	NA	NA	NA	2019-12-20	2019-12-20	ESC_PA5899AA	Assembled	507	113449	4875105	Escherichia coli / Shigella;92.93%	177	145445	4.1	ESC_HB6947AA_AS	traces-0VhEJRR;ILLUMINA;Paired;;NA	124199	124199	124199	124199	124199	124199
ESCPA5902AA	ESC_PA5902AA	S-4	Livestock	Swine	2017	5	TRUE	NA	Asia	China	NA	Yangling	Xianyang	TRUE	NA	NA	Traditional Chinese Veterinary Medicine Lab,College of vetrinary Medicine, Northwest A&F University	Escherichia coli	NA	NA	NA	NA	NA	NA	NA	NA	NA	NA	NA	NA	2019-12-20	2019-12-20	ESC_PA5902AA	Assembled	185	111540	4845449	Escherichia coli / Shigella;90.53%	123	71608	4.1	ESC_HB6953AA_AS	traces-0GXLMTu;ILLUMINA;Paired;;NA	124201	124201	124201	124201	124201	124201
ESCPA5905AA	ESC_PA5905AA	18-10	Livestock	Swine	2018	NA	NA	NA	Asia	China	Shaanxi	Yangling'	Xianyang	TRUE	NA	NA	Traditional Chinese Veterinary Medicine Lab,College of vetrinary Medicine, Northwest A&F University	Escherichia coli	NA	NA	NA	NA	NA	NA	NA	NA	NA	NA	NA	NA	2019-12-20	2019-12-20	ESC_PA5905AA	Assembled	177	161262	5055291	Escherichia coli / Shigella;94.04%	112	29761	4.1	ESC_HB6957AA_AS	traces-0thwDJq;ILLUMINA;Paired;;NA	124206	124203	124203	124203	124203	124203
ESCPA5906AA	ESC_PA5906AA	18-16	Livestock	Swine	2018	NA	NA	NA	Asia	China	Shaanxi	Yangling	Xianyang	TRUE	NA	NA	Traditional Chinese Veterinary Medicine Lab,College of vetrinary Medicine, Northwest A&F University	Escherichia coli	NA	NA	NA	NA	NA	NA	NA	NA	NA	NA	NA	NA	2019-12-20	2019-12-20	ESC_PA5906AA	Assembled	170	135129	5276915	Escherichia coli / Shigella;97.65%	128	30398	4.1	ESC_HB6958AA_AS	traces-0yImYOi;ILLUMINA;Paired;;NA	124205	124205	124205	124205	124205	44327
ESCPA5907AA	ESC_PA5907AA	A-3	Livestock	Swine	2016	NA	NA	NA	Asia	China	Shaanxi	Yangling	Xianyang	TRUE	NA	NA	Traditional Chinese Veterinary Medicine Lab,College of vetrinary Medicine, Northwest A&F University	Escherichia coli	NA	NA	NA	NA	NA	NA	NA	NA	NA	NA	NA	NA	2019-12-20	2019-12-20	ESC_PA5907AA	Assembled	168	83949	5345993	Escherichia coli / Shigella;90.69%	265	47686	4.1	ESC_HB6960AA_AS	traces-0UZvMHp;ILLUMINA;Paired;;NA	124207	124207	124207	124207	124207	124207
ESCPA5914AA	ESC_PA5914AA	18-0	Livestock	Swine	2018	NA	NA	NA	Asia	China	Shaanxi	Yangling	Xianyang	TRUE	NA	NA	Traditional Chinese Veterinary Medicine Lab,College of vetrinary Medicine, Northwest A&F University	Escherichia coli	NA	NA	NA	NA	NA	NA	NA	NA	NA	NA	NA	NA	2019-12-20	2019-12-20	ESC_PA5914AA	Assembled	191	141600	4697869	Escherichia coli / Shigella;98.79%	103	11251	4.1	ESC_HB6968AA_AS	traces-0hlXFxt;ILLUMINA;Paired;;NA	124209	124209	124209	124209	124209	124209
ESCPA5915AA	ESC_PA5915AA	19-1	Livestock	Swine	2019	NA	NA	NA	Asia	China	Shaanxi	Yangling	Xianyang	TRUE	NA	NA	Traditional Chinese Veterinary Medicine Lab,College of vetrinary Medicine, Northwest A&F University	Escherichia coli	NA	NA	NA	NA	NA	NA	NA	NA	NA	NA	NA	NA	2019-12-20	2019-12-20	ESC_PA5915AA	Assembled	188	80546	4766443	Escherichia coli / Shigella;93.23%	144	24870	4.1	ESC_HB6970AA_AS	traces-0AAzLyv;ILLUMINA;Paired;;NA	124212	124212	124212	124212	124212	124212
ESCPA5916AA	ESC_PA5916AA	19-5	Livestock	Swine	2019	NA	NA	NA	Asia	China	Shaanxi	Yangling	Xianyang	TRUE	NA	NA	Traditional Chinese Veterinary Medicine Lab,College of vetrinary Medicine, Northwest A&F University	Escherichia coli	NA	NA	NA	NA	NA	NA	NA	NA	NA	NA	NA	NA	2019-12-20	2019-12-20	ESC_PA5916AA	Assembled	175	101333	5126180	Escherichia coli / Shigella;89.82%	164	87170	4.1	ESC_HB6971AA_AS	traces-0ufiVjq;ILLUMINA;Paired;;NA	124211	124211	124211	124211	124211	124211
ESCPA5918AA	ESC_PA5918AA	I-R	Livestock	Swine	2015	NA	NA	NA	Asia	China	Shaanxi	Yangling	Xianyang	TRUE	NA	NA	Traditional Chinese Veterinary Medicine Lab,College of vetrinary Medicine, Northwest A&F University	Escherichia coli	NA	NA	NA	NA	NA	NA	NA	NA	NA	NA	NA	NA	2019-12-20	2019-12-20	ESC_PA5918AA	Assembled	180	212528	4977155	Escherichia coli / Shigella;92.43%	106	16508	4.1	ESC_HB6973AA_AS	traces-0jtstvx;ILLUMINA;Paired;;NA	124213	124213	124213	124213	124213	35818
ESCSA0103AA	ESC_SA0103AA	18-14	Livestock	Swine	2018	NA	NA	NA	Asia	China	Shaanxi	Yangling	Xianyang	TRUE	NA	NA	Traditional Chinese Veterinary Medicine Lab,College of vetrinary Medicine, Northwest A&F University	Escherichia coli	NA	NA	NA	NA	NA	NA	NA	NA	NA	NA	NA	NA	2020-07-30	2020-07-30	ESC_SA0103AA	Assembled	229	135129	5277852	Escherichia coli / Shigella;92.23%	130	31436	4.1	ESC_MB4309AA_AS	traces-0SmmWve;ILLUMINA;Paired;;NA	142654	124205	124205	124205	124205	44327
ESCSA0104AA	ESC_SA0104AA	B_1	Livestock	Swine	2014	NA	NA	NA	Asia	China	Shaanxi	Yangling	Xianyang	TRUE	NA	NA	Traditional Chinese Veterinary Medicine Lab,College of vetrinary Medicine, Northwest A&F University	Escherichia coli	NA	NA	NA	NA	NA	NA	NA	NA	NA	NA	NA	NA	2020-07-30	2020-07-30	ESC_SA0104AA	Assembled	390	161380	5275665	Escherichia coli / Shigella;95.35%	128	31358	4.1	ESC_MB4310AA_AS	traces-0DQVddp;ILLUMINA;Paired;;NA	142655	142655	124205	124205	124205	44327
ESCSA0105AA	ESC_SA0105AA	B_2	Livestock	Swine	2014	NA	NA	NA	Asia	China	Shaanxi	Yangling	Xianyang	NA	NA	NA	Traditional Chinese Veterinary Medicine Lab,College of vetrinary Medicine, Northwest A&F University	Escherichia coli	NA	NA	NA	NA	NA	NA	NA	NA	NA	NA	NA	NA	2020-07-30	2020-07-30	ESC_SA0105AA	Assembled	365	151662	5321355	Escherichia coli / Shigella;100.0%	138	31922	4.1	ESC_MB4335AA_AS	traces-0cNGlPj;ILLUMINA;Paired;;NA	142657	124205	124205	124205	124205	44327
ESCSA0106AA	ESC_SA0106AA	B_3	Livestock	Swine	2014	NA	NA	NA	Asia	China	Shaanxi	Yangling	Xianyang	TRUE	NA	NA	Traditional Chinese Veterinary Medicine Lab,College of vetrinary Medicine, Northwest A&F University	Escherichia coli	NA	NA	NA	NA	NA	NA	NA	NA	NA	NA	NA	NA	2020-07-30	2020-07-30	ESC_SA0106AA	Assembled	340	151662	5174459	Escherichia coli / Shigella;95.23%	123	31477	4.1	ESC_MB4336AA_AS	traces-0OTOaGd;ILLUMINA;Paired;;NA	142656	124205	124205	124205	124205	44327
ESCSA0107AA	ESC_SA0107AA	B_9	Livestock	Swine	2014	NA	NA	NA	Asia	China	Shaanxi	Yangling	Xianyang	TRUE	NA	NA	Traditional Chinese Veterinary Medicine Lab,College of vetrinary Medicine, Northwest A&F University	Escherichia coli	NA	NA	NA	NA	NA	NA	NA	NA	NA	NA	NA	NA	2020-07-30	2020-07-30	ESC_SA0107AA	Assembled	327	161380	5186411	Escherichia coli / Shigella;93.98%	127	33101	4.1	ESC_MB4337AA_AS	traces-0zMzoSg;ILLUMINA;Paired;;NA	142658	142655	124205	124205	124205	44327
GCF001542545	ESC_FA5513AA	PPECC42	Livestock	Swine	2006	NA	NA	NA	Asia	China	Hunan	NA	NA	NA	28.19	112.98	Huazhong Agricultural University	Escherichia coli	NA	O11	NA	NA	NA	NA	NA	PRJNA224116	NA	NA	SAMN04017854	NA	2016-12-16	2016-02-02	ESC_FA5513AA	Assembled	1	5019692	5019692	NA	1	2432	NaN	ESC_KA7855AA_AS	GCF_001542545;Chromosome;;;	38329	38329	38329	38329	38329	38329
GCF002464615	ESC_EA3119AA	MOD1-EC5253	Livestock	Swine	2000	10	NA	NA	Asia	China	NA	NA	NA	NA	NA	NA	FDA Center for Food Safety and Applied Nutrition	Escherichia coli	NA	O171	NA	NA	NA	NA	NA	PRJNA230969	SRP058582	NA	SAMN05440315	SRS1597279	2016-08-03	2015-01-01	ESC_EA3119AA	Assembled	147	166943	4934123	Escherichia coli / Shigella;94.79%	111	22218	4.1	ESC_LB8490AA_AS	GCF_002464615;Contig;;;,SRR3993749;ILLUMINA;Paired;300;SRX1994685	104411	104411	104411	104411	104411	104411
GCF002475635	ESC_RA7408AA	MOD1-EC5007	Livestock	Swine	2000	10	NA	NA	Asia	China	NA	NA	NA	NA	NA	NA	CFSAN	Escherichia coli	NA	NA	NA	NA	NA	NA	NA	PRJNA224116	NA	NA	SAMN04279335	NA	2020-06-26	2017-10-06	ESC_RA7408AA	Assembled	1	169653	4772550	NA	97	0	NaN	ESC_LB8939AA_AS	GCF_002475635;Contig;;;	140873	140873	102916	102916	102916	102916
GCF003691425	ESC_KA6995AA	CP53	Livestock	Swine	2016	7	NA	NA	Asia	China	Sichuan	NA	NA	NA	NA	NA	Yangzhou University	Escherichia coli	NA	NA	NA	NA	NA	NA	NA	PRJNA224116	NA	NA	SAMN10250173	NA	2018-12-04	2018-10-27	ESC_KA6995AA	Assembled	1	4623817	5100251	NA	5	0	NaN	ESC_VA1938AA_AS	GCF_003691425;Complete Genome;;;	79509	79509	79509	79509	79509	79509
GCF009950125	ESC_RA3662AA	STEC388	Livestock	Swine	2012	8	NA	NA	Asia	China	Guizhou	NA	NA	NA	NA	NA	Massey University	Escherichia coli	NA	NA	NA	NA	NA	NA	NA	PRJNA224116	NA	NA	SAMN12214768	NA	2020-05-07	2020-01-29	ESC_RA3662AA	Assembled	1	4928812	5178114	NA	4	0	NaN	ESC_LB2165AA_AS	GCF_009950125;Complete Genome;;;	137846	137846	137846	137846	137846	137846
SRR11105461	ESC_QA5875AA	ST20192942	Livestock	Swine	2019	11	NA	NA	Asia	China	Sichuan	NA	Chengdu	NA	30.63	103.99	Chengdu institute for food and drug control	Escherichia coli	NA	NA	NA	NA	NA	NA	NA	PRJNA606990	SRP249893	NA	SAMN14119817	SRS6162986	2020-02-19	2020-02-18	ESC_QA5875AA	Assembled	486	92254	4828410	Escherichia coli / Shigella;91.15%	154	20654	4.1	ESC_IB9388AA_AS	SRR11105461;ILLUMINA;Paired;;SRX7743156	131670	131670	131670	131670	131670	3922
SRR11105462	ESC_QA5876AA	SH20190095	Livestock	Swine	2019	11	NA	NA	Asia	China	Sichuan	NA	Chengdu	NA	30.63	103.99	Chengdu institute for food and drug control	Escherichia coli	NA	NA	NA	NA	NA	NA	NA	PRJNA606990	SRP249893	NA	SAMN14119816	SRS6162985	2020-02-19	2020-02-18	ESC_QA5876AA	Assembled	544	106087	4776564	Escherichia coli / Shigella;86.66%	124	24487	4.1	ESC_JB0187AA_AS	SRR11105462;ILLUMINA;Paired;;SRX7743155	131896	131896	131896	131896	131896	131896
SRR11105463	ESC_QA5877AA	SH20190118	Livestock	Swine	2019	11	NA	NA	Asia	China	Sichuan	NA	Chengdu	NA	30.63	103.99	Chengdu institute for food and drug control	Escherichia coli	NA	NA	NA	NA	NA	NA	NA	PRJNA606990	SRP249893	NA	SAMN14119815	SRS6162984	2020-02-19	2020-02-18	ESC_QA5877AA	Assembled	575	83884	4765059	Escherichia coli / Shigella;90.71%	157	27246	4.1	ESC_IB9386AA_AS	SRR11105463;ILLUMINA;Paired;;SRX7743154	131672	131672	131672	131672	131672	131672
SRR11105464	ESC_QA5878AA	SH20190094	Livestock	Swine	2019	11	NA	NA	Asia	China	Sichuan	NA	Chengdu	NA	30.63	103.99	Chengdu institute for food and drug control	Escherichia coli	NA	NA	NA	NA	NA	NA	NA	PRJNA606990	SRP249893	NA	SAMN14119814	SRS6162983	2020-02-19	2020-02-18	ESC_QA5878AA	Assembled	575	104415	4776140	Escherichia coli / Shigella;92.31%	123	24932	4.1	ESC_JB0635AA_AS	SRR11105464;ILLUMINA;Paired;;SRX7743153	131896	131896	131896	131896	131896	131896
SRR11105465	ESC_QA5879AA	ST20192741	Livestock	Swine	2019	11	NA	NA	Asia	China	Sichuan	NA	Chengdu	NA	30.63	103.99	Chengdu institute for food and drug control	Escherichia coli	NA	NA	NA	NA	NA	NA	NA	PRJNA606990	SRP249893	NA	SAMN14119813	SRS6162982	2020-02-19	2020-02-18	ESC_QA5879AA	Assembled	526	138309	4878768	Escherichia coli / Shigella;85.9%	126	56630	4.1	ESC_IB9384AA_AS	SRR11105465;ILLUMINA;Paired;;SRX7743152	131652	131652	131652	131652	128337	128337
SRR11105471	ESC_QA5885AA	ST20192836	Livestock	Swine	2019	11	NA	NA	Asia	China	Sichuan	NA	Chengdu	NA	30.63	103.99	Chengdu institute for food and drug control	Escherichia coli	NA	NA	NA	NA	NA	NA	NA	PRJNA606990	SRP249893	NA	SAMN14119830	SRS6162976	2020-02-19	2020-02-18	ESC_QA5885AA	Assembled	601	165179	4866782	Escherichia coli / Shigella;89.27%	145	11791	4.1	ESC_IB9378AA_AS	SRR11105471;ILLUMINA;Paired;;SRX7743146	131654	131654	131654	131654	131654	31596
SRR11105472	ESC_QA5886AA	ST20192677	Livestock	Swine	2019	11	NA	NA	Asia	China	Sichuan	NA	Chengdu	NA	30.63	103.99	Chengdu institute for food and drug control	Escherichia coli	NA	NA	NA	NA	NA	NA	NA	PRJNA606990	SRP249893	NA	SAMN14119829	SRS6162975	2020-02-19	2020-02-18	ESC_QA5886AA	Assembled	432	90170	4886362	Escherichia coli / Shigella;92.18%	159	67754	4.1	ESC_IB9377AA_AS	SRR11105472;ILLUMINA;Paired;;SRX7743145	131655	131655	131655	131655	131655	131655
SRR11105473	ESC_QA5887AA	ST20192631	Livestock	Swine	2019	11	NA	NA	Asia	China	Sichuan	NA	Chengdu	NA	30.63	103.99	Chengdu institute for food and drug control	Escherichia coli	NA	NA	NA	NA	NA	NA	NA	PRJNA606990	SRP249893	NA	SAMN14119810	SRS6162974	2020-02-19	2020-02-18	ESC_QA5887AA	Assembled	534	66244	4853582	Escherichia coli / Shigella;89.99%	188	39049	4.1	ESC_IB9376AA_AS	SRR11105473;ILLUMINA;Paired;;SRX7743144	131657	131657	131657	131657	131657	131657
SRR11105474	ESC_QA5888AA	ST20193129	Livestock	Swine	2019	11	NA	NA	Asia	China	Sichuan	NA	Chengdu	NA	30.63	103.99	Chengdu institute for food and drug control	Escherichia coli	NA	NA	NA	NA	NA	NA	NA	PRJNA606990	SRP249893	NA	SAMN14119828	SRS6162973	2020-02-19	2020-02-18	ESC_QA5888AA	Assembled	883	121594	4796520	Escherichia coli / Shigella;88.54%	128	18398	4.1	ESC_IB9375AA_AS	SRR11105474;ILLUMINA;Paired;;SRX7743143	131656	131656	131656	131656	131656	131656
SRR11105475	ESC_QA5889AA	SF20190821	Livestock	Swine	2019	11	NA	NA	Asia	China	Sichuan	NA	Chengdu	NA	30.63	103.99	Chengdu institute for food and drug control	Escherichia coli	NA	NA	NA	NA	NA	NA	NA	PRJNA606990	SRP249893	NA	SAMN14119827	SRS6162972	2020-02-19	2020-02-18	ESC_QA5889AA	Assembled	469	147370	4959845	Escherichia coli / Shigella;82.3%	124	27277	4.1	ESC_IB9374AA_AS	SRR11105475;ILLUMINA;Paired;;SRX7743142	131658	131658	131658	131658	131658	131658
SRR11105476	ESC_QA5890AA	ST20193088	Livestock	Swine	2019	11	NA	NA	Asia	China	Sichuan	NA	Chengdu	NA	30.63	103.99	Chengdu institute for food and drug control	Escherichia coli	NA	NA	NA	NA	NA	NA	NA	PRJNA606990	SRP249893	NA	SAMN14119826	SRS6162971	2020-02-19	2020-02-18	ESC_QA5890AA	Assembled	693	233770	4727994	Escherichia coli / Shigella;90.62%	99	27874	4.1	ESC_IB9373AA_AS	SRR11105476;ILLUMINA;Paired;;SRX7743141	131659	131659	131659	131659	131659	45270
SRR11105484	ESC_QA5898AA	ST20192618	Livestock	Swine	2019	11	NA	NA	Asia	China	Sichuan	NA	Chengdu	NA	30.63	103.99	Chengdu institute for food and drug control	Escherichia coli	NA	NA	NA	NA	NA	NA	NA	PRJNA606990	SRP249893	NA	SAMN14119809	SRS6162963	2020-02-19	2020-02-18	ESC_QA5898AA	Assembled	562	83559	4680312	Escherichia coli / Shigella;93.59%	171	22948	4.1	ESC_IB9365AA_AS	SRR11105484;ILLUMINA;Paired;;SRX7743133	131666	131666	131666	131666	131666	131666
SRR11105485	ESC_QA5899AA	ST20192610	Livestock	Swine	2019	11	NA	NA	Asia	China	Sichuan	NA	Chengdu	NA	30.63	103.99	Chengdu institute for food and drug control	Escherichia coli	NA	NA	NA	NA	NA	NA	NA	PRJNA606990	SRP249893	NA	SAMN14119797	SRS6162962	2020-02-19	2020-02-18	ESC_QA5899AA	Assembled	452	314286	4799437	Escherichia coli / Shigella;91.99%	71	105223	4.1	ESC_IB9364AA_AS	SRR11105485;ILLUMINA;Paired;;SRX7743132	131665	131665	131665	131665	131665	131665
SRR11484429	ESC_RA0015AA	0.2539	Livestock	Swine	2000	NA	NA	NA	Asia	China	Beijing	NA	Beijing	NA	35.8	104.1	FDA Center for Food Safety and Applied Nutrition	Escherichia coli	NA	NA	NA	NA	NA	NA	NA	PRJNA357722	SRP101500	NA	SAMN14503591	SRS6429258	2020-04-08	2020-04-05	ESC_RA0015AA	Assembled	229	118098	4699663	Escherichia coli / Shigella;87.37%	119	21483	4.1	ESC_KB3850AA_AS	SRR11484429;ILLUMINA;Paired;;SRX8060607	135071	135071	135071	135071	28563	28563
SRR11484430	ESC_RA0016AA	0.2513	Livestock	Swine	2000	NA	NA	NA	Asia	China	Beijing	NA	Beijing	NA	35.8	104.1	FDA Center for Food Safety and Applied Nutrition	Escherichia coli	NA	NA	NA	NA	NA	NA	NA	PRJNA357722	SRP101500	NA	SAMN14503590	SRS6429257	2020-04-08	2020-04-05	ESC_RA0016AA	Assembled	249	91022	4848026	Escherichia coli / Shigella;91.92%	146	15770	4.1	ESC_KB4362AA_AS	SRR11484430;ILLUMINA;Paired;;SRX8060606	135432	103726	103726	103726	103726	33323
GCF004328685	ESC_RA3813AA	D72	Livestock	Swine	2017	10	NA	NA	Asia	China	Henan	NA	NA	NA	NA	NA	Henan Agricultural University	Escherichia coli	NA	NA	NA	NA	NA	NA	NA	PRJNA224116	NA	NA	SAMN10768946	NA	2020-05-07	2019-03-06	ESC_RA3813AA	Assembled	1	4593539	4851057	NA	5	0	NaN	ESC_LB2487AA_AS	GCF_004328685;Complete Genome;;;	136955	136955	136955	136955	136955	136955
GCF004924255	ESC_RA3792AA	YSP8-1	Livestock	Swine	2017	7	NA	NA	Asia	China	Guangdong	NA	NA	NA	22.58	113.08	South China Agricultural University	Escherichia coli	NA	NA	NA	NA	NA	NA	NA	PRJNA224116	NA	NA	SAMN11087650	NA	2020-05-07	2019-04-30	ESC_RA3792AA	Assembled	1	4722675	5111490	NA	3	0	NaN	ESC_LB2453AA_AS	GCF_004924255;Complete Genome;;;	136989	136989	136989	136989	136989	136989
GCF004924275	ESC_RA3791AA	LHM10-1	Livestock	Swine	2017	7	NA	NA	Asia	China	Jiangxi	NA	NA	NA	28.07	115.53	South China Agricultural University	Escherichia coli	NA	NA	NA	NA	NA	NA	NA	PRJNA224116	NA	NA	SAMN11087649	NA	2020-05-07	2019-04-30	ESC_RA3791AA	Assembled	1	4805539	5115704	NA	7	0	NaN	ESC_LB2452AA_AS	GCF_004924275;Complete Genome;;;	136992	136992	136992	136992	69272	31596
GCF004924355	ESC_RA3790AA	G3X16-2	Livestock	Swine	2017	8	NA	NA	Asia	China	Guangxi	NA	NA	NA	23.1	109.6	South China Agricultural University	Escherichia coli	NA	NA	NA	NA	NA	NA	NA	PRJNA224116	NA	NA	SAMN11180601	NA	2020-05-07	2019-04-30	ESC_RA3790AA	Assembled	1	4782144	5186669	NA	3	0	NaN	ESC_LB2451AA_AS	GCF_004924355;Complete Genome;;;	136990	136990	136990	136990	136990	3125
GCF007833255	ESC_RA3757AA	PU-1	Livestock	Swine	2013	11	NA	NA	Asia	China	NA	Xinhuang Dong Autonomous County	NA	NA	NA	NA	Nanjing Agricultural University	Escherichia coli	NA	NA	NA	NA	NA	NA	NA	PRJNA224116	NA	NA	SAMN12389475	NA	2020-05-07	2019-08-05	ESC_RA3757AA	Assembled	1	5126272	5412194	NA	2	0	NaN	ESC_LB2351AA_AS	GCF_007833255;Complete Genome;;;	137170	137170	137170	137170	79218	79218
GCF008807135	ESC_RA3722AA	YPE10	Livestock	Swine	2019	6	NA	NA	Asia	China	Jiangsu	NA	NA	NA	32.24	119.26	Yangzhou University	Escherichia coli	NA	NA	NA	NA	NA	NA	NA	PRJNA224116	NA	NA	SAMN12233488	NA	2020-05-07	2019-10-03	ESC_RA3722AA	Assembled	1	4860533	5137627	NA	6	0	NaN	ESC_LB2263AA_AS	GCF_008807135;Complete Genome;;;	137252	137252	137252	137252	137252	137252
GCF008807155	ESC_RA3721AA	YPE12	Livestock	Swine	2019	6	NA	NA	Asia	China	Jiangsu	NA	NA	NA	32.24	119.26	Yangzhou University	Escherichia coli	NA	NA	NA	NA	NA	NA	NA	PRJNA224116	NA	NA	SAMN12233489	NA	2020-05-07	2019-10-03	ESC_RA3721AA	Assembled	1	4735153	5070189	NA	5	0	NaN	ESC_LB2262AA_AS	GCF_008807155;Complete Genome;;;	137245	137245	137245	137245	39383	39383
GCF008807295	ESC_RA3720AA	YPE3	Livestock	Swine	2019	6	NA	NA	Asia	China	Jiangsu	NA	NA	NA	32.24	119.26	Yangzhou University	Escherichia coli	NA	NA	NA	NA	NA	NA	NA	PRJNA224116	NA	NA	SAMN12233487	NA	2020-05-07	2019-10-03	ESC_RA3720AA	Assembled	1	4662393	4873760	NA	4	0	NaN	ESC_LB2261AA_AS	GCF_008807295;Complete Genome;;;	137253	137253	137253	137245	39383	39383
GCF009671045	ESC_RA3704AA	1916D18	Livestock	Swine	2019	7	NA	NA	Asia	China	Henan	NA	NA	NA	NA	NA	Henan Agricultural University	Escherichia coli	NA	NA	NA	NA	NA	NA	NA	PRJNA224116	NA	NA	SAMN13242665	NA	2020-05-07	2019-11-19	ESC_RA3704AA	Assembled	1	4828364	4966215	NA	3	0	NaN	ESC_LB2216AA_AS	GCF_009671045;Complete Genome;;;	137783	137783	137783	137783	137783	137783
GCF009671085	ESC_RA3703AA	1916D6	Livestock	Swine	2019	7	NA	NA	Asia	China	Henan	NA	NA	NA	NA	NA	Henan Agricultural University	Escherichia coli	NA	NA	NA	NA	NA	NA	NA	PRJNA224116	NA	NA	SAMN13242769	NA	2020-05-07	2019-11-19	ESC_RA3703AA	Assembled	1	4734139	4866996	NA	3	0	NaN	ESC_LB2215AA_AS	GCF_009671085;Complete Genome;;;	137788	137788	137245	137245	39383	39383
GCF009671105	ESC_RA3702AA	1919D3	Livestock	Swine	2019	7	NA	NA	Asia	China	Henan	NA	NA	NA	NA	NA	Henan Agricultural University	Escherichia coli	NA	NA	NA	NA	NA	NA	NA	PRJNA224116	NA	NA	SAMN13242782	NA	2020-05-07	2019-11-19	ESC_RA3702AA	Assembled	1	4710181	5024825	NA	3	0	NaN	ESC_LB2214AA_AS	GCF_009671105;Complete Genome;;;	137787	137787	137787	137787	137787	137787
GCF009671125	ESC_RA3701AA	1919D62	Livestock	Swine	2019	7	NA	NA	Asia	China	Henan	NA	NA	NA	NA	NA	Henan Agricultural University	Escherichia coli	NA	NA	NA	NA	NA	NA	NA	PRJNA224116	NA	NA	SAMN13242790	NA	2020-05-07	2019-11-19	ESC_RA3701AA	Assembled	1	4669207	4969394	NA	3	0	NaN	ESC_LB2213AA_AS	GCF_009671125;Complete Genome;;;	137780	137780	137780	137780	137780	137780
GCF009738145	ESC_RA3697AA	NT1F31	Livestock	Swine	2018	5	NA	NA	Asia	China	Jiangsu	Chongchuan District	Nantong	NA	32.01	120.86	Yangzhou University	Escherichia coli	NA	NA	NA	NA	NA	NA	NA	PRJNA224116	NA	NA	SAMN12996975	NA	2020-05-07	2019-12-10	ESC_RA3697AA	Assembled	1	4710443	5034814	NA	4	0	NaN	ESC_LB2207AA_AS	GCF_009738145;Complete Genome;;;	137782	137782	137782	137782	137782	137782
GCF009914295	ESC_RA3667AA	PE15	Livestock	Swine	2018	4	NA	NA	Asia	China	Henan	NA	NA	NA	NA	NA	Henan Agricultural University	Escherichia coli	NA	NA	NA	NA	NA	NA	NA	PRJNA224116	NA	NA	SAMN12264954	NA	2020-05-07	2020-01-22	ESC_RA3667AA	Assembled	1	4829265	5047444	NA	4	0	NaN	ESC_LB2171AA_AS	GCF_009914295;Complete Genome;;;	137859	137859	137859	137859	137859	137859
GCF011045875	ESC_RA3643AA	ZF31	Livestock	Swine	2018	5	NA	NA	Asia	China	Jiangsu	Chongchuan District	Nantong	NA	31.41	120.11	Yangzhou University	Escherichia coli	NA	NA	NA	NA	NA	NA	NA	PRJNA224116	NA	NA	SAMN13742197	NA	2020-05-07	2020-03-02	ESC_RA3643AA	Assembled	1	4658723	4792435	NA	6	0	NaN	ESC_LB2123AA_AS	GCF_011045875;Complete Genome;;;	137893	126938	126938	126938	126938	126938
GCF011045895	ESC_RA3642AA	ZF34	Livestock	Swine	2018	5	NA	NA	Asia	China	Jiangsu	Chongchuan District	Nantong	NA	31.41	120.11	Yangzhou University	Escherichia coli	NA	NA	NA	NA	NA	NA	NA	PRJNA224116	NA	NA	SAMN13743100	NA	2020-05-07	2020-03-02	ESC_RA3642AA	Assembled	1	4659400	4789677	NA	6	0	NaN	ESC_LB2122AA_AS	GCF_011045895;Complete Genome;;;	137893	126938	126938	126938	126938	126938
GCF011691525	ESC_RA3625AA	STB20-1	Livestock	Swine	2017	8	NA	NA	Asia	China	Jiangsu	NA	NA	NA	31.45	119.18	South China Agricultural University	Escherichia coli	NA	NA	NA	NA	NA	NA	NA	PRJNA224116	NA	NA	SAMN12026942	NA	2020-05-07	2020-03-24	ESC_RA3625AA	Assembled	1	4695656	4793022	NA	2	0	NaN	ESC_LB2100AA_AS	GCF_011691525;Complete Genome;;;	137912	137912	137912	137245	39383	39383
GCF011996085	ESC_RA3622AA	CAU16175	Livestock	Swine	2016	NA	NA	NA	Asia	China	Hunan Province	NA	NA	NA	NA	NA	CAU	Escherichia coli	NA	NA	NA	NA	NA	NA	NA	PRJNA224116	NA	NA	SAMN13705263	SRS5929616	2020-05-07	2020-04-03	ESC_RA3622AA	Assembled	1	5615389	6068178	NA	7	0	NaN	ESC_LB2097AA_AS	GCF_011996085;Complete Genome;;;	137916	137916	137916	137916	137916	137916
GCF012516455	ESC_RA3619AA	SFE8	Livestock	Swine	2019	6	NA	NA	Asia	China	Sichuan	NA	NA	NA	NA	NA	Sichuan University	Escherichia coli	NA	NA	NA	NA	NA	NA	NA	PRJNA224116	NA	NA	SAMN14558608	NA	2020-05-07	2020-04-19	ESC_RA3619AA	Assembled	1	5061372	5214762	NA	3	0	NaN	ESC_LB2091AA_AS	GCF_012516455;Complete Genome;;;	137924	137924	137924	137924	137924	137924
GCF012537835	ESC_RA3618AA	SCZE5	Livestock	Swine	2019	6	NA	NA	Asia	China	Sichuan	NA	NA	NA	NA	NA	Sichuan University	Escherichia coli	NA	NA	NA	NA	NA	NA	NA	PRJNA224116	NA	NA	SAMN14558879	NA	2020-05-07	2020-04-19	ESC_RA3618AA	Assembled	1	4834675	5092344	NA	5	0	NaN	ESC_LB2090AA_AS	GCF_012537835;Complete Genome;;;	137926	137926	137926	137926	137926	96057
GCF012584495	ESC_RA3617AA	SCLE84	Livestock	Swine	2019	6	NA	NA	Asia	China	Sichuan	NA	NA	NA	NA	NA	Sichuan University	Escherichia coli	NA	NA	NA	NA	NA	NA	NA	PRJNA224116	NA	NA	SAMN14573117	NA	2020-05-07	2020-04-21	ESC_RA3617AA	Assembled	1	5024521	5384463	NA	4	0	NaN	ESC_LB2089AA_AS	GCF_012584495;Complete Genome;;;	137925	137925	137925	137925	137925	137925
SRR10828046	ESC_RA2076AA	CAU16177	Livestock	Swine	2016	NA	NA	NA	Asia	China	Hunan Province	NA	NA	NA	NA	NA	China agricultural university	Escherichia coli	NA	NA	NA	NA	NA	NA	NA	PRJNA598918	SRP239451	NA	SAMN13702547	SRS5942823	2020-05-01	2020-04-01	ESC_RA2076AA	Assembled	308	88088	5421030	Escherichia coli / Shigella;95.14%	258	47174	4.1	ESC_LB1203AA_AS	SRR10828046;ILLUMINA;Paired;;SRX7501423	136859	136859	136859	136859	136859	136859
SRR10828047	ESC_RA2077AA	CAU16060	Livestock	Swine	2016	NA	NA	NA	Asia	China	Shandong	NA	NA	NA	NA	NA	China agricultural university	Escherichia coli	NA	NA	NA	NA	NA	NA	NA	PRJNA598918	SRP239451	NA	SAMN13702546	SRS5942822	2020-05-01	2020-04-01	ESC_RA2077AA	Assembled	355	58145	5528696	Escherichia coli / Shigella;93.75%	337	55532	4.1	ESC_LB1202AA_AS	SRR10828047;ILLUMINA;Paired;;SRX7501422	136860	136860	136860	136860	136860	95752
SRR10828048	ESC_RA2078AA	CAU15134	Livestock	Swine	2015	NA	NA	NA	Asia	China	Liaoning Province	NA	NA	NA	NA	NA	China agricultural university	Escherichia coli	NA	NA	NA	NA	NA	NA	NA	PRJNA598918	SRP239451	NA	SAMN13702545	SRS5942821	2020-05-01	2020-04-01	ESC_RA2078AA	Assembled	358	59426	5620543	Escherichia coli / Shigella;93.33%	317	64928	4.1	ESC_LB1201AA_AS	SRR10828048;ILLUMINA;Paired;;SRX7501421	136861	136861	136861	136861	136861	95752
SRR11817624	ESC_RA4849AA	SYSUSCAA247	Livestock	Swine	2016	10	NA	NA	Asia	China	Guangdong	NA	NA	NA	23.06	113.15	Sun Yat-sen University	Escherichia coli	NA	NA	NA	NA	NA	NA	NA	PRJNA593695	SRP262450	NA	SAMN14968775	SRS6684112	2020-05-20	2020-05-20	ESC_RA4849AA	Assembled	401	100993	4859247	Escherichia coli / Shigella;88.89%	154	175351	4.1	ESC_LB4604AA_AS	SRR11817624;ILLUMINA;Paired;;SRX8368597	138915	138915	138915	138915	138915	138915
SRR11939515	ESC_RA5943AA	SCAA531	Livestock	Swine	2016	NA	NA	NA	Asia	China	Guangdong	NA	NA	NA	22.26	112.57	Sun Yat-sen University	Escherichia coli	NA	NA	NA	NA	NA	NA	NA	PRJNA593695	SRP262450	NA	SAMN15150489	SRS6784332	2020-06-09	2020-06-06	ESC_RA5943AA	Assembled	494	113078	4773545	Escherichia coli / Shigella;94.64%	116	22780	4.1	ESC_LB7241AA_AS	SRR11939515;ILLUMINA;Paired;;SRX8484023	95882	95882	95882	95882	95882	95882
SRR11939516	ESC_RA5944AA	SCAA248	Livestock	Swine	2016	NA	NA	NA	Asia	China	Guangdong	NA	NA	NA	22.26	112.57	Sun Yat-sen University	Escherichia coli	NA	NA	NA	NA	NA	NA	NA	PRJNA593695	SRP262450	NA	SAMN15150488	SRS6784331	2020-06-09	2020-06-06	ESC_RA5944AA	Assembled	412	91655	4697343	Escherichia coli / Shigella;92.52%	140	53747	4.1	ESC_LB7240AA_AS	SRR11939516;ILLUMINA;Paired;;SRX8484022	140271	140271	140271	140271	140271	140271
SRR11939524	ESC_RA5952AA	SCCB1903	Livestock	Swine	2018	NA	NA	NA	Asia	China	Guangdong	NA	NA	NA	22.26	112.57	Sun Yat-sen University	Escherichia coli	NA	NA	NA	NA	NA	NA	NA	PRJNA593695	SRP262450	NA	SAMN15150510	SRS6784323	2020-06-09	2020-06-06	ESC_RA5952AA	Assembled	323	115496	5465287	Escherichia coli / Shigella;91.94%	179	31471	4.1	ESC_LB7232AA_AS	SRR11939524;ILLUMINA;Paired;;SRX8484014	95986	95986	95986	95986	95986	95986
SRR11939525	ESC_RA5953AA	SCCA320	Livestock	Swine	2018	NA	NA	NA	Asia	China	Guangdong	NA	NA	NA	22.26	112.57	Sun Yat-sen University	Escherichia coli	NA	NA	NA	NA	NA	NA	NA	PRJNA593695	SRP262450	NA	SAMN15150509	SRS6784322	2020-06-09	2020-06-06	ESC_RA5953AA	Assembled	241	111172	5114189	Escherichia coli / Shigella;86.64%	207	76610	4.1	ESC_LB7231AA_AS	SRR11939525;ILLUMINA;Paired;;SRX8484013	95782	95782	95782	95782	95782	95782
SRR8885721	ESC_SA6320AA	2019XSD11	Livestock	Swine	2019	1	NA	NA	Asia	China	Shandong	Dongchangfu District	Liaocheng	NA	36.25	116	Beijing Ditan Hospital, Capital Medical University	Escherichia coli	NA	NA	NA	NA	NA	NA	NA	PRJNA532458	SRP192184	NA	SAMN11400555	SRS4614283	2020-10-01	2020-05-11	ESC_SA6320AA	Assembled	457	160610	5143305	Escherichia coli / Shigella;90.48%	125	25439	4.1	ESC_NB4539AA_AS	SRR8885721;ILLUMINA;Paired;;SRX5671452	145944	145944	145944	145944	145944	145944
SRR8885723	ESC_SA6322AA	2019XSD9	Livestock	Swine	2019	1	NA	NA	Asia	China	Shandong	Dongchangfu District	Liaocheng	NA	36.25	116	Beijing Ditan Hospital, Capital Medical University	Escherichia coli	NA	NA	NA	NA	NA	NA	NA	PRJNA532458	SRP192184	NA	SAMN11400553	SRS4614281	2020-10-01	2020-05-11	ESC_SA6322AA	Assembled	487	137780	5169463	Escherichia coli / Shigella;92.72%	156	22013	4.1	ESC_NB4537AA_AS	SRR8885723;ILLUMINA;Paired;;SRX5671450	145945	145945	145945	145945	145945	95612
SRR8885724	ESC_SA6323AA	2019XSD10	Livestock	Swine	2019	1	NA	NA	Asia	China	Shandong	Dongchangfu District	Liaocheng	NA	36.25	116	Beijing Ditan Hospital, Capital Medical University	Escherichia coli	NA	NA	NA	NA	NA	NA	NA	PRJNA532458	SRP192184	NA	SAMN11400554	SRS4614280	2020-10-01	2020-05-11	ESC_SA6323AA	Assembled	298	147689	5124024	Escherichia coli / Shigella;87.99%	201	31176	4.1	ESC_NB4536AA_AS	SRR8885724;ILLUMINA;Paired;;SRX5671449	145950	145950	145950	145950	145950	145950
SRR8885725	ESC_SA6324AA	2019XSD6	Livestock	Swine	2019	1	NA	NA	Asia	China	Shandong	Dongchangfu District	Liaocheng	NA	36.25	116	Beijing Ditan Hospital, Capital Medical University	Escherichia coli	NA	NA	NA	NA	NA	NA	NA	PRJNA532458	SRP192184	NA	SAMN11400551	SRS4614279	2020-10-01	2020-05-11	ESC_SA6324AA	Assembled	420	262508	4867054	Escherichia coli / Shigella;92.42%	120	25751	4.1	ESC_NB4535AA_AS	SRR8885725;ILLUMINA;Paired;;SRX5671448	145951	145951	145951	145951	145951	95868
SRR8885726	ESC_SA6325AA	2019XSD8	Livestock	Swine	2019	1	NA	NA	Asia	China	Shandong	Dongchangfu District	Liaocheng	NA	36.25	116	Beijing Ditan Hospital, Capital Medical University	Escherichia coli	NA	NA	NA	NA	NA	NA	NA	PRJNA532458	SRP192184	NA	SAMN11400552	SRS4614278	2020-10-01	2020-05-11	ESC_SA6325AA	Assembled	469	130446	4734902	Escherichia coli / Shigella;91.27%	146	31270	4.1	ESC_NB4534AA_AS	SRR8885726;ILLUMINA;Paired;;SRX5671447	145946	145946	145946	137245	39383	39383
SRR9990169	ESC_SA5492AA	Mcr-CP120	Livestock	Swine	2016	11	NA	NA	Asia	China	Sichuan	NA	NA	NA	29.59	103.75	Beijing Ditan Hospital, Capital Medical University	Escherichia coli	NA	NA	NA	NA	NA	NA	NA	PRJNA560609	SRP218630	NA	SAMN12586830	SRS5281548	2020-10-01	2020-09-15	ESC_SA5492AA	Assembled	566	190147	5021799	Escherichia coli / Shigella;100.0%	90	21276	4.1	ESC_NB5388AA_AS	SRR9990169;ILLUMINA;Paired;;SRX6729680	146437	146437	146437	146437	146437	146437
SRR9990170	ESC_SA5493AA	Mcr-CP70	Livestock	Swine	2016	7	NA	NA	Asia	China	Sichuan	Fucheng District	Mianyang	NA	31.45	104.75	Beijing Ditan Hospital, Capital Medical University	Escherichia coli	NA	NA	NA	NA	NA	NA	NA	PRJNA560609	SRP218630	NA	SAMN12586809	SRS5281547	2020-10-01	2020-09-15	ESC_SA5493AA	Assembled	519	119510	4666761	Escherichia coli / Shigella;91.04%	106	29387	4.1	ESC_NB5387AA_AS	SRR9990170;ILLUMINA;Paired;;SRX6729679	146310	146310	146310	146310	146310	76516
SRR9990171	ESC_SA5494AA	Mcr-CP69	Livestock	Swine	2016	7	NA	NA	Asia	China	Sichuan	Fucheng District	Mianyang	NA	31.45	104.75	Beijing Ditan Hospital, Capital Medical University	Escherichia coli	NA	NA	NA	NA	NA	NA	NA	PRJNA560609	SRP218630	NA	SAMN12586808	SRS5281546	2020-10-01	2020-09-15	ESC_SA5494AA	Assembled	454	76599	4734465	Escherichia coli / Shigella;91.77%	201	19608	4.1	ESC_NB5386AA_AS	SRR9990171;ILLUMINA;Paired;;SRX6729678	146448	146448	146448	146448	146448	146448
SRR9990172	ESC_SA5495AA	Mcr-CP64	Livestock	Swine	2016	7	NA	NA	Asia	China	Sichuan	Fucheng District	Mianyang	NA	31.45	104.75	Beijing Ditan Hospital, Capital Medical University	Escherichia coli	NA	NA	NA	NA	NA	NA	NA	PRJNA560609	SRP218630	NA	SAMN12586803	SRS5281545	2020-10-01	2020-09-15	ESC_SA5495AA	Assembled	602	126002	4666260	Escherichia coli / Shigella;90.91%	104	27689	4.1	ESC_NB5385AA_AS	SRR9990172;ILLUMINA;Paired;;SRX6729677	146310	146310	146310	146310	146310	76516
SRR9990173	ESC_SA5496AA	Mcr-CP63	Livestock	Swine	2016	7	NA	NA	Asia	China	Sichuan	Fucheng District	Mianyang	NA	31.45	104.75	Beijing Ditan Hospital, Capital Medical University	Escherichia coli	NA	NA	NA	NA	NA	NA	NA	PRJNA560609	SRP218630	NA	SAMN12586802	SRS5281544	2020-10-01	2020-09-15	ESC_SA5496AA	Assembled	559	106397	4718701	Escherichia coli / Shigella;90.0%	117	17557	4.1	ESC_NB5384AA_AS	SRR9990173;ILLUMINA;Paired;;SRX6729676	146441	146441	146441	146310	146310	76516
SRR9990174	ESC_SA5497AA	Mcr-CP62	Livestock	Swine	2016	7	NA	NA	Asia	China	Sichuan	Fucheng District	Mianyang	NA	31.45	104.75	Beijing Ditan Hospital, Capital Medical University	Escherichia coli	NA	NA	NA	NA	NA	NA	NA	PRJNA560609	SRP218630	NA	SAMN12586801	SRS5281543	2020-10-01	2020-09-15	ESC_SA5497AA	Assembled	443	208125	5025991	Escherichia coli / Shigella;95.92%	67	15128	4.1	ESC_NB5383AA_AS	SRR9990174;ILLUMINA;Paired;;SRX6729675	146457	146457	146457	146457	146457	146457
SRR9990175	ESC_SA5498AA	Mcr-CP59	Livestock	Swine	2016	7	NA	NA	Asia	China	Sichuan	Fucheng District	Mianyang	NA	31.45	104.75	Beijing Ditan Hospital, Capital Medical University	Escherichia coli	NA	NA	NA	NA	NA	NA	NA	PRJNA560609	SRP218630	NA	SAMN12586800	SRS5281542	2020-10-01	2020-09-15	ESC_SA5498AA	Assembled	479	203769	4928595	Escherichia coli / Shigella;89.06%	90	12738	4.1	ESC_NB5382AA_AS	SRR9990175;ILLUMINA;Paired;;SRX6729674	146444	146444	146444	146444	146444	146444
SRR9990176	ESC_SA5499AA	Mcr-CP68	Livestock	Swine	2016	7	NA	NA	Asia	China	Sichuan	Fucheng District	Mianyang	NA	31.45	104.75	Beijing Ditan Hospital, Capital Medical University	Escherichia coli	NA	NA	NA	NA	NA	NA	NA	PRJNA560609	SRP218630	NA	SAMN12586807	SRS5281541	2020-10-01	2020-09-15	ESC_SA5499AA	Assembled	576	87487	4815837	Escherichia coli / Shigella;91.05%	158	22643	4.1	ESC_NB5381AA_AS	SRR9990176;ILLUMINA;Paired;;SRX6729673	146449	146449	146449	146449	146449	146449
SRR9990177	ESC_SA5500AA	Mcr-CP67	Livestock	Swine	2016	7	NA	NA	Asia	China	Sichuan	Fucheng District	Mianyang	NA	31.45	104.75	Beijing Ditan Hospital, Capital Medical University	Escherichia coli	NA	NA	NA	NA	NA	NA	NA	PRJNA560609	SRP218630	NA	SAMN12586806	SRS5281540	2020-10-01	2020-09-15	ESC_SA5500AA	Assembled	553	66787	4979763	Escherichia coli / Shigella;90.98%	220	28180	4.1	ESC_NB5380AA_AS	SRR9990177;ILLUMINA;Paired;;SRX6729672	146455	146455	146455	146455	39235	39235
SRR9990178	ESC_SA5501AA	Mcr-CP66-4	Livestock	Swine	2016	7	NA	NA	Asia	China	Sichuan	Fucheng District	Mianyang	NA	31.45	104.75	Beijing Ditan Hospital, Capital Medical University	Escherichia coli	NA	NA	NA	NA	NA	NA	NA	PRJNA560609	SRP218630	NA	SAMN12586805	SRS5281539	2020-10-01	2020-09-15	ESC_SA5501AA	Assembled	557	122557	4934210	Escherichia coli / Shigella;94.24%	148	21835	4.1	ESC_NB5379AA_AS	SRR9990178;ILLUMINA;Paired;;SRX6729671	146447	146447	146447	146447	146447	146447
SRR9990179	ESC_SA5502AA	Mcr-CP65	Livestock	Swine	2016	7	NA	NA	Asia	China	Sichuan	Fucheng District	Mianyang	NA	31.45	104.75	Beijing Ditan Hospital, Capital Medical University	Escherichia coli	NA	NA	NA	NA	NA	NA	NA	PRJNA560609	SRP218630	NA	SAMN12586804	SRS5281538	2020-10-01	2020-09-15	ESC_SA5502AA	Assembled	473	269125	5228500	Escherichia coli / Shigella;93.76%	94	16031	4.1	ESC_NB5378AA_AS	SRR9990179;ILLUMINA;Paired;;SRX6729670	146446	146446	146446	146446	146446	146446
SRR9990182	ESC_SA5505AA	Mcr-CP52	Livestock	Swine	2016	7	NA	NA	Asia	China	Sichuan	Fucheng District	Mianyang	NA	31.45	104.75	Beijing Ditan Hospital, Capital Medical University	Escherichia coli	NA	NA	NA	NA	NA	NA	NA	PRJNA560609	SRP218630	NA	SAMN12586796	SRS5281535	2020-10-01	2020-09-15	ESC_SA5505AA	Assembled	519	126002	4657921	Escherichia coli / Shigella;90.42%	102	25343	4.1	ESC_NB5375AA_AS	SRR9990182;ILLUMINA;Paired;;SRX6729667	146452	146452	146310	146310	146310	76516
SRR9990183	ESC_SA5506AA	Mcr-CP54	Livestock	Swine	2016	7	NA	NA	Asia	China	Sichuan	Fucheng District	Mianyang	NA	31.45	104.75	Beijing Ditan Hospital, Capital Medical University	Escherichia coli	NA	NA	NA	NA	NA	NA	NA	PRJNA560609	SRP218630	NA	SAMN12586797	SRS5281534	2020-10-01	2020-09-15	ESC_SA5506AA	Assembled	485	120030	5152030	Escherichia coli / Shigella;94.91%	182	53223	4.1	ESC_NB5374AA_AS	SRR9990183;ILLUMINA;Paired;;SRX6729666	146453	146453	146453	146453	146453	95660
SRR9990184	ESC_SA5507AA	Mcr-CP25	Livestock	Swine	2016	7	NA	NA	Asia	China	Sichuan	Fucheng District	Mianyang	NA	31.45	104.75	Beijing Ditan Hospital, Capital Medical University	Escherichia coli	NA	NA	NA	NA	NA	NA	NA	PRJNA560609	SRP218630	NA	SAMN12586790	SRS5281533	2020-10-01	2020-09-15	ESC_SA5507AA	Assembled	520	126002	4724417	Escherichia coli / Shigella;92.52%	111	22435	4.1	ESC_NB5373AA_AS	SRR9990184;ILLUMINA;Paired;;SRX6729665	146310	146310	146310	146310	146310	76516
SRR9990185	ESC_SA5508AA	Mcr-CP26	Livestock	Swine	2016	7	NA	NA	Asia	China	Sichuan	Fucheng District	Mianyang	NA	31.45	104.75	Beijing Ditan Hospital, Capital Medical University	Escherichia coli	NA	NA	NA	NA	NA	NA	NA	PRJNA560609	SRP218630	NA	SAMN12586791	SRS5281532	2020-10-01	2020-09-15	ESC_SA5508AA	Assembled	561	172420	4769967	Escherichia coli / Shigella;93.25%	107	13600	4.1	ESC_NB5372AA_AS	SRR9990185;ILLUMINA;Paired;;SRX6729664	146456	146456	146456	146456	146456	146305
SRR9990186	ESC_SA5509AA	Mcr-CP27	Livestock	Swine	2016	7	NA	NA	Asia	China	Sichuan	Fucheng District	Mianyang	NA	31.45	104.75	Beijing Ditan Hospital, Capital Medical University	Escherichia coli	NA	NA	NA	NA	NA	NA	NA	PRJNA560609	SRP218630	NA	SAMN12586792	SRS5281531	2020-10-01	2020-09-15	ESC_SA5509AA	Assembled	500	119122	5153779	Escherichia coli / Shigella;96.38%	179	47800	4.1	ESC_NB5371AA_AS	SRR9990186;ILLUMINA;Paired;;SRX6729663	146454	146454	146454	146453	146453	95660
SRR9990187	ESC_SA5510AA	Mcr-CP41	Livestock	Swine	2016	9	NA	NA	Asia	China	Sichuan	NA	Nanchong	NA	30.82	106.09	Beijing Ditan Hospital, Capital Medical University	Escherichia coli	NA	NA	NA	NA	NA	NA	NA	PRJNA560609	SRP218630	NA	SAMN12586793	SRS5281530	2020-10-01	2020-09-15	ESC_SA5510AA	Assembled	403	209134	5029413	Escherichia coli / Shigella;89.04%	115	32005	4.1	ESC_NB5370AA_AS	SRR9990187;ILLUMINA;Paired;;SRX6729662	146451	146451	146451	146451	146451	146451
SRR9990188	ESC_SA5511AA	Mcr-CP57	Livestock	Swine	2016	7	NA	NA	Asia	China	Sichuan	Fucheng District	Mianyang	NA	31.45	104.75	Beijing Ditan Hospital, Capital Medical University	Escherichia coli	NA	NA	NA	NA	NA	NA	NA	PRJNA560609	SRP218630	NA	SAMN12586798	SRS5281529	2020-10-01	2020-09-15	ESC_SA5511AA	Assembled	527	240136	5245006	Escherichia coli / Shigella;93.92%	95	22223	4.1	ESC_NB5369AA_AS	SRR9990188;ILLUMINA;Paired;;SRX6729661	146467	146467	146467	146467	95959	95959
SRR9990189	ESC_SA5512AA	Mcr-CP58	Livestock	Swine	2016	7	NA	NA	Asia	China	Sichuan	Fucheng District	Mianyang	NA	31.45	104.75	Beijing Ditan Hospital, Capital Medical University	Escherichia coli	NA	NA	NA	NA	NA	NA	NA	PRJNA560609	SRP218630	NA	SAMN12586799	SRS5281528	2020-10-01	2020-09-15	ESC_SA5512AA	Assembled	453	126090	4722800	Escherichia coli / Shigella;91.02%	107	28474	4.1	ESC_NB5368AA_AS	SRR9990189;ILLUMINA;Paired;;SRX6729660	146310	146310	146310	146310	146310	76516
SRR9990190	ESC_SA5513AA	Mcr-CP13	Livestock	Swine	2016	7	NA	NA	Asia	China	Sichuan	Fucheng District	Mianyang	NA	31.45	104.75	Beijing Ditan Hospital, Capital Medical University	Escherichia coli	NA	NA	NA	NA	NA	NA	NA	PRJNA560609	SRP218630	NA	SAMN12586781	SRS5281527	2020-10-01	2020-09-15	ESC_SA5513AA	Assembled	554	119510	4667523	Escherichia coli / Shigella;89.74%	105	29124	4.1	ESC_NB5367AA_AS	SRR9990190;ILLUMINA;Paired;;SRX6729659	146310	146310	146310	146310	146310	76516
SRR9990191	ESC_SA5514AA	Mcr-CP12	Livestock	Swine	2016	7	NA	NA	Asia	China	Sichuan	Fucheng District	Mianyang	NA	31.45	104.75	Beijing Ditan Hospital, Capital Medical University	Escherichia coli	NA	NA	NA	NA	NA	NA	NA	PRJNA560609	SRP218630	NA	SAMN12586780	SRS5281526	2020-10-01	2020-09-15	ESC_SA5514AA	Assembled	530	113597	4781125	Escherichia coli / Shigella;89.48%	127	23894	4.1	ESC_NB5366AA_AS	SRR9990191;ILLUMINA;Paired;;SRX6729658	146458	146458	146310	146310	146310	76516
SRR9990192	ESC_SA5515AA	Mcr-CP15	Livestock	Swine	2016	7	NA	NA	Asia	China	Sichuan	Fucheng District	Mianyang	NA	31.45	104.75	Beijing Ditan Hospital, Capital Medical University	Escherichia coli	NA	NA	NA	NA	NA	NA	NA	PRJNA560609	SRP218630	NA	SAMN12586783	SRS5281525	2020-10-01	2020-09-15	ESC_SA5515AA	Assembled	599	119510	4757276	Escherichia coli / Shigella;87.91%	125	29370	4.1	ESC_NB5365AA_AS	SRR9990192;ILLUMINA;Paired;;SRX6729657	146459	146310	146310	146310	146310	76516
SRR9990193	ESC_SA5516AA	Mcr-CP14	Livestock	Swine	2016	7	NA	NA	Asia	China	Sichuan	Fucheng District	Mianyang	NA	31.45	104.75	Beijing Ditan Hospital, Capital Medical University	Escherichia coli	NA	NA	NA	NA	NA	NA	NA	PRJNA560609	SRP218630	NA	SAMN12586782	SRS5281524	2020-10-01	2020-09-15	ESC_SA5516AA	Assembled	547	209177	4842833	Escherichia coli / Shigella;85.34%	106	21202	4.1	ESC_NB5364AA_AS	SRR9990193;ILLUMINA;Paired;;SRX6729656	146305	146305	146305	146305	146305	146305
SRR9990194	ESC_SA5517AA	Mcr-CP17	Livestock	Swine	2016	7	NA	NA	Asia	China	Sichuan	Fucheng District	Mianyang	NA	31.45	104.75	Beijing Ditan Hospital, Capital Medical University	Escherichia coli	NA	NA	NA	NA	NA	NA	NA	PRJNA560609	SRP218630	NA	SAMN12586785	SRS5281523	2020-10-01	2020-09-15	ESC_SA5517AA	Assembled	588	73813	5036328	Escherichia coli / Shigella;86.91%	181	26301	4.1	ESC_NB5363AA_AS	SRR9990194;ILLUMINA;Paired;;SRX6729655	146466	146466	146466	146465	146465	146465
SRR9990195	ESC_SA5518AA	Mcr-CP16	Livestock	Swine	2016	7	NA	NA	Asia	China	Sichuan	Fucheng District	Mianyang	NA	31.45	104.75	Beijing Ditan Hospital, Capital Medical University	Escherichia coli	NA	NA	NA	NA	NA	NA	NA	PRJNA560609	SRP218630	NA	SAMN12586784	SRS5281522	2020-10-01	2020-09-15	ESC_SA5518AA	Assembled	596	209177	4844380	Escherichia coli / Shigella;86.07%	108	23689	4.1	ESC_NB5362AA_AS	SRR9990195;ILLUMINA;Paired;;SRX6729654	146462	146462	146305	146305	146305	146305
SRR9990196	ESC_SA5519AA	Mcr-CP20	Livestock	Swine	2016	7	NA	NA	Asia	China	Sichuan	Fucheng District	Mianyang	NA	31.45	104.75	Beijing Ditan Hospital, Capital Medical University	Escherichia coli	NA	NA	NA	NA	NA	NA	NA	PRJNA560609	SRP218630	NA	SAMN12586787	SRS5281521	2020-10-01	2020-09-15	ESC_SA5519AA	Assembled	648	106397	4748440	Escherichia coli / Shigella;87.81%	115	19473	4.1	ESC_NB5361AA_AS	SRR9990196;ILLUMINA;Paired;;SRX6729653	146470	146441	146441	146310	146310	76516
SRR9990197	ESC_SA5520AA	Mcr-CP18	Livestock	Swine	2016	7	NA	NA	Asia	China	Sichuan	Fucheng District	Mianyang	NA	31.45	104.75	Beijing Ditan Hospital, Capital Medical University	Escherichia coli	NA	NA	NA	NA	NA	NA	NA	PRJNA560609	SRP218630	NA	SAMN12586786	SRS5281520	2020-10-01	2020-09-15	ESC_SA5520AA	Assembled	484	101908	4900204	Escherichia coli / Shigella;72.84%	225	160739	4.1	ESC_NB5360AA_AS	SRR9990197;ILLUMINA;Paired;;SRX6729652	146463	146441	146441	146310	146310	76516
SRR9990198	ESC_SA5521AA	Mcr-CP23	Livestock	Swine	2016	7	NA	NA	Asia	China	Sichuan	Fucheng District	Mianyang	NA	31.45	104.75	Beijing Ditan Hospital, Capital Medical University	Escherichia coli	NA	NA	NA	NA	NA	NA	NA	PRJNA560609	SRP218630	NA	SAMN12586789	SRS5281519	2020-10-01	2020-09-15	ESC_SA5521AA	Assembled	540	78044	4915654	Escherichia coli / Shigella;87.97%	184	19734	4.1	ESC_NB5359AA_AS	SRR9990198;ILLUMINA;Paired;;SRX6729651	146465	146465	146465	146465	146465	146465
SRR9990199	ESC_SA5522AA	Mcr-CP21	Livestock	Swine	2016	7	NA	NA	Asia	China	Sichuan	Fucheng District	Mianyang	NA	31.45	104.75	Beijing Ditan Hospital, Capital Medical University	Escherichia coli	NA	NA	NA	NA	NA	NA	NA	PRJNA560609	SRP218630	NA	SAMN12586788	SRS5281518	2020-10-01	2020-09-15	ESC_SA5522AA	Assembled	468	126002	4813209	Escherichia coli / Shigella;91.36%	105	29741	4.1	ESC_NB5358AA_AS	SRR9990199;ILLUMINA;Paired;;SRX6729650	146310	146310	146310	146310	146310	76516
SRR9990203	ESC_SA5526AA	Mcr-SJP1	Livestock	Swine	2016	7	NA	NA	Asia	China	NA	NA	NA	NA	38.02	114.51	Beijing Ditan Hospital, Capital Medical University	Escherichia coli	NA	NA	NA	NA	NA	NA	NA	PRJNA560609	SRP218630	NA	SAMN12586861	SRS5281514	2020-10-01	2020-09-15	ESC_SA5526AA	Assembled	556	188844	5030361	Escherichia coli / Shigella;96.97%	93	9349	4.1	ESC_NB5354AA_AS	SRR9990203;ILLUMINA;Paired;;SRX6729646	146471	146471	146471	146471	146471	4289
SRR9990205	ESC_SA5528AA	Mcr-SJP41	Livestock	Swine	2016	7	NA	NA	Asia	China	NA	NA	NA	NA	38.02	114.51	Beijing Ditan Hospital, Capital Medical University	Escherichia coli	NA	NA	NA	NA	NA	NA	NA	PRJNA560609	SRP218630	NA	SAMN12586863	SRS5281512	2020-10-01	2020-09-15	ESC_SA5528AA	Assembled	600	111801	5628143	Escherichia coli / Shigella;92.87%	291	35551	4.1	ESC_NB5352AA_AS	SRR9990205;ILLUMINA;Paired;;SRX6729644	146472	146472	146472	146472	146472	146472
SRR9990206	ESC_SA5529AA	Mcr-SJP18	Livestock	Swine	2016	7	NA	NA	Asia	China	NA	NA	NA	NA	38.02	114.51	Beijing Ditan Hospital, Capital Medical University	Escherichia coli	NA	NA	NA	NA	NA	NA	NA	PRJNA560609	SRP218630	NA	SAMN12586862	SRS5281511	2020-10-01	2020-09-15	ESC_SA5529AA	Assembled	584	155395	5192053	Escherichia coli / Shigella;85.57%	129	29424	4.1	ESC_NB5351AA_AS	SRR9990206;ILLUMINA;Paired;;SRX6729643	146474	146474	146474	146474	146474	146474
SRR9990207	ESC_SA5530AA	Mcr-SJP88	Livestock	Swine	2016	7	NA	NA	Asia	China	NA	NA	NA	NA	38.02	114.51	Beijing Ditan Hospital, Capital Medical University	Escherichia coli	NA	NA	NA	NA	NA	NA	NA	PRJNA560609	SRP218630	NA	SAMN12586865	SRS5281510	2020-10-01	2020-09-15	ESC_SA5530AA	Assembled	534	86422	5015440	Escherichia coli / Shigella;93.88%	234	25163	4.1	ESC_NB5350AA_AS	SRR9990207;ILLUMINA;Paired;;SRX6729642	146483	146483	146483	146483	146483	146483
SRR9990208	ESC_SA5531AA	Mcr-SJP45	Livestock	Swine	2016	7	NA	NA	Asia	China	NA	NA	NA	NA	38.02	114.51	Tim Johnson	Escherichia coli	NA	NA	NA	NA	NA	NA	NA	PRJNA560609	SRP218630	NA	SAMN12586864	SRS5281509	2020-10-01	2020-09-15	ESC_SA5531AA	Assembled	441	131634	5287564	Escherichia coli / Shigella;94.27%	175	24650	4.1	ESC_NB5349AA_AS	SRR9990208;ILLUMINA;Paired;;SRX6729641	146481	146481	146481	146481	146481	146481
SRR9990209	ESC_SA5532AA	Mcr-SJP90	Livestock	Swine	2016	7	NA	NA	Asia	China	NA	NA	NA	NA	38.02	114.51	Beijing Ditan Hospital, Capital Medical University	Escherichia coli	NA	NA	NA	NA	NA	NA	NA	PRJNA560609	SRP218630	NA	SAMN12586867	SRS5281508	2020-10-01	2020-09-15	ESC_SA5532AA	Assembled	587	91833	5146796	Escherichia coli / Shigella;85.7%	183	31650	4.1	ESC_NB5348AA_AS	SRR9990209;ILLUMINA;Paired;;SRX6729640	146473	146473	146473	146473	146473	146473
SRR9990210	ESC_SA5533AA	Mcr-SJP89	Livestock	Swine	2016	7	NA	NA	Asia	China	NA	NA	NA	NA	38.02	114.51	Beijing Ditan Hospital, Capital Medical University	Escherichia coli	NA	NA	NA	NA	NA	NA	NA	PRJNA560609	SRP218630	NA	SAMN12586866	SRS5281507	2020-10-01	2020-09-15	ESC_SA5533AA	Assembled	561	125853	5071569	Escherichia coli / Shigella;95.54%	154	29029	4.1	ESC_NB5347AA_AS	SRR9990210;ILLUMINA;Paired;;SRX6729639	146479	146479	146479	146479	146479	1195
SRR9990212	ESC_SA5535AA	Mcr-CP137	Livestock	Swine	2016	11	NA	NA	Asia	China	Sichuan	NA	NA	NA	29.59	103.75	Beijing Ditan Hospital, Capital Medical University	Escherichia coli	NA	NA	NA	NA	NA	NA	NA	PRJNA560609	SRP218630	NA	SAMN12586839	SRS5281505	2020-10-01	2020-09-15	ESC_SA5535AA	Assembled	423	223817	4884826	Escherichia coli / Shigella;92.69%	116	14185	4.1	ESC_NB5345AA_AS	SRR9990212;ILLUMINA;Paired;;SRX6729637	146475	146475	146475	146475	146475	146475
SRR9990215	ESC_SA5538AA	Mcr-HP51	Livestock	Swine	2016	11	NA	NA	Asia	China	Henan	NA	NA	NA	34.75	113.75	Beijing Ditan Hospital, Capital Medical University	Escherichia coli	NA	NA	NA	NA	NA	NA	NA	PRJNA560609	SRP218630	NA	SAMN12586852	SRS5281502	2020-10-01	2020-09-15	ESC_SA5538AA	Assembled	557	135320	4806696	Escherichia coli / Shigella;93.74%	112	16656	4.1	ESC_NB5342AA_AS	SRR9990215;ILLUMINA;Paired;;SRX6729634	146482	146482	146482	146482	146482	146482
SRR9990216	ESC_SA5539AA	Mcr-HP57	Livestock	Swine	2016	10	NA	NA	Asia	China	Henan	NA	NA	NA	34.75	113.75	Beijing Ditan Hospital, Capital Medical University	Escherichia coli	NA	NA	NA	NA	NA	NA	NA	PRJNA560609	SRP218630	NA	SAMN12586853	SRS5281501	2020-10-01	2020-09-15	ESC_SA5539AA	Assembled	676	91663	4684101	Escherichia coli / Shigella;95.59%	144	28638	4.1	ESC_NB5341AA_AS	SRR9990216;ILLUMINA;Paired;;SRX6729633	146480	146480	146480	146480	146480	98486
SRR9990221	ESC_SA5544AA	Mcr-HP59	Livestock	Swine	2016	10	NA	NA	Asia	China	Henan	NA	NA	NA	34.75	113.75	Beijing Ditan Hospital, Capital Medical University	Escherichia coli	NA	NA	NA	NA	NA	NA	NA	PRJNA560609	SRP218630	NA	SAMN12586854	SRS5281496	2020-10-01	2020-09-15	ESC_SA5544AA	Assembled	477	147634	4977372	Escherichia coli / Shigella;91.77%	179	25735	4.1	ESC_NB5336AA_AS	SRR9990221;ILLUMINA;Paired;;SRX6729628	146490	146490	146490	146490	146490	146490
SRR9990222	ESC_SA5545AA	Mcr-HP63	Livestock	Swine	2016	12	NA	NA	Asia	China	Henan	NA	NA	NA	34.75	113.75	Beijing Ditan Hospital, Capital Medical University	Escherichia coli	NA	NA	NA	NA	NA	NA	NA	PRJNA560609	SRP218630	NA	SAMN12586855	SRS5281495	2020-10-01	2020-09-15	ESC_SA5545AA	Assembled	543	123320	4993560	Escherichia coli / Shigella;92.71%	133	17533	4.1	ESC_NB5335AA_AS	SRR9990222;ILLUMINA;Paired;;SRX6729627	146487	146487	146487	146487	146487	146487
SRR9990224	ESC_SA5547AA	Mcr-HP16	Livestock	Swine	2016	10	NA	NA	Asia	China	Henan	NA	NA	NA	34.75	113.75	Beijing Ditan Hospital, Capital Medical University	Escherichia coli	NA	NA	NA	NA	NA	NA	NA	PRJNA560609	SRP218630	NA	SAMN12586846	SRS5281493	2020-10-01	2020-09-15	ESC_SA5547AA	Assembled	476	99184	4986521	Escherichia coli / Shigella;90.24%	156	36520	4.1	ESC_NB5333AA_AS	SRR9990224;ILLUMINA;Paired;;SRX6729625	146497	146497	146497	146497	146497	146497
SRR9990226	ESC_SA5549AA	Mcr-CP145	Livestock	Swine	2016	11	NA	NA	Asia	China	Sichuan	NA	NA	NA	29.59	103.75	Beijing Ditan Hospital, Capital Medical University	Escherichia coli	NA	NA	NA	NA	NA	NA	NA	PRJNA560609	SRP218630	NA	SAMN12586844	SRS5281491	2020-10-01	2020-09-15	ESC_SA5549AA	Assembled	535	91370	4762602	Escherichia coli / Shigella;95.51%	162	15281	4.1	ESC_NB5331AA_AS	SRR9990226;ILLUMINA;Paired;;SRX6729623	146489	146489	146489	146489	146297	95718
SRR9990227	ESC_SA5550AA	Mcr-CP144	Livestock	Swine	2016	11	NA	NA	Asia	China	Sichuan	NA	NA	NA	29.59	103.75	Beijing Ditan Hospital, Capital Medical University	Escherichia coli	NA	NA	NA	NA	NA	NA	NA	PRJNA560609	SRP218630	NA	SAMN12586843	SRS5281490	2020-10-01	2020-09-15	ESC_SA5550AA	Assembled	458	79638	4960390	Escherichia coli / Shigella;95.09%	151	35748	4.1	ESC_NB5330AA_AS	SRR9990227;ILLUMINA;Paired;;SRX6729622	146496	146496	146496	146496	146496	146496
SRR9990228	ESC_SA5551AA	Mcr-CP142	Livestock	Swine	2016	11	NA	NA	Asia	China	Sichuan	NA	NA	NA	29.59	103.75	Beijing Ditan Hospital, Capital Medical University	Escherichia coli	NA	NA	NA	NA	NA	NA	NA	PRJNA560609	SRP218630	NA	SAMN12586842	SRS5281489	2020-10-01	2020-09-15	ESC_SA5551AA	Assembled	432	33311	5536980	Escherichia coli / Shigella;94.93%	644	55893	4.1	ESC_NB5329AA_AS	SRR9990228;ILLUMINA;Paired;;SRX6729621	146492	146492	146492	146492	146492	146492
SRR9990229	ESC_SA5552AA	Mcr-CP139	Livestock	Swine	2016	11	NA	NA	Asia	China	Sichuan	NA	NA	NA	29.59	103.75	Beijing Ditan Hospital, Capital Medical University	Escherichia coli	NA	NA	NA	NA	NA	NA	NA	PRJNA560609	SRP218630	NA	SAMN12586841	SRS5281488	2020-10-01	2020-09-15	ESC_SA5552AA	Assembled	486	81153	4923392	Escherichia coli / Shigella;93.71%	205	17550	4.1	ESC_NB5328AA_AS	SRR9990229;ILLUMINA;Paired;;SRX6729620	146502	146502	146502	146502	146502	146502
SRR9990230	ESC_SA5553AA	Mcr-CP138	Livestock	Swine	2016	11	NA	NA	Asia	China	Sichuan	NA	NA	NA	29.59	103.75	Beijing Ditan Hospital, Capital Medical University	Escherichia coli	NA	NA	NA	NA	NA	NA	NA	PRJNA560609	SRP218630	NA	SAMN12586840	SRS5281487	2020-10-01	2020-09-15	ESC_SA5553AA	Assembled	563	126709	4769262	Escherichia coli / Shigella;95.54%	126	11652	4.1	ESC_NB5327AA_AS	SRR9990230;ILLUMINA;Paired;;SRX6729619	146297	146297	146297	146297	146297	95718
SRR9990232	ESC_SA5555AA	Mcr-HP33	Livestock	Swine	2016	8	NA	NA	Asia	China	Henan	NA	NA	NA	34.75	113.75	Beijing Ditan Hospital, Capital Medical University	Escherichia coli	NA	NA	NA	NA	NA	NA	NA	PRJNA560609	SRP218630	NA	SAMN12586848	SRS5281485	2020-10-01	2020-09-15	ESC_SA5555AA	Assembled	513	201968	4797364	Escherichia coli / Shigella;92.85%	94	16386	4.1	ESC_NB5325AA_AS	SRR9990232;ILLUMINA;Paired;;SRX6729617	146300	146300	146300	146300	146300	146300
SRR9990233	ESC_SA5556AA	Mcr-SJP131	Livestock	Swine	2016	8	NA	NA	Asia	China	NA	NA	NA	NA	38.02	114.51	Beijing Ditan Hospital, Capital Medical University	Escherichia coli	NA	NA	NA	NA	NA	NA	NA	PRJNA560609	SRP218630	NA	SAMN12586878	SRS5281484	2020-10-01	2020-09-15	ESC_SA5556AA	Assembled	427	95671	5223857	Escherichia coli / Shigella;89.45%	172	48367	4.1	ESC_NB5324AA_AS	SRR9990233;ILLUMINA;Paired;;SRX6729616	146296	146296	146296	146296	146296	146296
SRR9990234	ESC_SA5557AA	Mcr-SJP135	Livestock	Swine	2016	8	NA	NA	Asia	China	NA	NA	NA	NA	38.02	114.51	Beijing Ditan Hospital, Capital Medical University	Escherichia coli	NA	NA	NA	NA	NA	NA	NA	PRJNA560609	SRP218630	NA	SAMN12586879	SRS5281483	2020-10-01	2020-09-15	ESC_SA5557AA	Assembled	538	192679	5496567	Escherichia coli / Shigella;87.27%	156	39661	4.1	ESC_NB5323AA_AS	SRR9990234;ILLUMINA;Paired;;SRX6729615	146509	146509	146509	146509	146509	22153
SRR9990235	ESC_SA5558AA	Mcr-CP125	Livestock	Swine	2016	11	NA	NA	Asia	China	Sichuan	NA	NA	NA	29.59	103.75	Beijing Ditan Hospital, Capital Medical University	Escherichia coli	NA	NA	NA	NA	NA	NA	NA	PRJNA560609	SRP218630	NA	SAMN12586832	SRS5281482	2020-10-01	2020-09-15	ESC_SA5558AA	Assembled	486	107790	4868736	Escherichia coli / Shigella;92.39%	146	35364	4.1	ESC_NB5322AA_AS	SRR9990235;ILLUMINA;Paired;;SRX6729614	146501	146501	146501	146501	146501	146501
SRR9990236	ESC_SA5559AA	Mcr-CP127	Livestock	Swine	2016	7	NA	NA	Asia	China	Sichuan	Fucheng District	Mianyang	NA	31.45	104.75	Beijing Ditan Hospital, Capital Medical University	Escherichia coli	NA	NA	NA	NA	NA	NA	NA	PRJNA560609	SRP218630	NA	SAMN12586833	SRS5281481	2020-10-01	2020-09-15	ESC_SA5559AA	Assembled	565	209177	4807228	Escherichia coli / Shigella;90.27%	102	17356	4.1	ESC_NB5321AA_AS	SRR9990236;ILLUMINA;Paired;;SRX6729613	146304	146304	146304	146304	146304	146304
SRR9990237	ESC_SA5560AA	Mcr-CP128	Livestock	Swine	2016	7	NA	NA	Asia	China	Sichuan	Fucheng District	Mianyang	NA	31.45	104.75	Beijing Ditan Hospital, Capital Medical University	Escherichia coli	NA	NA	NA	NA	NA	NA	NA	PRJNA560609	SRP218630	NA	SAMN12586834	SRS5281480	2020-10-01	2020-09-15	ESC_SA5560AA	Assembled	663	114139	4883143	Escherichia coli / Shigella;91.54%	163	28681	4.1	ESC_NB5320AA_AS	SRR9990237;ILLUMINA;Paired;;SRX6729612	146495	146495	146495	146495	146495	146495
SRR9990238	ESC_SA5561AA	Mcr-CP129	Livestock	Swine	2016	7	NA	NA	Asia	China	Sichuan	Fucheng District	Mianyang	NA	31.45	104.75	Beijing Ditan Hospital, Capital Medical University	Escherichia coli	NA	NA	NA	NA	NA	NA	NA	PRJNA560609	SRP218630	NA	SAMN12586835	SRS5281479	2020-10-01	2020-09-15	ESC_SA5561AA	Assembled	418	226001	5141155	Escherichia coli / Shigella;92.65%	106	152065	4.1	ESC_NB5319AA_AS	SRR9990238;ILLUMINA;Paired;;SRX6729611	146503	146503	146503	146503	146503	29187
SRR9990239	ESC_SA5562AA	Mcr-CP132	Livestock	Swine	2016	11	NA	NA	Asia	China	Sichuan	NA	NA	NA	29.59	103.75	Beijing Ditan Hospital, Capital Medical University	Escherichia coli	NA	NA	NA	NA	NA	NA	NA	PRJNA560609	SRP218630	NA	SAMN12586836	SRS5281478	2020-10-01	2020-09-15	ESC_SA5562AA	Assembled	581	127924	4848463	Escherichia coli / Shigella;92.8%	134	37116	4.1	ESC_NB5318AA_AS	SRR9990239;ILLUMINA;Paired;;SRX6729610	146494	146494	146494	146494	146494	3561
SRR9990240	ESC_SA5563AA	Mcr-CP133	Livestock	Swine	2016	11	NA	NA	Asia	China	Sichuan	NA	NA	NA	29.59	103.75	Beijing Ditan Hospital, Capital Medical University	Escherichia coli	NA	NA	NA	NA	NA	NA	NA	PRJNA560609	SRP218630	NA	SAMN12586837	SRS5281477	2020-10-01	2020-09-15	ESC_SA5563AA	Assembled	576	126159	4901264	Escherichia coli / Shigella;89.73%	151	46090	4.1	ESC_NB5317AA_AS	SRR9990240;ILLUMINA;Paired;;SRX6729609	146505	146505	146505	146505	146505	146505
SRR9990241	ESC_SA5564AA	Mcr-SJP114	Livestock	Swine	2016	8	NA	NA	Asia	China	NA	NA	NA	NA	38.02	114.51	Beijing Ditan Hospital, Capital Medical University	Escherichia coli	NA	NA	NA	NA	NA	NA	NA	PRJNA560609	SRP218630	NA	SAMN12586870	SRS5281476	2020-10-01	2020-09-15	ESC_SA5564AA	Assembled	561	201992	5143179	Escherichia coli / Shigella;90.43%	142	39046	4.1	ESC_NB5316AA_AS	SRR9990241;ILLUMINA;Paired;;SRX6729608	146499	146499	146499	146499	146499	146499
SRR9990242	ESC_SA5565AA	Mcr-SJP118	Livestock	Swine	2016	8	NA	NA	Asia	China	NA	NA	NA	NA	38.02	114.51	Beijing Ditan Hospital, Capital Medical University	Escherichia coli	NA	NA	NA	NA	NA	NA	NA	PRJNA560609	SRP218630	NA	SAMN12586871	SRS5281475	2020-10-01	2020-09-15	ESC_SA5565AA	Assembled	603	81626	4665603	Escherichia coli / Shigella;93.85%	147	16434	4.1	ESC_NB5315AA_AS	SRR9990242;ILLUMINA;Paired;;SRX6729607	146302	146302	146302	146302	146302	146302
SRR9990243	ESC_SA5566AA	Mcr-SJP119	Livestock	Swine	2016	8	NA	NA	Asia	China	NA	NA	NA	NA	38.02	114.51	Beijing Ditan Hospital, Capital Medical University	Escherichia coli	NA	NA	NA	NA	NA	NA	NA	PRJNA560609	SRP218630	NA	SAMN12586872	SRS5281474	2020-10-01	2020-09-15	ESC_SA5566AA	Assembled	511	79433	4982407	Escherichia coli / Shigella;87.23%	200	45694	4.1	ESC_NB5314AA_AS	SRR9990243;ILLUMINA;Paired;;SRX6729606	146500	146500	146500	146500	146500	146500
SRR9990244	ESC_SA5567AA	Mcr-SJP120	Livestock	Swine	2016	8	NA	NA	Asia	China	NA	NA	NA	NA	38.02	114.51	Beijing Ditan Hospital, Capital Medical University	Escherichia coli	NA	NA	NA	NA	NA	NA	NA	PRJNA560609	SRP218630	NA	SAMN12586873	SRS5281473	2020-10-01	2020-09-15	ESC_SA5567AA	Assembled	532	147694	4833744	Escherichia coli / Shigella;87.96%	105	15924	4.1	ESC_NB5313AA_AS	SRR9990244;ILLUMINA;Paired;;SRX6729605	146309	146309	146309	146309	146309	95948
SRR9990245	ESC_SA5568AA	Mcr-SJP121	Livestock	Swine	2016	8	NA	NA	Asia	China	NA	NA	NA	NA	38.02	114.51	Beijing Ditan Hospital, Capital Medical University	Escherichia coli	NA	NA	NA	NA	NA	NA	NA	PRJNA560609	SRP218630	NA	SAMN12586874	SRS5281472	2020-10-01	2020-09-15	ESC_SA5568AA	Assembled	512	90458	5140789	Escherichia coli / Shigella;93.38%	179	27217	4.1	ESC_NB5312AA_AS	SRR9990245;ILLUMINA;Paired;;SRX6729604	146298	146298	146298	146298	146298	146298
SRR9990246	ESC_SA5569AA	Mcr-SJP127	Livestock	Swine	2016	8	NA	NA	Asia	China	NA	NA	NA	NA	38.02	114.51	Beijing Ditan Hospital, Capital Medical University	Escherichia coli	NA	NA	NA	NA	NA	NA	NA	PRJNA560609	SRP218630	NA	SAMN12586875	SRS5281471	2020-10-01	2020-09-15	ESC_SA5569AA	Assembled	427	106470	5169722	Escherichia coli / Shigella;90.68%	175	40633	4.1	ESC_NB5311AA_AS	SRR9990246;ILLUMINA;Paired;;SRX6729603	146299	146299	146299	146299	146299	146299
SRR9990247	ESC_SA5570AA	Mcr-SJP128	Livestock	Swine	2016	8	NA	NA	Asia	China	NA	NA	NA	NA	38.02	114.51	Beijing Ditan Hospital, Capital Medical University	Escherichia coli	NA	NA	NA	NA	NA	NA	NA	PRJNA560609	SRP218630	NA	SAMN12586876	SRS5281470	2020-10-01	2020-09-15	ESC_SA5570AA	Assembled	513	125969	5065327	Escherichia coli / Shigella;94.11%	164	47986	4.1	ESC_NB5310AA_AS	SRR9990247;ILLUMINA;Paired;;SRX6729602	146303	146303	146303	146303	146303	146303
SRR9990248	ESC_SA5571AA	Mcr-SJP130	Livestock	Swine	2016	8	NA	NA	Asia	China	NA	NA	NA	NA	38.02	114.51	Beijing Ditan Hospital, Capital Medical University	Escherichia coli	NA	NA	NA	NA	NA	NA	NA	PRJNA560609	SRP218630	NA	SAMN12586877	SRS5281469	2020-10-01	2020-09-15	ESC_SA5571AA	Assembled	488	158848	5252118	Escherichia coli / Shigella;85.03%	156	34879	4.1	ESC_NB5309AA_AS	SRR9990248;ILLUMINA;Paired;;SRX6729601	146508	146508	146508	146508	146508	146508
SRR9990249	ESC_SA5572AA	Mcr-CP5	Livestock	Swine	2016	7	NA	NA	Asia	China	Sichuan	Fucheng District	Mianyang	NA	31.45	104.75	Beijing Ditan Hospital, Capital Medical University	Escherichia coli	NA	NA	NA	NA	NA	NA	NA	PRJNA560609	SRP218630	NA	SAMN12586773	SRS5281468	2020-10-01	2020-09-15	ESC_SA5572AA	Assembled	406	192517	4821763	Escherichia coli / Shigella;88.61%	107	15558	4.1	ESC_NB5308AA_AS	SRR9990249;ILLUMINA;Paired;;SRX6729600	146305	146305	146305	146305	146305	146305
SRR9990250	ESC_SA5573AA	Mcr-CP4	Livestock	Swine	2016	7	NA	NA	Asia	China	Sichuan	Fucheng District	Mianyang	NA	31.45	104.75	Beijing Ditan Hospital, Capital Medical University	Escherichia coli	NA	NA	NA	NA	NA	NA	NA	PRJNA560609	SRP218630	NA	SAMN12586772	SRS5281467	2020-10-01	2020-09-15	ESC_SA5573AA	Assembled	533	127080	4771428	Escherichia coli / Shigella;89.54%	97	16215	4.1	ESC_NB5307AA_AS	SRR9990250;ILLUMINA;Paired;;SRX6729599	146306	146306	146306	146306	146306	146306
SRR9990251	ESC_SA5574AA	Mcr-CP2	Livestock	Swine	2016	7	NA	NA	Asia	China	Sichuan	Fucheng District	Mianyang	NA	31.45	104.75	Beijing Ditan Hospital, Capital Medical University	Escherichia coli	NA	NA	NA	NA	NA	NA	NA	PRJNA560609	SRP218630	NA	SAMN12586771	SRS5281466	2020-10-01	2020-09-15	ESC_SA5574AA	Assembled	584	97357	4851743	Escherichia coli / Shigella;94.39%	184	29725	4.1	ESC_NB5306AA_AS	SRR9990251;ILLUMINA;Paired;;SRX6729598	146307	146307	146307	146307	146307	146307
SRR9990252	ESC_SA5575AA	Mcr-CP1	Livestock	Swine	2016	7	NA	NA	Asia	China	Sichuan	Fucheng District	Mianyang	NA	31.45	104.75	Beijing Ditan Hospital, Capital Medical University	Escherichia coli	NA	NA	NA	NA	NA	NA	NA	PRJNA560609	SRP218630	NA	SAMN12586770	SRS5281465	2020-10-01	2020-09-15	ESC_SA5575AA	Assembled	581	163065	4567398	Escherichia coli / Shigella;92.3%	69	16488	4.1	ESC_NB5305AA_AS	SRR9990252;ILLUMINA;Paired;;SRX6729597	146313	146313	146313	146313	146313	3985
SRR9990253	ESC_SA5576AA	Mcr-CP9	Livestock	Swine	2016	7	NA	NA	Asia	China	Sichuan	Fucheng District	Mianyang	NA	31.45	104.75	Beijing Ditan Hospital, Capital Medical University	Escherichia coli	NA	NA	NA	NA	NA	NA	NA	PRJNA560609	SRP218630	NA	SAMN12586777	SRS5281464	2020-10-01	2020-09-15	ESC_SA5576AA	Assembled	711	230169	5068079	Escherichia coli / Shigella;85.72%	90	22101	4.1	ESC_NB5304AA_AS	SRR9990253;ILLUMINA;Paired;;SRX6729596	146308	146308	146308	146308	146308	146308
SRR9990254	ESC_SA5577AA	Mcr-CP8-4	Livestock	Swine	2016	7	NA	NA	Asia	China	Sichuan	Fucheng District	Mianyang	NA	31.45	104.75	Beijing Ditan Hospital, Capital Medical University	Escherichia coli	NA	NA	NA	NA	NA	NA	NA	PRJNA560609	SRP218630	NA	SAMN12586776	SRS5281463	2020-10-01	2020-09-15	ESC_SA5577AA	Assembled	464	226270	5249244	Escherichia coli / Shigella;84.62%	137	32169	4.1	ESC_NB5303AA_AS	SRR9990254;ILLUMINA;Paired;;SRX6729595	146510	146510	146510	146510	146510	146510
SRR9990255	ESC_SA5578AA	Mcr-CP7	Livestock	Swine	2016	7	NA	NA	Asia	China	Sichuan	Fucheng District	Mianyang	NA	31.45	104.75	Beijing Ditan Hospital, Capital Medical University	Escherichia coli	NA	NA	NA	NA	NA	NA	NA	PRJNA560609	SRP218630	NA	SAMN12586775	SRS5281462	2020-10-01	2020-09-15	ESC_SA5578AA	Assembled	471	141756	4715628	Escherichia coli / Shigella;92.49%	133	25206	4.1	ESC_NB5302AA_AS	SRR9990255;ILLUMINA;Paired;;SRX6729594	146504	146504	146504	146504	146504	146504
SRR9990256	ESC_SA5579AA	Mcr-CP6	Livestock	Swine	2016	7	NA	NA	Asia	China	Sichuan	Fucheng District	Mianyang	NA	31.45	104.75	Beijing Ditan Hospital, Capital Medical University	Escherichia coli	NA	NA	NA	NA	NA	NA	NA	PRJNA560609	SRP218630	NA	SAMN12586774	SRS5281461	2020-10-01	2020-09-15	ESC_SA5579AA	Assembled	493	126002	4752373	Escherichia coli / Shigella;84.27%	120	20434	4.1	ESC_NB5301AA_AS	SRR9990256;ILLUMINA;Paired;;SRX6729593	146310	146310	146310	146310	146310	76516
SRR9990257	ESC_SA5580AA	Mcr-CP11	Livestock	Swine	2016	7	NA	NA	Asia	China	Sichuan	Fucheng District	Mianyang	NA	31.45	104.75	Beijing Ditan Hospital, Capital Medical University	Escherichia coli	NA	NA	NA	NA	NA	NA	NA	PRJNA560609	SRP218630	NA	SAMN12586779	SRS5281460	2020-10-01	2020-09-15	ESC_SA5580AA	Assembled	359	121429	5359206	Escherichia coli / Shigella;93.76%	214	51676	4.1	ESC_NB5300AA_AS	SRR9990257;ILLUMINA;Paired;;SRX6729592	146316	146316	146316	146316	146316	146316
SRR9990258	ESC_SA5581AA	Mcr-CP10	Livestock	Swine	2016	7	NA	NA	Asia	China	Sichuan	Fucheng District	Mianyang	NA	31.45	104.75	Beijing Ditan Hospital, Capital Medical University	Escherichia coli	NA	NA	NA	NA	NA	NA	NA	PRJNA560609	SRP218630	NA	SAMN12586778	SRS5281459	2020-10-01	2020-09-15	ESC_SA5581AA	Assembled	560	230169	5069029	Escherichia coli / Shigella;87.1%	94	21757	4.1	ESC_NB5299AA_AS	SRR9990258;ILLUMINA;Paired;;SRX6729591	146308	146308	146308	146308	146308	146308
SRR9990259	ESC_SA5582AA	Mcr-CP119	Livestock	Swine	2016	11	NA	NA	Asia	China	Sichuan	NA	NA	NA	29.59	103.75	Beijing Ditan Hospital, Capital Medical University	Escherichia coli	NA	NA	NA	NA	NA	NA	NA	PRJNA560609	SRP218630	NA	SAMN12586829	SRS5281458	2020-10-01	2020-09-15	ESC_SA5582AA	Assembled	508	90645	4767932	Escherichia coli / Shigella;89.16%	169	20284	4.1	ESC_NB5298AA_AS	SRR9990259;ILLUMINA;Paired;;SRX6729590	146314	146314	146314	146314	146314	146314
SRR9990260	ESC_SA5583AA	Mcr-CP118	Livestock	Swine	2016	11	NA	NA	Asia	China	Sichuan	NA	NA	NA	29.59	103.75	Beijing Ditan Hospital, Capital Medical University	Escherichia coli	NA	NA	NA	NA	NA	NA	NA	PRJNA560609	SRP218630	NA	SAMN12586828	SRS5281457	2020-10-01	2020-09-15	ESC_SA5583AA	Assembled	510	147559	4738878	Escherichia coli / Shigella;93.67%	111	18881	4.1	ESC_NB5297AA_AS	SRR9990260;ILLUMINA;Paired;;SRX6729589	146506	146506	146506	146506	146506	146506
SRR9990261	ESC_SA5584AA	Mcr-CP112	Livestock	Swine	2016	7	NA	NA	Asia	China	Sichuan	Fucheng District	Mianyang	NA	31.45	104.75	Beijing Ditan Hospital, Capital Medical University	Escherichia coli	NA	NA	NA	NA	NA	NA	NA	PRJNA560609	SRP218630	NA	SAMN12586825	SRS5281456	2020-10-01	2020-09-15	ESC_SA5584AA	Assembled	560	209177	4766040	Escherichia coli / Shigella;88.4%	105	22850	4.1	ESC_NB5296AA_AS	SRR9990261;ILLUMINA;Paired;;SRX6729588	146317	146317	146305	146305	146305	146305
SRR9990262	ESC_SA5585AA	Mcr-CP111	Livestock	Swine	2016	7	NA	NA	Asia	China	Sichuan	Fucheng District	Mianyang	NA	31.45	104.75	Beijing Ditan Hospital, Capital Medical University	Escherichia coli	NA	NA	NA	NA	NA	NA	NA	PRJNA560609	SRP218630	NA	SAMN12586824	SRS5281455	2020-10-01	2020-09-15	ESC_SA5585AA	Assembled	549	209177	4757771	Escherichia coli / Shigella;89.7%	96	20560	4.1	ESC_NB5295AA_AS	SRR9990262;ILLUMINA;Paired;;SRX6729587	146311	146305	146305	146305	146305	146305
SRR9990263	ESC_SA5586AA	Mcr-CP116	Livestock	Swine	2016	7	NA	NA	Asia	China	Sichuan	Fucheng District	Mianyang	NA	31.45	104.75	Beijing Ditan Hospital, Capital Medical University	Escherichia coli	NA	NA	NA	NA	NA	NA	NA	PRJNA560609	SRP218630	NA	SAMN12586827	SRS5281454	2020-10-01	2020-09-15	ESC_SA5586AA	Assembled	462	101744	4937945	Escherichia coli / Shigella;86.55%	190	36603	4.1	ESC_NB5294AA_AS	SRR9990263;ILLUMINA;Paired;;SRX6729586	146507	146507	146507	146507	146507	146507
SRR9990264	ESC_SA5587AA	Mcr-CP113	Livestock	Swine	2016	7	NA	NA	Asia	China	Sichuan	Fucheng District	Mianyang	NA	31.45	104.75	Beijing Ditan Hospital, Capital Medical University	Escherichia coli	NA	NA	NA	NA	NA	NA	NA	PRJNA560609	SRP218630	NA	SAMN12586826	SRS5281453	2020-10-01	2020-09-15	ESC_SA5587AA	Assembled	578	126002	4666684	Escherichia coli / Shigella;92.11%	105	28787	4.1	ESC_NB5293AA_AS	SRR9990264;ILLUMINA;Paired;;SRX6729585	146310	146310	146310	146310	146310	76516
SRR9990265	ESC_SA5588AA	Mcr-CP105	Livestock	Swine	2016	7	NA	NA	Asia	China	Sichuan	Fucheng District	Mianyang	NA	31.45	104.75	Beijing Ditan Hospital, Capital Medical University	Escherichia coli	NA	NA	NA	NA	NA	NA	NA	PRJNA560609	SRP218630	NA	SAMN12586821	SRS5281452	2020-10-01	2020-09-15	ESC_SA5588AA	Assembled	509	113197	4760644	Escherichia coli / Shigella;86.61%	134	29384	4.1	ESC_NB5292AA_AS	SRR9990265;ILLUMINA;Paired;;SRX6729584	146310	146310	146310	146310	146310	76516
SRR9990266	ESC_SA5589AA	Mcr-CP103	Livestock	Swine	2016	7	NA	NA	Asia	China	Sichuan	Fucheng District	Mianyang	NA	31.45	104.75	Beijing Ditan Hospital, Capital Medical University	Escherichia coli	NA	NA	NA	NA	NA	NA	NA	PRJNA560609	SRP218630	NA	SAMN12586820	SRS5281451	2020-10-01	2020-09-15	ESC_SA5589AA	Assembled	498	126002	4705824	Escherichia coli / Shigella;89.61%	114	29055	4.1	ESC_NB5291AA_AS	SRR9990266;ILLUMINA;Paired;;SRX6729583	146310	146310	146310	146310	146310	76516
SRR9990267	ESC_SA5590AA	Mcr-CP109	Livestock	Swine	2016	7	NA	NA	Asia	China	Sichuan	Fucheng District	Mianyang	NA	31.45	104.75	Beijing Ditan Hospital, Capital Medical University	Escherichia coli	NA	NA	NA	NA	NA	NA	NA	PRJNA560609	SRP218630	NA	SAMN12586823	SRS5281450	2020-10-01	2020-09-15	ESC_SA5590AA	Assembled	510	165770	5120508	Escherichia coli / Shigella;97.33%	120	24052	4.1	ESC_NB5290AA_AS	SRR9990267;ILLUMINA;Paired;;SRX6729582	146312	146312	146312	146312	146312	146312
SRR9990268	ESC_SA5591AA	Mcr-CP107	Livestock	Swine	2016	7	NA	NA	Asia	China	Sichuan	Fucheng District	Mianyang	NA	31.45	104.75	Beijing Ditan Hospital, Capital Medical University	Escherichia coli	NA	NA	NA	NA	NA	NA	NA	PRJNA560609	SRP218630	NA	SAMN12586822	SRS5281449	2020-10-01	2020-09-15	ESC_SA5591AA	Assembled	566	116226	4717083	Escherichia coli / Shigella;91.68%	128	15473	4.1	ESC_NB5289AA_AS	SRR9990268;ILLUMINA;Paired;;SRX6729581	146315	146315	146315	146315	146315	146315
SRR9990272	ESC_SA5595AA	Mcr-SJP147	Livestock	Swine	2016	8	NA	NA	Asia	China	NA	NA	NA	NA	38.02	114.51	Beijing Ditan Hospital, Capital Medical University	Escherichia coli	NA	NA	NA	NA	NA	NA	NA	PRJNA560609	SRP218630	NA	SAMN12586884	SRS5281445	2020-10-01	2020-09-15	ESC_SA5595AA	Assembled	582	101796	4875447	Escherichia coli / Shigella;98.18%	137	19112	4.1	ESC_NB5285AA_AS	SRR9990272;ILLUMINA;Paired;;SRX6729577	146513	146513	146513	146513	146513	146513
SRR9990273	ESC_SA5596AA	Mcr-SJP143	Livestock	Swine	2016	8	NA	NA	Asia	China	NA	NA	NA	NA	38.02	114.51	Beijing Ditan Hospital, Capital Medical University	Escherichia coli	NA	NA	NA	NA	NA	NA	NA	PRJNA560609	SRP218630	NA	SAMN12586883	SRS5281444	2020-10-01	2020-09-15	ESC_SA5596AA	Assembled	669	163043	5201172	Escherichia coli / Shigella;86.31%	114	25315	4.1	ESC_NB5284AA_AS	SRR9990273;ILLUMINA;Paired;;SRX6729576	146514	146514	146514	146514	146514	146514
SRR9990274	ESC_SA5597AA	Mcr-SJP142	Livestock	Swine	2016	8	NA	NA	Asia	China	NA	NA	NA	NA	38.02	114.51	Beijing Ditan Hospital, Capital Medical University	Escherichia coli	NA	NA	NA	NA	NA	NA	NA	PRJNA560609	SRP218630	NA	SAMN12586882	SRS5281443	2020-10-01	2020-09-15	ESC_SA5597AA	Assembled	555	87951	5109521	Escherichia coli / Shigella;90.41%	202	24543	4.1	ESC_NB5283AA_AS	SRR9990274;ILLUMINA;Paired;;SRX6729575	146511	146511	146511	146511	146511	146511
SRR9990275	ESC_SA5598AA	Mcr-SJP140	Livestock	Swine	2016	8	NA	NA	Asia	China	NA	NA	NA	NA	38.02	114.51	Beijing Ditan Hospital, Capital Medical University	Escherichia coli	NA	NA	NA	NA	NA	NA	NA	PRJNA560609	SRP218630	NA	SAMN12586881	SRS5281442	2020-10-01	2020-09-15	ESC_SA5598AA	Assembled	460	69633	5008543	Escherichia coli / Shigella;93.24%	184	23938	4.1	ESC_NB5282AA_AS	SRR9990275;ILLUMINA;Paired;;SRX6729574	146319	146319	146319	146319	146319	146319
SRR9990276	ESC_SA5599AA	Mcr-SJP136	Livestock	Swine	2016	8	NA	NA	Asia	China	NA	NA	NA	NA	38.02	114.51	Beijing Ditan Hospital, Capital Medical University	Escherichia coli	NA	NA	NA	NA	NA	NA	NA	PRJNA560609	SRP218630	NA	SAMN12586880	SRS5281441	2020-10-01	2020-09-15	ESC_SA5599AA	Assembled	535	135320	4803045	Escherichia coli / Shigella;91.38%	107	15628	4.1	ESC_NB5281AA_AS	SRR9990276;ILLUMINA;Paired;;SRX6729573	146482	146482	146482	146482	146482	146482
SRR9990277	ESC_SA5600AA	Mcr-SJP170	Livestock	Swine	2016	9	NA	NA	Asia	China	NA	NA	NA	NA	38.02	114.51	Beijing Ditan Hospital, Capital Medical University	Escherichia coli	NA	NA	NA	NA	NA	NA	NA	PRJNA560609	SRP218630	NA	SAMN12586889	SRS5281440	2020-10-01	2020-09-15	ESC_SA5600AA	Assembled	778	92742	5138441	Escherichia coli / Shigella;93.51%	180	13305	4.1	ESC_NB5280AA_AS	SRR9990277;ILLUMINA;Paired;;SRX6729572	146326	146326	146326	146326	146326	146326
SRR9990278	ESC_SA5601AA	Mcr-SJP155	Livestock	Swine	2016	9	NA	NA	Asia	China	NA	NA	NA	NA	38.02	114.51	Beijing Ditan Hospital, Capital Medical University	Escherichia coli	NA	NA	NA	NA	NA	NA	NA	PRJNA560609	SRP218630	NA	SAMN12586888	SRS5281439	2020-10-01	2020-09-15	ESC_SA5601AA	Assembled	531	191644	4936463	Escherichia coli / Shigella;83.05%	81	16549	4.1	ESC_NB5279AA_AS	SRR9990278;ILLUMINA;Paired;;SRX6729571	146512	146512	146512	146512	146512	146512
SRR9990289	ESC_SA5612AA	Mcr-SJP174	Livestock	Swine	2016	9	NA	NA	Asia	China	NA	NA	NA	NA	38.02	114.51	Beijing Ditan Hospital, Capital Medical University	Escherichia coli	NA	NA	NA	NA	NA	NA	NA	PRJNA560609	SRP218630	NA	SAMN12586892	SRS5281428	2020-10-01	2020-09-15	ESC_SA5612AA	Assembled	547	100860	4984145	Escherichia coli / Shigella;96.3%	145	28353	4.1	ESC_NB5268AA_AS	SRR9990289;ILLUMINA;Paired;;SRX6729560	146329	146329	146329	146329	146329	146329
SRR9990290	ESC_SA5613AA	Mcr-SJP178	Livestock	Swine	2016	9	NA	NA	Asia	China	NA	NA	NA	NA	38.02	114.51	Beijing Ditan Hospital, Capital Medical University	Escherichia coli	NA	NA	NA	NA	NA	NA	NA	PRJNA560609	SRP218630	NA	SAMN12586893	SRS5281427	2020-10-01	2020-09-15	ESC_SA5613AA	Assembled	576	138674	4889487	Escherichia coli / Shigella;93.19%	125	11593	4.1	ESC_NB5267AA_AS	SRR9990290;ILLUMINA;Paired;;SRX6729559	146557	146557	146557	146557	146557	146557
SRR9990291	ESC_SA5614AA	Mcr-SJP172	Livestock	Swine	2016	9	NA	NA	Asia	China	NA	NA	NA	NA	38.02	114.51	Beijing Ditan Hospital, Capital Medical University	Escherichia coli	NA	NA	NA	NA	NA	NA	NA	PRJNA560609	SRP218630	NA	SAMN12586890	SRS5281426	2020-10-01	2020-09-15	ESC_SA5614AA	Assembled	552	107081	5140722	Escherichia coli / Shigella;96.43%	160	19273	4.1	ESC_NB5266AA_AS	SRR9990291;ILLUMINA;Paired;;SRX6729558	146333	146333	146333	146333	146333	146333
SRR9990292	ESC_SA5615AA	Mcr-SJP173	Livestock	Swine	2016	9	NA	NA	Asia	China	NA	NA	NA	NA	38.02	114.51	Beijing Ditan Hospital, Capital Medical University	Escherichia coli	NA	NA	NA	NA	NA	NA	NA	PRJNA560609	SRP218630	NA	SAMN12586891	SRS5281425	2020-10-01	2020-09-15	ESC_SA5615AA	Assembled	556	127924	4921564	Escherichia coli / Shigella;89.9%	116	14857	4.1	ESC_NB5265AA_AS	SRR9990292;ILLUMINA;Paired;;SRX6729557	146568	146568	146568	146568	146568	146568
SRR9990293	ESC_SA5616AA	Mcr-SJP182B	Livestock	Swine	2016	9	NA	NA	Asia	China	NA	NA	NA	NA	38.02	114.51	Beijing Ditan Hospital, Capital Medical University	Escherichia coli	NA	NA	NA	NA	NA	NA	NA	PRJNA560609	SRP218630	NA	SAMN12586896	SRS5281424	2020-10-01	2020-09-15	ESC_SA5616AA	Assembled	483	123326	4956909	Escherichia coli / Shigella;77.47%	144	16390	4.1	ESC_NB5264AA_AS	SRR9990293;ILLUMINA;Paired;;SRX6729556	146328	146328	146328	146328	146328	1241
SRR9990294	ESC_SA5617AA	Mcr-SJP183	Livestock	Swine	2016	9	NA	NA	Asia	China	NA	NA	NA	NA	38.02	114.51	Beijing Ditan Hospital, Capital Medical University	Escherichia coli	NA	NA	NA	NA	NA	NA	NA	PRJNA560609	SRP218630	NA	SAMN12586897	SRS5281423	2020-10-01	2020-09-15	ESC_SA5617AA	Assembled	530	136758	4790858	Escherichia coli / Shigella;100.0%	95	12660	4.1	ESC_NB5263AA_AS	SRR9990294;ILLUMINA;Paired;;SRX6729555	146339	146339	146339	146339	146339	146339
SRR9990295	ESC_SA5618AA	Mcr-SJP179	Livestock	Swine	2016	9	NA	NA	Asia	China	NA	NA	NA	NA	38.02	114.51	Beijing Ditan Hospital, Capital Medical University	Escherichia coli	NA	NA	NA	NA	NA	NA	NA	PRJNA560609	SRP218630	NA	SAMN12586894	SRS5281422	2020-10-01	2020-09-15	ESC_SA5618AA	Assembled	445	109216	5142965	Escherichia coli / Shigella;90.74%	175	31760	4.1	ESC_NB5262AA_AS	SRR9990295;ILLUMINA;Paired;;SRX6729554	146335	146335	146335	146335	146335	146335
SRR9990296	ESC_SA5619AA	Mcr-SJP181	Livestock	Swine	2016	9	NA	NA	Asia	China	NA	NA	NA	NA	38.02	114.51	Beijing Ditan Hospital, Capital Medical University	Escherichia coli	NA	NA	NA	NA	NA	NA	NA	PRJNA560609	SRP218630	NA	SAMN12586895	SRS5281421	2020-10-01	2020-09-15	ESC_SA5619AA	Assembled	461	178396	5283499	Escherichia coli / Shigella;87.26%	161	26611	4.1	ESC_NB5261AA_AS	SRR9990296;ILLUMINA;Paired;;SRX6729553	146341	146341	146341	146341	146341	86266
SRR1270118	ESC_BA8218AA	Bacteria; Proteobacteria; Gammaproteobacteria; Enterobacteriales; Enterobacteriaceae; Escherichia.	Livestock	Swine	2012	7	NA	NA	Asia	China	Guangdong	NA	NA	NA	NA	NA	South China Agricultural University	Escherichia coli	NA	NA	NA	NA	NA	NA	NA	PRJNA243101	SRP040952	NA	SAMN02712509	SRS589026	2015-08-27	2015-07-22	ESC_BA8218AA	Assembled	136.83	124095	4752894	Escherichia coli / Shigella;94.69%	107	2233	2.2	ESC_CA7277AA_AS	SRR1270118;ILLUMINA;Paired;2000;SRX510859,SRR1270117;ILLUMINA;Paired;500;SRX510858	9323	9323	9323	9323	9323	9323
SRR13222491	ESC_TA4646AA	3	Livestock	Swine	2020	8	NA	NA	Asia	China	Beijing	NA	NA	NA	NA	NA	Chinese Academy of Agricultural Sciences	Escherichia coli	NA	NA	NA	NA	NA	NA	NA	PRJNA661981	SRP297278	NA	SAMN16072568	SRS7854078	2020-12-09	2020-12-09	ESC_TA4646AA	Assembled	352	320603	5154994	Escherichia coli / Shigella;100.0%	111	14967	4.1	ESC_SB6841AA_AS	SRR13222491;ILLUMINA;Paired;;SRX9654934	152299	152299	152299	152299	4391	2719
SRR13222492	ESC_TA4647AA	2	Livestock	Swine	2020	8	NA	NA	Asia	China	Beijing	NA	NA	NA	NA	NA	Chinese Academy of Agricultural Sciences	Escherichia coli	NA	NA	NA	NA	NA	NA	NA	PRJNA661981	SRP297278	NA	SAMN16072567	SRS7854077	2020-12-09	2020-12-09	ESC_TA4647AA	Assembled	401	325178	5155861	Escherichia coli / Shigella;98.65%	113	15495	4.1	ESC_SB6840AA_AS	SRR13222492;ILLUMINA;Paired;;SRX9654933	152300	4391	4391	4391	4391	2719
SRR13222493	ESC_TA4648AA	1	Livestock	Swine	2020	8	NA	NA	Asia	China	Beijing	NA	NA	NA	NA	NA	Chinese Academy of Agricultural Sciences	Escherichia coli	NA	NA	NA	NA	NA	NA	NA	PRJNA661981	SRP297278	NA	SAMN16072566	SRS7854076	2020-12-09	2020-12-09	ESC_TA4648AA	Assembled	399	287754	5155680	Escherichia coli / Shigella;100.0%	111	38602	4.1	ESC_SB6839AA_AS	SRR13222493;ILLUMINA;Paired;;SRX9654932	152301	152301	152301	4391	4391	2719
SRR13342184	ESC_TA7125AA	pig15_18	Livestock	Swine	2018	NA	NA	NA	Asia	China	Hong Kong	NA	NA	NA	22.3797	114.202	The Chinese University of Hong Kong	Escherichia coli	NA	NA	NA	NA	NA	NA	NA	PRJNA595034	SRP278777	NA	SAMN17203972	SRS7956672	2021-01-03	2021-01-02	ESC_TA7125AA	Assembled	72	90267	4929576	Escherichia coli / Shigella;92.37%	132	140347	4.1	ESC_UB0815AA_AS	SRR13342184;ILLUMINA;Paired;;SRX9768616	154090	154090	154090	154090	154090	154090
SRR13342185	ESC_TA7126AA	pig5_18	Livestock	Swine	2018	NA	NA	NA	Asia	China	Hong Kong	NA	NA	NA	22.3797	114.202	The Chinese University of Hong Kong	Escherichia coli	NA	NA	NA	NA	NA	NA	NA	PRJNA595034	SRP278777	NA	SAMN17203971	SRS7956671	2021-01-03	2021-01-02	ESC_TA7126AA	Assembled	60	98958	4929169	Escherichia coli / Shigella;89.52%	146	224693	4.1	ESC_UB0814AA_AS	SRR13342185;ILLUMINA;Paired;;SRX9768615	154091	154091	154091	154091	154091	154091
SRR13342186	ESC_TA7127AA	pig4_18	Livestock	Swine	2018	NA	NA	NA	Asia	China	Hong Kong	NA	NA	NA	22.3797	114.202	The Chinese University of Hong Kong	Escherichia coli	NA	NA	NA	NA	NA	NA	NA	PRJNA595034	SRP278777	NA	SAMN17203970	SRS7956670	2021-01-03	2021-01-02	ESC_TA7127AA	Assembled	90	124349	4904297	Escherichia coli / Shigella;86.43%	108	177092	4.1	ESC_UB0813AA_AS	SRR13342186;ILLUMINA;Paired;;SRX9768614	154092	154092	154092	154092	154091	154091
SRR13342187	ESC_TA7128AA	pig3_18	Livestock	Swine	2018	NA	NA	NA	Asia	China	Hong Kong	NA	NA	NA	22.3797	114.202	The Chinese University of Hong Kong	Escherichia coli	NA	NA	NA	NA	NA	NA	NA	PRJNA595034	SRP278777	NA	SAMN17203969	SRS7956669	2021-01-03	2021-01-02	ESC_TA7128AA	Assembled	72	114924	4994979	Escherichia coli / Shigella;95.92%	124	166023	4.1	ESC_UB0812AA_AS	SRR13342187;ILLUMINA;Paired;;SRX9768613	154135	154135	154135	154135	154135	1269
SRR13342188	ESC_TA7129AA	pig2_18	Livestock	Swine	2018	NA	NA	NA	Asia	China	Hong Kong	NA	NA	NA	22.3797	114.202	The Chinese University of Hong Kong	Escherichia coli	NA	NA	NA	NA	NA	NA	NA	PRJNA595034	SRP278777	NA	SAMN17203968	SRS7956668	2021-01-03	2021-01-02	ESC_TA7129AA	Assembled	122	143180	4884899	Escherichia coli / Shigella;94.36%	88	172378	4.1	ESC_UB0811AA_AS	SRR13342188;ILLUMINA;Paired;;SRX9768612	154136	154136	154136	154092	154091	154091
SRR13342189	ESC_TA7130AA	pig12_18	Livestock	Swine	2018	NA	NA	NA	Asia	China	Hong Kong	NA	NA	NA	22.3797	114.202	Tim Johnson	Escherichia coli	NA	NA	NA	NA	NA	NA	NA	PRJNA595034	SRP278777	NA	SAMN17203967	SRS7956667	2021-01-03	2021-01-02	ESC_TA7130AA	Assembled	72	146701	4889374	Escherichia coli / Shigella;86.6%	130	249177	4.1	ESC_UB0810AA_AS	SRR13342189;ILLUMINA;Paired;;SRX9768611	154093	154093	154093	154093	154093	86074
SRR13342190	ESC_TA7131AA	pig11_18	Livestock	Swine	2018	NA	NA	NA	Asia	China	Hong Kong	NA	NA	NA	22.3797	114.202	Tim Johnson	Escherichia coli	NA	NA	NA	NA	NA	NA	NA	PRJNA595034	SRP278777	NA	SAMN17203966	SRS7956666	2021-01-03	2021-01-02	ESC_TA7131AA	Assembled	110	141502	4882452	Escherichia coli / Shigella;89.47%	128	223640	4.1	ESC_UB0809AA_AS	SRR13342190;ILLUMINA;Paired;;SRX9768610	154094	154094	154094	154094	154094	86074
SRR13342191	ESC_TA7132AA	pig18_18	Livestock	Swine	2018	NA	NA	NA	Asia	China	Hong Kong	NA	NA	NA	22.3797	114.202	The Chinese University of Hong Kong	Escherichia coli	NA	NA	NA	NA	NA	NA	NA	PRJNA595034	SRP278777	NA	SAMN17203965	SRS7956665	2021-01-03	2021-01-02	ESC_TA7132AA	Assembled	88	64546	4772874	Escherichia coli / Shigella;89.94%	171	232050	4.1	ESC_UB0808AA_AS	SRR13342191;ILLUMINA;Paired;;SRX9768609	154095	154095	154095	154095	154095	154095
SRR13342198	ESC_TA7139AA	pig17_18	Livestock	Swine	2018	NA	NA	NA	Asia	China	Hong Kong	NA	NA	NA	22.3797	114.202	The Chinese University of Hong Kong	Escherichia coli	NA	NA	NA	NA	NA	NA	NA	PRJNA595034	SRP278777	NA	SAMN17203976	SRS7956658	2021-01-03	2021-01-02	ESC_TA7139AA	Assembled	90	55381	4904552	Escherichia coli / Shigella;91.12%	241	201726	4.1	ESC_UB0801AA_AS	SRR13342198;ILLUMINA;Paired;;SRX9768602	154096	154096	154096	154096	154096	154096
SRR13342199	ESC_TA7140AA	pig6_18	Livestock	Swine	2018	NA	NA	NA	Asia	China	Hong Kong	NA	NA	NA	22.3797	114.202	The Chinese University of Hong Kong	Escherichia coli	NA	NA	NA	NA	NA	NA	NA	PRJNA595034	SRP278777	NA	SAMN17203975	SRS7956657	2021-01-03	2021-01-02	ESC_TA7140AA	Assembled	94	61728	4903848	Escherichia coli / Shigella;89.28%	180	186352	4.1	ESC_UB0800AA_AS	SRR13342199;ILLUMINA;Paired;;SRX9768601	154097	154097	154097	154097	154097	154097
SRR13342202	ESC_TA7143AA	pig1_18	Livestock	Swine	2018	NA	NA	NA	Asia	China	Hong Kong	NA	NA	NA	22.3797	114.202	The Chinese University of Hong Kong	Escherichia coli	NA	NA	NA	NA	NA	NA	NA	PRJNA595034	SRP278777	NA	SAMN17203964	SRS7956654	2021-01-03	2021-01-02	ESC_TA7143AA	Assembled	133	88793	5057262	Escherichia coli / Shigella;92.85%	152	271833	4.1	ESC_UB0797AA_AS	SRR13342202;ILLUMINA;Paired;;SRX9768598	154098	154098	154098	154098	154098	154098
SRR3993750	ESC_EA3118AA	MOD1-EC5254	Livestock	Swine	2000	10	NA	NA	Asia	China	NA	NA	NA	NA	NA	NA	FDA Center for Food Safety and Applied Nutrition	Escherichia coli	NA	O9	NA	NA	NA	NA	NA	PRJNA230969	SRP058582	NA	SAMN05440314	SRS1597280	2016-08-03	2015-01-01	ESC_EA3118AA	Assembled	124	173783	4859554	Escherichia coli / Shigella;90.93%	133	2645	3.51	ESC_HA8986AA_AS	SRR3993750;ILLUMINA;Paired;300;SRX1994686	28561	28561	28561	28561	28561	4914
SRR3993751	ESC_EA3117AA	MOD1-EC5257	Livestock	Swine	2000	10	NA	NA	Asia	China	NA	NA	NA	NA	NA	NA	FDA Center for Food Safety and Applied Nutrition	Escherichia coli	NA	O54	NA	NA	NA	NA	NA	PRJNA230969	SRP058582	NA	SAMN05440313	SRS1597281	2016-08-03	2015-01-01	ESC_EA3117AA	Assembled	99	199513	4989329	Escherichia coli / Shigella;93.24%	92	2716	3.51	ESC_HA8987AA_AS	SRR3993751;ILLUMINA;Paired;300;SRX1994687	28562	28562	28562	28562	28562	28562
SRR3993752	ESC_EA3116AA	MOD1-EC5258	Livestock	Swine	2000	10	NA	NA	Asia	China	NA	NA	NA	NA	NA	NA	FDA Center for Food Safety and Applied Nutrition	Escherichia coli	NA	O25	NA	NA	NA	NA	NA	PRJNA230969	SRP058582	NA	SAMN05440312	SRS1597283	2016-08-03	2015-01-01	ESC_EA3116AA	Assembled	93	164368	4613795	Escherichia coli / Shigella;88.65%	84	1740	3.51	ESC_HA8988AA_AS	SRR3993752;ILLUMINA;Paired;300;SRX1994688	28563	28563	28563	28563	28563	28563
SRR3993753	ESC_EA3115AA	MOD1-EC5259	Livestock	Swine	2000	10	NA	NA	Asia	China	NA	NA	NA	NA	NA	NA	FDA Center for Food Safety and Applied Nutrition	Escherichia coli	NA	O159	NA	NA	NA	NA	NA	PRJNA230969	SRP058582	NA	SAMN05440311	SRS1597282	2016-08-03	2015-01-01	ESC_EA3115AA	Assembled	195	148809	4652287	Escherichia coli / Shigella;89.2%	91	2069	3.51	ESC_HA8989AA_AS	SRR3993753;ILLUMINA;Paired;300;SRX1994689	28564	28564	28564	28564	28564	28564
SRR3993770	ESC_EA3114AA	MOD1-EC5260	Livestock	Swine	2000	10	NA	NA	Asia	China	NA	NA	NA	NA	NA	NA	FDA Center for Food Safety and Applied Nutrition	Escherichia coli	NA	O101	NA	NA	NA	NA	NA	PRJNA230969	SRP058582	NA	SAMN05440310	SRS1597284	2016-08-03	2015-01-01	ESC_EA3114AA	Assembled	137	125867	4795341	Escherichia coli / Shigella;95.12%	149	1874	3.51	ESC_HA8990AA_AS	SRR3993770;ILLUMINA;Paired;300;SRX1994690	28565	28565	28565	28565	28565	28565
SRR3993771	ESC_EA3113AA	MOD1-EC5265	Livestock	Swine	2000	10	NA	NA	Asia	China	NA	NA	NA	NA	NA	NA	FDA Center for Food Safety and Applied Nutrition	Escherichia coli	NA	O21	NA	NA	NA	NA	NA	PRJNA230969	SRP058582	NA	SAMN05440309	SRS1597285	2016-08-03	2015-01-01	ESC_EA3113AA	Assembled	214	196583	4840857	Escherichia coli / Shigella;78.5%	111	2173	3.51	ESC_HA8991AA_AS	SRR3993771;ILLUMINA;Paired;300;SRX1994691	28566	28566	28566	28566	28566	28566
SRR3993773	ESC_EA3111AA	MOD1-EC5267	Livestock	Swine	2000	10	NA	NA	Asia	China	NA	NA	NA	NA	NA	NA	FDA Center for Food Safety and Applied Nutrition	Escherichia coli	NA	O91	NA	NA	NA	NA	NA	PRJNA230969	SRP058582	NA	SAMN05440307	SRS1597287	2016-08-03	2015-01-01	ESC_EA3111AA	Assembled	151	167839	5447987	Escherichia coli / Shigella;97.34%	239	5969	3.51	ESC_HA8993AA_AS	SRR3993773;ILLUMINA;Paired;300;SRX1994693	28568	28568	28568	28568	28568	28568
SRR6058994	ESC_LA6481AA	WFA04	Livestock	Swine	2016	9	NA	NA	Asia	China	Shandong	NA	NA	NA	36.4	116.57	Peking University People's Hospital	Escherichia coli	NA	NA	NA	NA	NA	NA	NA	PRJNA408214	SRP118547	NA	SAMN07682655	SRS2531052	2019-02-11	2018-01-06	ESC_LA6481AA	Assembled	98	158741	5475672	Escherichia coli / Shigella;90.28%	240	28457	4	ESC_WA4368AA_AS	SRR6058994;ILLUMINA;Paired;;SRX3204991	86676	86676	86676	86676	86676	86676
SRR6062541	ESC_LA6448AA	WFA64	Livestock	Swine	2016	9	NA	NA	Asia	China	Shandong	NA	NA	NA	36.4	116.57	Peking University People's Hospital	Escherichia coli	NA	NA	NA	NA	NA	NA	NA	PRJNA408214	SRP118547	NA	SAMN07682680	SRS2533144	2019-02-11	2018-01-06	ESC_LA6448AA	Assembled	118	136843	5636939	Escherichia coli / Shigella;89.21%	220	33150	4	ESC_WA4401AA_AS	SRR6062541;ILLUMINA;Paired;;SRX3207631	86281	86281	86281	86281	86281	1374
SRR6065853	ESC_LA6426AA	CCA14	Livestock	Swine	2016	9	NA	NA	Asia	China	Jilin	NA	Jilin	NA	43.53	125.19	Peking University People's Hospital	Escherichia coli	NA	NA	NA	NA	NA	NA	NA	PRJNA408214	SRP118547	NA	SAMN07682635	SRS2534404	2019-02-11	2018-01-06	ESC_LA6426AA	Assembled	280	127319	5226208	Escherichia coli / Shigella;87.65%	161	26594	4	ESC_XA0908AA_AS	SRR6065853;ILLUMINA;Paired;;SRX3209399	90118	90118	90118	90118	90118	90118
SRR6065854	ESC_LA6425AA	CCA22	Livestock	Swine	2016	9	NA	NA	Asia	China	Jilin	NA	Jilin	NA	43.53	125.19	Peking University People's Hospital	Escherichia coli	NA	NA	NA	NA	NA	NA	NA	PRJNA408214	SRP118547	NA	SAMN07682636	SRS2534405	2019-02-11	2018-01-06	ESC_LA6425AA	Assembled	285	91549	4890319	Escherichia coli / Shigella;80.34%	204	26063	4	ESC_WA4424AA_AS	SRR6065854;ILLUMINA;Paired;;SRX3209400	86360	86360	86360	86360	31863	31863
SRR6065855	ESC_LA6424AA	CCA47	Livestock	Swine	2016	9	NA	NA	Asia	China	Jilin	NA	Jilin	NA	43.53	125.19	Peking University People's Hospital	Escherichia coli	NA	NA	NA	NA	NA	NA	NA	PRJNA408214	SRP118547	NA	SAMN07682637	SRS2534406	2019-02-11	2018-01-06	ESC_LA6424AA	Assembled	317	119510	5226446	Escherichia coli / Shigella;87.82%	165	28681	4	ESC_XA8402AA_AS	SRR6065855;ILLUMINA;Paired;;SRX3209401	91509	90118	90118	90118	90118	90118
SRR6066432	ESC_LA6414AA	GDA49	Livestock	Swine	2016	9	NA	NA	Asia	China	Guangdong	NA	NA	NA	23.04	113.15	Peking University People's Hospital	Escherichia coli	NA	NA	NA	NA	NA	NA	NA	PRJNA408214	SRP118547	NA	SAMN07682648	SRS2534620	2019-02-11	2018-01-06	ESC_LA6414AA	Assembled	269	110854	5003305	Escherichia coli / Shigella;85.14%	201	24676	4	ESC_WA4435AA_AS	SRR6066432;ILLUMINA;Paired;;SRX3209617	86385	86385	86385	86385	86385	86385
SRR6066444	ESC_LA6412AA	GDA77	Livestock	Swine	2016	9	NA	NA	Asia	China	Guangdong	NA	NA	NA	23.04	113.15	Peking University People's Hospital	Escherichia coli	NA	NA	NA	NA	NA	NA	NA	PRJNA408214	SRP118547	NA	SAMN07682649	SRS2534621	2019-02-11	2018-01-06	ESC_LA6412AA	Assembled	269	170023	4848424	Escherichia coli / Shigella;96.62%	80	18930	4	ESC_XA6463AA_AS	SRR6066444;ILLUMINA;Paired;;SRX3209628	90921	90921	90921	90921	90921	67767
SRR6066445	ESC_LA6411AA	GDA88	Livestock	Swine	2016	9	NA	NA	Asia	China	Guangdong	NA	NA	NA	23.04	113.15	Peking University People's Hospital	Escherichia coli	NA	NA	NA	NA	NA	NA	NA	PRJNA408214	SRP118547	NA	SAMN07682650	SRS2534622	2019-02-11	2018-01-06	ESC_LA6411AA	Assembled	276	127910	4808803	Escherichia coli / Shigella;79.71%	145	53415	4	ESC_XA6464AA_AS	SRR6066445;ILLUMINA;Paired;;SRX3209629	90920	90920	90920	90920	90920	90920
SRR6066600	ESC_LA6406AA	WFA05	Livestock	NA	2016	9	NA	NA	Asia	China	Shandong	NA	NA	NA	36.4	116.57	Peking University People's Hospital	Escherichia coli	NA	NA	NA	NA	NA	NA	NA	PRJNA408214	SRP118547	NA	SAMN07682656	SRS2534644	2019-02-11	2018-01-06	ESC_LA6406AA	Assembled	274	173429	5051956	Escherichia coli / Shigella;77.64%	161	59591	4	ESC_WA4443AA_AS	SRR6066600;ILLUMINA;Paired;;SRX3209654	86370	86370	86370	86370	86370	86370
SRR6066602	ESC_LA6405AA	WFA160	Livestock	Swine	2016	9	NA	NA	Asia	China	Shandong	NA	NA	NA	36.4	116.57	Peking University People's Hospital	Escherichia coli	NA	NA	NA	NA	NA	NA	NA	PRJNA408214	SRP118547	NA	SAMN07682660	SRS2531058	2019-02-11	2018-01-06	ESC_LA6405AA	Assembled	262	162065	5217114	Escherichia coli / Shigella;84.52%	117	31970	4	ESC_XA6466AA_AS	SRR6066602;ILLUMINA;Paired;;SRX3209657	90918	90918	90918	90918	90918	90918
SRR6066605	ESC_LA6404AA	WFA174	Livestock	Swine	2016	9	NA	NA	Asia	China	Shandong	NA	NA	NA	36.4	116.57	Peking University People's Hospital	Escherichia coli	NA	NA	NA	NA	NA	NA	NA	PRJNA408214	SRP118547	NA	SAMN07682662	SRS2534648	2019-02-11	2018-01-06	ESC_LA6404AA	Assembled	280	130368	5046337	Escherichia coli / Shigella;72.72%	128	45068	4	ESC_XA6467AA_AS	SRR6066605;ILLUMINA;Paired;;SRX3209659	90945	90945	90945	90945	90945	90945
SRR6067103	ESC_LA7085AA	ZZA43	Livestock	Swine	2016	9	NA	NA	Asia	China	Henan	NA	NA	NA	34.47	113.38	Peking University People's Hospital	Escherichia coli	NA	NA	NA	NA	NA	NA	NA	PRJNA408214	SRP118547	NA	SAMN07682698	SRS2534730	2019-02-11	2018-01-06	ESC_LA7085AA	Assembled	263	113503	5300971	Escherichia coli / Shigella;94.92%	179	31927	4	ESC_XA6376AA_AS	SRR6067103;ILLUMINA;Paired;;SRX3209745	90906	90906	90906	90906	90906	90906
SRR6067104	ESC_LA7084AA	ZZA45	Livestock	Swine	2016	9	NA	NA	Asia	China	Henan	NA	NA	NA	34.47	113.38	Peking University People's Hospital	Escherichia coli	NA	NA	NA	NA	NA	NA	NA	PRJNA408214	SRP118547	NA	SAMN07682699	SRS2534732	2019-02-11	2018-01-06	ESC_LA7084AA	Assembled	265	111396	5302108	Escherichia coli / Shigella;96.07%	191	65698	4	ESC_XA6310AA_AS	SRR6067104;ILLUMINA;Paired;;SRX3209746	90906	90906	90906	90906	90906	90906
SRR6427350	ESC_IA1815AA	MOD1-EC5251	Livestock	Swine	2000	10	NA	NA	Asia	China	NA	NA	NA	NA	NA	NA	FDA Center for Food Safety and Applied Nutrition	Escherichia coli	NA	NA	NA	NA	NA	NA	NA	PRJNA230969	SRP058582	NA	SAMN08273688	SRS2798504	2017-12-31	2017-12-29	ESC_IA1815AA	Assembled	84	309091	4969575	Escherichia coli / Shigella;89.58%	67	2957	3.61	ESC_RA2641AA_AS	SRR6427350;ILLUMINA;Paired;500;SRX3519588	59157	59157	59157	59157	59157	59157
SRR6428533	ESC_IA1797AA	MOD1-EC5252	Livestock	Swine	2000	10	NA	NA	Asia	China	NA	NA	NA	NA	NA	NA	FDA Center for Food Safety and Applied Nutrition	Escherichia coli	NA	NA	NA	NA	NA	NA	NA	PRJNA230969	SRP058582	NA	SAMN08274413	SRS2799534	2017-12-31	2017-12-29	ESC_IA1797AA	Assembled	106	135838	5118706	Escherichia coli / Shigella;89.48%	141	2197	3.61	ESC_RA2659AA_AS	SRR6428533;ILLUMINA;Paired;500;SRX3520276	59144	59144	59144	59144	59144	59144
SRR6463429	ESC_IA2350AA	GX1-3	Livestock	Swine	2015	NA	NA	NA	Asia	China	NA	NA	NA	NA	35.45	115.45	Qingdao Agricultural Universtiy	Escherichia coli	NA	NA	NA	NA	NA	NA	NA	PRJNA428878	SRP128893	NA	SAMN08323597	SRS2827009	2018-01-12	2018-01-11	ESC_IA2350AA	Assembled	212	157793	4758553	Escherichia coli / Shigella;93.24%	107	447	3.61	ESC_RA3253AA_AS	SRR6463429;ILLUMINA;Paired;;SRX3553634	59649	59649	59649	59649	59649	59649
SRR6463430	ESC_IA2351AA	GX1-7	Livestock	Swine	2015	NA	NA	NA	Asia	China	NA	NA	NA	NA	35.47	115.45	Qingdao Agricultural Universtiy	Escherichia coli	NA	NA	NA	NA	NA	NA	NA	PRJNA428878	SRP128893	NA	SAMN08330677	SRS2827010	2018-01-12	2018-01-11	ESC_IA2351AA	Assembled	213	134471	4758100	Escherichia coli / Shigella;93.33%	107	399	3.61	ESC_RA3252AA_AS	SRR6463430;ILLUMINA;Paired;;SRX3553633	59650	59650	59650	59650	59649	59649
SRR7786605	ESC_JA9945AA	PSU-1184	Livestock	Swine	2000	NA	NA	NA	Asia	China	NA	NA	NA	NA	NA	NA	FDA Center for Food Safety and Applied Nutrition	Escherichia coli	NA	NA	NA	NA	NA	NA	NA	PRJNA357722	SRP101500	NA	SAMN09954403	SRS3739715	2018-09-06	2018-09-05	ESC_JA9945AA	Assembled	107	67447	5020270	Escherichia coli / Shigella;94.66%	183	63252	4	ESC_TA4376AA_AS	SRR7786605;ILLUMINA;Paired;500;SRX4641583	72432	72432	59157	59157	59157	59157
SRR7786691	ESC_KA0111AA	PSU-1185	Livestock	Swine	2000	NA	NA	NA	Asia	China	NA	NA	NA	NA	NA	NA	FDA Center for Food Safety and Applied Nutrition	Escherichia coli	NA	NA	NA	NA	NA	NA	NA	PRJNA357722	SRP101500	NA	SAMN09954404	SRS3739767	2018-09-06	2018-09-05	ESC_KA0111AA	Assembled	65	42181	4684453	Escherichia coli / Shigella;90.72%	259	75299	4	ESC_TA4413AA_AS	SRR7786691;ILLUMINA;Paired;500;SRX4641652	72441	72441	72441	72441	72441	72441
SRR7870870	ESC_KA1726AA	PSU-1186	Livestock	Swine	2000	NA	NA	NA	Asia	China	NA	NA	NA	NA	NA	NA	FDA Center for Food Safety and Applied Nutrition	Escherichia coli	NA	NA	NA	NA	NA	NA	NA	PRJNA357722	SRP101500	NA	SAMN10084445	SRS3795653	2018-09-18	2018-09-18	ESC_KA1726AA	Assembled	55	65515	5342906	Escherichia coli / Shigella;94.81%	267	55751	4	ESC_TA8344AA_AS	SRR7870870;ILLUMINA;Paired;500;SRX4709949	73915	73915	73915	73915	73915	156
SRR8885720	ESC_SA6319AA	2019XSC9	Livestock	Swine	2019	1	NA	NA	Asia	China	Sichuan	NA	NA	NA	30.37	104.04	Beijing Ditan Hospital, Capital Medical University	Escherichia coli	NA	NA	NA	NA	NA	NA	NA	PRJNA532458	SRP192184	NA	SAMN11400557	SRS4614284	2020-10-01	2020-05-11	ESC_SA6319AA	Assembled	471	70707	4790969	Escherichia coli / Shigella;90.99%	175	161878	4.1	ESC_NB4540AA_AS	SRR8885720;ILLUMINA;Paired;;SRX5671453	145940	145940	145940	145940	145940	145940
SRR8885722	ESC_SA6321AA	2019XSC8	Livestock	Swine	2019	1	NA	NA	Asia	China	Sichuan	NA	NA	NA	30.37	104.04	Beijing Ditan Hospital, Capital Medical University	Escherichia coli	NA	NA	NA	NA	NA	NA	NA	PRJNA532458	SRP192184	NA	SAMN11400556	SRS4614282	2020-10-01	2020-05-11	ESC_SA6321AA	Assembled	441	81462	4754868	Escherichia coli / Shigella;91.28%	170	26546	4.1	ESC_NB4538AA_AS	SRR8885722;ILLUMINA;Paired;;SRX5671451	145943	145943	145943	145943	145940	145940
SRR9914076	ESC_NA6852AA	0.2517	Livestock	Swine	2000	NA	NA	NA	Asia	China	NA	NA	NA	NA	35.8	104.1	FDA Center for Food Safety and Applied Nutrition	Escherichia coli	NA	NA	NA	NA	NA	NA	NA	PRJNA357722	SRP101500	NA	SAMN12438191	SRS5223366	2019-08-07	2019-08-06	ESC_NA6852AA	Assembled	118	265957	4869782	Escherichia coli / Shigella;89.1%	78	13621	4.1	ESC_CB8716AA_AS	SRR9914076;ILLUMINA;Paired;;SRX6663117	104407	104407	104407	102908	28566	28566
SRR9914082	ESC_NA6858AA	0.2508	Livestock	Swine	2000	NA	NA	NA	Asia	China	NA	NA	NA	NA	35.8	104.1	FDA Center for Food Safety and Applied Nutrition	Escherichia coli	NA	NA	NA	NA	NA	NA	NA	PRJNA357722	SRP101500	NA	SAMN12438189	SRS5223360	2019-08-07	2019-08-06	ESC_NA6858AA	Assembled	109	187113	4957620	Escherichia coli / Shigella;88.68%	81	12653	4.1	ESC_CB8710AA_AS	SRR9914082;ILLUMINA;Paired;;SRX6663111	104411	104411	104411	104411	104411	104411
SRR9914083	ESC_NA6859AA	0.251	Livestock	Swine	2000	NA	NA	NA	Asia	China	NA	NA	NA	NA	35.8	104.1	FDA Center for Food Safety and Applied Nutrition	Escherichia coli	NA	NA	NA	NA	NA	NA	NA	PRJNA357722	SRP101500	NA	SAMN12438190	SRS5223359	2019-08-07	2019-08-06	ESC_NA6859AA	Assembled	104	143431	4779253	Escherichia coli / Shigella;92.64%	85	15044	4.1	ESC_CB8709AA_AS	SRR9914083;ILLUMINA;Paired;;SRX6663110	104412	104412	104412	104412	104412	104412
ERR2019123	ESC_GA7577AA	HRECC+10S/15	Livestock	Swine	2015	NA	NA	NA	Europe	Croatia	NA	NA	NA	NA	45.1	15.2	Centre for Genomic Epidemiology, National Food Institute, Technical University of Denmark (DTU), Denmark	Escherichia coli	NA	NA	NA	NA	NA	NA	NA	PRJEB21546	ERP023807	NA	SAMEA104142842	ERS1801860	2017-06-30	2017-06-29	ESC_GA7577AA	Assembled	121	145819	5362675	Escherichia coli / Shigella;98.19%	155	1650	3.61	ESC_OA1226AA_AS	ERR2019123;ILLUMINA;Paired;649;ERX2078375	47910	47910	47910	47910	47910	34496
ERR2019124	ESC_GA7576AA	HRECC+14S/15	Livestock	Swine	2015	NA	NA	NA	Europe	Croatia	NA	NA	NA	NA	45.1	15.2	Centre for Genomic Epidemiology, National Food Institute, Technical University of Denmark (DTU), Denmark	Escherichia coli	NA	NA	NA	NA	NA	NA	NA	PRJEB21546	ERP023807	NA	SAMEA104142843	ERS1801861	2017-06-30	2017-06-29	ESC_GA7576AA	Assembled	112	137298	5364655	Escherichia coli / Shigella;97.52%	162	1929	3.61	ESC_OA1227AA_AS	ERR2019124;ILLUMINA;Paired;606;ERX2078376	47910	47910	47910	47910	47910	34496
ERR3393087	ESC_TA9706AA	106622-214	Livestock	Swine	2017	NA	NA	NA	Europe	Croatia	NA	NA	NA	NA	45.1	15.2	Centre for Genomic Epidemiology, National Food Institute, Technical University of Denmark (DTU), Denmark	Escherichia coli	NA	NA	NA	NA	NA	NA	NA	PRJEB33169	ERP115939	NA	SAMEA5732118	ERS3535421	2021-01-22	2021-01-20	ESC_TA9706AA	Assembled	362	192668	5065257	Escherichia coli / Shigella;97.32%	117	22134	4.1	ESC_UB3836AA_AS	ERR3393087;ILLUMINA;Paired;300;ERX3416951	156984	156984	156984	156982	55741	55741
ERR3393088	ESC_TA9705AA	111275-214	Livestock	Swine	2017	NA	NA	NA	Europe	Croatia	NA	NA	NA	NA	45.1	15.2	Centre for Genomic Epidemiology, National Food Institute, Technical University of Denmark (DTU), Denmark	Escherichia coli	NA	NA	NA	NA	NA	NA	NA	PRJEB33169	ERP115939	NA	SAMEA5732119	ERS3535422	2021-01-22	2021-01-20	ESC_TA9705AA	Assembled	58	170174	5152324	Escherichia coli / Shigella;99.0%	133	24503	4.1	ESC_UB3837AA_AS	ERR3393088;ILLUMINA;Paired;300;ERX3416952	156983	156983	156983	156983	156983	156983
ERR3393089	ESC_TA9704AA	130190-214	Livestock	Swine	2017	NA	NA	NA	Europe	Croatia	NA	NA	NA	NA	45.1	15.2	Centre for Genomic Epidemiology, National Food Institute, Technical University of Denmark (DTU), Denmark	Escherichia coli	NA	NA	NA	NA	NA	NA	NA	PRJEB33169	ERP115939	NA	SAMEA5732120	ERS3535423	2021-01-22	2021-01-20	ESC_TA9704AA	Assembled	39	127705	5061096	Escherichia coli / Shigella;99.09%	147	37218	4.1	ESC_UB3838AA_AS	ERR3393089;ILLUMINA;Paired;300;ERX3416953	156982	156982	156982	156982	55741	55741
ERR3393091	ESC_TA9702AA	29258-214	Livestock	Swine	2017	NA	NA	NA	Europe	Croatia	NA	NA	NA	NA	45.1	15.2	Centre for Genomic Epidemiology, National Food Institute, Technical University of Denmark (DTU), Denmark	Escherichia coli	NA	NA	NA	NA	NA	NA	NA	PRJEB33169	ERP115939	NA	SAMEA5732122	ERS3535425	2021-01-22	2021-01-20	ESC_TA9702AA	Assembled	36	105840	5076962	Escherichia coli / Shigella;95.47%	132	32212	4.1	ESC_UB3840AA_AS	ERR3393091;ILLUMINA;Paired;300;ERX3416955	156980	156980	156980	156980	156980	156980
ERR3393092	ESC_TA9701AA	30355-214	Livestock	Swine	2017	NA	NA	NA	Europe	Croatia	NA	NA	NA	NA	45.1	15.2	Centre for Genomic Epidemiology, National Food Institute, Technical University of Denmark (DTU), Denmark	Escherichia coli	NA	NA	NA	NA	NA	NA	NA	PRJEB33169	ERP115939	NA	SAMEA5732123	ERS3535426	2021-01-22	2021-01-20	ESC_TA9701AA	Assembled	27	90596	5193727	Escherichia coli / Shigella;96.78%	212	61408	4.1	ESC_UB3841AA_AS	ERR3393092;ILLUMINA;Paired;300;ERX3416956	156979	156979	156979	156979	156979	3125
ESCMA6039AA	ESC_MA6039AA	PI12	Livestock	Swine	2018	5	NA	NA	North America	Cuba	Mayabeque	NA	San Jos‚Äö√†√∂¬¨¬© de las Lajas	TRUE	NA	NA	Institut f‚Äö√†√∂¬¨‚à´r Veterin‚Äö√†√∂¬¨√ürbakteriologie, Universit‚Äö√†√∂¬¨√üt Bern, Switzerland	Escherichia coli	NA	H5	NA	NA	NA	NA	NA	NA	NA	NA	NA	NA	2019-05-22	2019-05-22	ESC_MA6039AA	Assembled	435	93277	4609083	Escherichia coli / Shigella;93.52%	159	22950	4	ESC_ZA3322AA_AS	traces-0CpkszN;ILLUMINA;Paired;;NA	95409	95409	95409	95409	95409	95409
ESCMA6040AA	ESC_MA6040AA	PP4	Livestock	Swine	2018	5	NA	NA	North America	Cuba	Havana	La Lisa	La Lisa	TRUE	NA	NA	Institut f‚Äö√†√∂¬¨‚à´r Veterin‚Äö√†√∂¬¨√ürbakteriologie, Universit‚Äö√†√∂¬¨√üt Bern, Switzerland	Escherichia coli	NA	H2	NA	NA	NA	NA	NA	NA	NA	NA	NA	NA	2019-05-22	2019-05-22	ESC_MA6040AA	Assembled	408	127685	4747726	Escherichia coli / Shigella;92.64%	119	24579	4	ESC_ZA3323AA_AS	traces-0fDJyqn;ILLUMINA;Paired;;NA	95410	95410	95410	95410	95410	95410
ESCMA6041AA	ESC_MA6041AA	PI17	Livestock	Swine	2018	5	NA	NA	North America	Cuba	Mayabeque	Municipio de San Jos‚Äö√†√∂¬¨¬© de las Lajas	San Jos‚Äö√†√∂¬¨¬© de las Lajas	NA	NA	NA	Institut f‚Äö√†√∂¬¨‚à´r Veterin‚Äö√†√∂¬¨√ürbakteriologie, Universit‚Äö√†√∂¬¨√üt Bern, Switzerland	Escherichia coli	NA	O166:H21	NA	NA	NA	NA	NA	NA	NA	NA	NA	NA	2019-05-22	2019-05-22	ESC_MA6041AA	Assembled	380	131075	4937801	Escherichia coli / Shigella;89.16%	119	33628	4	ESC_ZA3324AA_AS	traces-0AdCxJX;ILLUMINA;Paired;;NA	95408	95408	95408	95408	95408	95408
ERR2019126	ESC_GA7575AA	1067/EC/ESBL/4	Livestock	Swine	2015	NA	NA	NA	Europe	Cyprus	NA	NA	NA	NA	35.1264	33.4299	Centre for Genomic Epidemiology, National Food Institute, Technical University of Denmark (DTU), Denmark	Escherichia coli	NA	NA	NA	NA	NA	NA	NA	PRJEB21546	ERP023807	NA	SAMEA104142845	ERS1801863	2017-06-30	2017-06-29	ESC_GA7575AA	Assembled	119	293901	5026619	Escherichia coli / Shigella;96.52%	154	1657	3.61	ESC_OA1228AA_AS	ERR2019126;ILLUMINA;Paired;600;ERX2078378	47931	47931	47931	47931	47931	3651
ERR2019127	ESC_GA7574AA	1144/EC/ESBL/2	Livestock	Swine	2015	NA	NA	NA	Europe	Cyprus	NA	NA	NA	NA	35.1264	33.4299	Centre for Genomic Epidemiology, National Food Institute, Technical University of Denmark (DTU), Denmark	Escherichia coli	NA	NA	NA	NA	NA	NA	NA	PRJEB21546	ERP023807	NA	SAMEA104142846	ERS1801864	2017-06-30	2017-06-29	ESC_GA7574AA	Assembled	122	156921	4642871	Escherichia coli / Shigella;82.85%	134	1539	3.61	ESC_OA1229AA_AS	ERR2019127;ILLUMINA;Paired;568;ERX2078379	47930	47930	47930	47930	47930	31289
ERR2019129	ESC_GA7573AA	5780/EC/ESBL/1	Livestock	Swine	2015	NA	NA	NA	Europe	Cyprus	NA	NA	NA	NA	35.1264	33.4299	Centre for Genomic Epidemiology, National Food Institute, Technical University of Denmark (DTU), Denmark	Escherichia coli	NA	NA	NA	NA	NA	NA	NA	PRJEB21546	ERP023807	NA	SAMEA104142848	ERS1801866	2017-06-30	2017-06-29	ESC_GA7573AA	Assembled	99	88395	5641227	Escherichia coli / Shigella;94.62%	376	4619	3.61	ESC_OA1761AA_AS	ERR2019129;ILLUMINA;Paired;562;ERX2078381	48362	48362	48362	48362	48362	48362
ERR2019131	ESC_GA7571AA	BA 1341/15	Livestock	Swine	2015	NA	NA	NA	Europe	Czech Republic	NA	NA	NA	NA	49.8175	15.473	Centre for Genomic Epidemiology, National Food Institute, Technical University of Denmark (DTU), Denmark	Escherichia coli	NA	NA	NA	NA	NA	NA	NA	PRJEB21546	ERP023807	NA	SAMEA104142850	ERS1801868	2017-06-30	2017-06-29	ESC_GA7571AA	Assembled	117	301436	5271857	Escherichia coli / Shigella;97.89%	159	1353	3.61	ESC_OA1763AA_AS	ERR2019131;ILLUMINA;Paired;617;ERX2078383	48345	48345	48345	48345	48345	48345
ERR2019132	ESC_GA7570AA	BA 2673/15	Livestock	Swine	2015	NA	NA	NA	Europe	Czech Republic	NA	NA	NA	NA	49.8175	15.473	Centre for Genomic Epidemiology, National Food Institute, Technical University of Denmark (DTU), Denmark	Escherichia coli	NA	NA	NA	NA	NA	NA	NA	PRJEB21546	ERP023807	NA	SAMEA104142851	ERS1801869	2017-06-30	2017-06-29	ESC_GA7570AA	Assembled	159	246410	4744697	Escherichia coli / Shigella;92.86%	71	782	3.61	ESC_OA1764AA_AS	ERR2019132;ILLUMINA;Paired;754;ERX2078384	48343	48343	48343	48343	48343	48343
ERR2019133	ESC_GA7569AA	BA 434/15	Livestock	Swine	2015	NA	NA	NA	Europe	Czech Republic	NA	NA	NA	NA	49.8175	15.473	Centre for Genomic Epidemiology, National Food Institute, Technical University of Denmark (DTU), Denmark	Escherichia coli	NA	NA	NA	NA	NA	NA	NA	PRJEB21546	ERP023807	NA	SAMEA104142852	ERS1801870	2017-06-30	2017-06-29	ESC_GA7569AA	Assembled	144	138354	4759644	Escherichia coli / Shigella;94.53%	122	1096	3.61	ESC_OA1234AA_AS	ERR2019133;ILLUMINA;Paired;686;ERX2078385	47909	47909	47909	47909	47909	3631
ERR2019135	ESC_GA7567AA	BA 5295/15	Livestock	Swine	2015	NA	NA	NA	Europe	Czech Republic	NA	NA	NA	NA	49.8175	15.473	Centre for Genomic Epidemiology, National Food Institute, Technical University of Denmark (DTU), Denmark	Escherichia coli	NA	NA	NA	NA	NA	NA	NA	PRJEB21546	ERP023807	NA	SAMEA104142854	ERS1801872	2017-06-30	2017-06-29	ESC_GA7567AA	Assembled	123	134881	4859700	Escherichia coli / Shigella;100.0%	107	1150	3.61	ESC_OA1236AA_AS	ERR2019135;ILLUMINA;Paired;602;ERX2078387	47907	47907	47907	47907	20745	1269
ERR2019136	ESC_GA7566AA	BA 6044/15	Livestock	Swine	2015	NA	NA	NA	Europe	Czech Republic	NA	NA	NA	NA	49.8175	15.473	Centre for Genomic Epidemiology, National Food Institute, Technical University of Denmark (DTU), Denmark	Escherichia coli	NA	NA	NA	NA	NA	NA	NA	PRJEB21546	ERP023807	NA	SAMEA104142855	ERS1801873	2017-06-30	2017-06-29	ESC_GA7566AA	Assembled	129	92321	4976686	Escherichia coli / Shigella;98.07%	130	977	3.61	ESC_OA1237AA_AS	ERR2019136;ILLUMINA;Paired;642;ERX2078388	47906	47906	47906	47906	47906	47906
ERR2019137	ESC_GA7565AA	CAM279	Livestock	Swine	2015	NA	NA	NA	Europe	Czech Republic	NA	NA	NA	NA	49.8175	15.473	Centre for Genomic Epidemiology, National Food Institute, Technical University of Denmark (DTU), Denmark	Escherichia coli	NA	NA	NA	NA	NA	NA	NA	PRJEB21546	ERP023807	NA	SAMEA104142856	ERS1801874	2017-06-30	2017-06-29	ESC_GA7565AA	Assembled	126	106380	4977375	Escherichia coli / Shigella;96.71%	150	969	3.61	ESC_OA1238AA_AS	ERR2019137;ILLUMINA;Paired;631;ERX2078389	47929	47929	47929	47929	47929	47929
ERR2019138	ESC_GA7564AA	HPK 407/1	Livestock	Swine	2015	NA	NA	NA	Europe	Czech Republic	NA	NA	NA	NA	49.8175	15.473	Centre for Genomic Epidemiology, National Food Institute, Technical University of Denmark (DTU), Denmark	Escherichia coli	NA	NA	NA	NA	NA	NA	NA	PRJEB21546	ERP023807	NA	SAMEA104142857	ERS1801875	2017-06-30	2017-06-29	ESC_GA7564AA	Assembled	121	134576	5272186	Escherichia coli / Shigella;94.02%	176	2111	3.61	ESC_OA1239AA_AS	ERR2019138;ILLUMINA;Paired;638;ERX2078390	47928	47928	47928	47928	47928	47928
ERR2019139	ESC_GA7563AA	HPK 980/1	Livestock	Swine	2015	NA	NA	NA	Europe	Czech Republic	NA	NA	NA	NA	49.8175	15.473	Centre for Genomic Epidemiology, National Food Institute, Technical University of Denmark (DTU), Denmark	Escherichia coli	NA	NA	NA	NA	NA	NA	NA	PRJEB21546	ERP023807	NA	SAMEA104142858	ERS1801876	2017-06-30	2017-06-29	ESC_GA7563AA	Assembled	122	426456	5180665	Escherichia coli / Shigella;88.88%	66	1132	3.61	ESC_OA1240AA_AS	ERR2019139;ILLUMINA;Paired;632;ERX2078391	47905	47905	47905	47905	47905	47905
ESCPA8455AA	ESC_PA8455AA	3523	Livestock	Swine	2013	NA	NA	NA	Europe	Czech Republic	NA	NA	NA	NA	NA	NA	The ithree institute, University of Technology Sydney, Ultimo, NSW, Australia	Escherichia coli	NA	NA	NA	NA	NA	NA	NA	NA	NA	NA	NA	NA	2020-01-14	2021-07-19	ESC_PA8455AA	Assembled	62	204610	4968325	Escherichia coli / Shigella;98.71%	134	35210	4.1	ESC_IB0599AA_AS	traces-0rPdjTg;ILLUMINA;Paired;;NA	126123	126123	126123	126123	126123	55608
ERR3393096	ESC_TA9697AA	BA 1250/17	Livestock	Swine	2017	NA	NA	NA	Europe	Czechia	NA	NA	NA	NA	49.8175	15.473	Centre for Genomic Epidemiology, National Food Institute, Technical University of Denmark (DTU), Denmark	Escherichia coli	NA	NA	NA	NA	NA	NA	NA	PRJEB33169	ERP115939	NA	SAMEA5732127	ERS3535430	2021-01-22	2021-01-20	ESC_TA9697AA	Assembled	234	89541	4767259	Escherichia coli / Shigella;98.36%	150	36169	4.1	ESC_UB3845AA_AS	ERR3393096;ILLUMINA;Paired;300;ERX3416960	156975	156975	156975	156975	156975	156975
ERR3393098	ESC_TA9696AA	BA 2073/17	Livestock	Swine	2017	NA	NA	NA	Europe	Czechia	NA	NA	NA	NA	49.8175	15.473	Centre for Genomic Epidemiology, National Food Institute, Technical University of Denmark (DTU), Denmark	Escherichia coli	NA	NA	NA	NA	NA	NA	NA	PRJEB33169	ERP115939	NA	SAMEA5732129	ERS3535432	2021-01-22	2021-01-20	ESC_TA9696AA	Assembled	76	96647	4897314	Escherichia coli / Shigella;94.95%	120	32643	4.1	ESC_UB3846AA_AS	ERR3393098;ILLUMINA;Paired;300;ERX3416962	156974	156974	156974	156974	156974	156974
ERR3393099	ESC_TA9695AA	BA 2314/17	Livestock	Swine	2017	NA	NA	NA	Europe	Czechia	NA	NA	NA	NA	49.8175	15.473	Centre for Genomic Epidemiology, National Food Institute, Technical University of Denmark (DTU), Denmark	Escherichia coli	NA	NA	NA	NA	NA	NA	NA	PRJEB33169	ERP115939	NA	SAMEA5732130	ERS3535433	2021-01-22	2021-01-20	ESC_TA9695AA	Assembled	250	52038	4888898	Escherichia coli / Shigella;97.13%	232	32361	4.1	ESC_UB3847AA_AS	ERR3393099;ILLUMINA;Paired;300;ERX3416963	156973	156973	156973	156973	156973	63138
ERR3393100	ESC_TA9694AA	BA 390/17	Livestock	Swine	2017	NA	NA	NA	Europe	Czechia	NA	NA	NA	NA	49.8175	15.473	Centre for Genomic Epidemiology, National Food Institute, Technical University of Denmark (DTU), Denmark	Escherichia coli	NA	NA	NA	NA	NA	NA	NA	PRJEB33169	ERP115939	NA	SAMEA5732131	ERS3535434	2021-01-22	2021-01-20	ESC_TA9694AA	Assembled	148	151276	5114902	Escherichia coli / Shigella;100.0%	114	30120	4.1	ESC_UB3848AA_AS	ERR3393100;ILLUMINA;Paired;300;ERX3416964	156972	156972	156972	156972	156972	156972
ERR3393103	ESC_TA9691AA	BA 423/2/17	Livestock	Swine	2017	NA	NA	NA	Europe	Czechia	NA	NA	NA	NA	49.8175	15.473	Centre for Genomic Epidemiology, National Food Institute, Technical University of Denmark (DTU), Denmark	Escherichia coli	NA	NA	NA	NA	NA	NA	NA	PRJEB33169	ERP115939	NA	SAMEA5732134	ERS3535437	2021-01-22	2021-01-20	ESC_TA9691AA	Assembled	210	92050	4637544	Escherichia coli / Shigella;93.86%	144	29056	4.1	ESC_UB3851AA_AS	ERR3393103;ILLUMINA;Paired;300;ERX3416967	156969	156969	156969	156969	156969	156969
ERR3393104	ESC_TA9690AA	BA 4735/17	Livestock	Swine	2017	NA	NA	NA	Europe	Czechia	NA	NA	NA	NA	49.8175	15.473	Centre for Genomic Epidemiology, National Food Institute, Technical University of Denmark (DTU), Denmark	Escherichia coli	NA	NA	NA	NA	NA	NA	NA	PRJEB33169	ERP115939	NA	SAMEA5732135	ERS3535438	2021-01-22	2021-01-20	ESC_TA9690AA	Assembled	98	129465	5492489	Escherichia coli / Shigella;94.16%	146	25488	4.1	ESC_UB3852AA_AS	ERR3393104;ILLUMINA;Paired;300;ERX3416968	156968	156968	58709	58709	58709	58709
ERR3393106	ESC_TA9688AA	BA 6531/2/17	Livestock	Swine	2017	NA	NA	NA	Europe	Czechia	NA	NA	NA	NA	49.8175	15.473	Centre for Genomic Epidemiology, National Food Institute, Technical University of Denmark (DTU), Denmark	Escherichia coli	NA	NA	NA	NA	NA	NA	NA	PRJEB33169	ERP115939	NA	SAMEA5732137	ERS3535440	2021-01-22	2021-01-20	ESC_TA9688AA	Assembled	207	272260	5076555	Escherichia coli / Shigella;97.24%	155	28394	4.1	ESC_UB3854AA_AS	ERR3393106;ILLUMINA;Paired;300;ERX3416970	156966	156966	156966	156966	156966	3651
ERR3393107	ESC_TA9687AA	CAM237	Livestock	Swine	2017	NA	NA	NA	Europe	Czechia	NA	NA	NA	NA	49.8175	15.473	Centre for Genomic Epidemiology, National Food Institute, Technical University of Denmark (DTU), Denmark	Escherichia coli	NA	NA	NA	NA	NA	NA	NA	PRJEB33169	ERP115939	NA	SAMEA5732138	ERS3535441	2021-01-22	2021-01-20	ESC_TA9687AA	Assembled	56	186199	4877361	Escherichia coli / Shigella;100.0%	65	19372	4.1	ESC_UB3855AA_AS	ERR3393107;ILLUMINA;Paired;300;ERX3416971	156965	156965	156965	156965	156965	156965
ERR3393108	ESC_TA9686AA	CAM303	Livestock	Swine	2017	NA	NA	NA	Europe	Czechia	NA	NA	NA	NA	49.8175	15.473	Centre for Genomic Epidemiology, National Food Institute, Technical University of Denmark (DTU), Denmark	Escherichia coli	NA	NA	NA	NA	NA	NA	NA	PRJEB33169	ERP115939	NA	SAMEA5732139	ERS3535442	2021-01-22	2021-01-20	ESC_TA9686AA	Assembled	111	100521	5167062	Escherichia coli / Shigella;96.81%	118	55461	4.1	ESC_UB3856AA_AS	ERR3393108;ILLUMINA;Paired;300;ERX3416972	156964	156964	156964	156964	156964	156964
ERR3393109	ESC_TA9685AA	HP 36996	Livestock	Swine	2017	NA	NA	NA	Europe	Czechia	NA	NA	NA	NA	49.8175	15.473	Centre for Genomic Epidemiology, National Food Institute, Technical University of Denmark (DTU), Denmark	Escherichia coli	NA	NA	NA	NA	NA	NA	NA	PRJEB33169	ERP115939	NA	SAMEA5732140	ERS3535443	2021-01-22	2021-01-20	ESC_TA9685AA	Assembled	256	113268	5077518	Escherichia coli / Shigella;98.26%	158	36064	4.1	ESC_UB3857AA_AS	ERR3393109;ILLUMINA;Paired;300;ERX3416973	156963	156963	156963	156963	156963	156963
ERR3393110	ESC_TA9684AA	HP 6957	Livestock	Swine	2017	NA	NA	NA	Europe	Czechia	NA	NA	NA	NA	49.8175	15.473	Centre for Genomic Epidemiology, National Food Institute, Technical University of Denmark (DTU), Denmark	Escherichia coli	NA	NA	NA	NA	NA	NA	NA	PRJEB33169	ERP115939	NA	SAMEA5732141	ERS3535444	2021-01-22	2021-01-20	ESC_TA9684AA	Assembled	40	119630	5276585	Escherichia coli / Shigella;99.2%	143	21536	4.1	ESC_UB3858AA_AS	ERR3393110;ILLUMINA;Paired;300;ERX3416974	156962	156962	156962	156962	156962	156962
ERR3393111	ESC_TA9683AA	HPK 319/5	Livestock	Swine	2017	NA	NA	NA	Europe	Czechia	NA	NA	NA	NA	49.8175	15.473	Centre for Genomic Epidemiology, National Food Institute, Technical University of Denmark (DTU), Denmark	Escherichia coli	NA	NA	NA	NA	NA	NA	NA	PRJEB33169	ERP115939	NA	SAMEA5732142	ERS3535445	2021-01-22	2021-01-20	ESC_TA9683AA	Assembled	296	185366	4973506	Escherichia coli / Shigella;100.0%	92	20126	4.1	ESC_UB3859AA_AS	ERR3393111;ILLUMINA;Paired;300;ERX3416975	156961	156961	156961	156961	156961	5235
ERR3393112	ESC_TA9682AA	HPK 7850/5	Livestock	Swine	2017	NA	NA	NA	Europe	Czechia	NA	NA	NA	NA	49.8175	15.473	Centre for Genomic Epidemiology, National Food Institute, Technical University of Denmark (DTU), Denmark	Escherichia coli	NA	NA	NA	NA	NA	NA	NA	PRJEB33169	ERP115939	NA	SAMEA5732143	ERS3535446	2021-01-22	2021-01-20	ESC_TA9682AA	Assembled	78	186158	5413859	Escherichia coli / Shigella;99.3%	215	38771	4.1	ESC_UB3860AA_AS	ERR3393112;ILLUMINA;Paired;300;ERX3416976	156960	156960	156960	156960	156960	156960
ERR4254378	ESC_RA6987AA	O83:H31 / fimH9 / 372 (ST Warwick) / B2	Livestock	Swine	1980	NA	NA	NA	Europe	Czechia	NA	NA	NA	NA	NA	NA	UMR 1137 IAME	Escherichia coli	NA	NA	NA	NA	NA	NA	NA	PRJEB38876	ERP122328	NA	SAMEA6968490	ERS4678344	2020-06-25	2020-06-23	ESC_RA6987AA	Assembled	158	276352	5031880	Escherichia coli / Shigella;100.0%	75	12055	4.1	ESC_LB9151AA_AS	ERR4254378;ILLUMINA;Paired;600;ERX4209039	141201	141201	141201	100592	100487	100487
[truncated: 5,254 more rows]
[truncated: 745 more columns]
